# Supplementary material for: RNA expression and disease tolerance are associated with a “keystone mutation” in the ochre sea star Pisaster ochraceus
Source: PeerJ. 2017 Aug 15;5:e3696. doi: 10.7717/peerj.3696 (PMC5562136; doi:10.7717/peerj.3696)
Supplement: Table S1 — Library name, EF1A genotype, RNA quality (RIN), SRA Accession, library size, righting response (seconds; standard deviation in parentheses), and percentage of reads mapped to the Trinity assembly. Libraries for Po1 and Po2 (both temperature treatments) contributed to the reduced-input assembly. All sequence data are archived at NCBI in BioProject PRJNA357374. [file peerj-05-3696-s001.xlsx]

## Sheet: Library-Individual Info
Table 1. Library name, EF1A genotype, RNA quality (RIN), SRA Accession, library size, righting response (seconds; standard deviation in parentheses), and percentage of reads mapped to the Trinity assembly. Libraries for Po1 and Po2 (both temperature treatments) contributed to the reduced-input assembly.
Indiv_temp	EF1A	RIN	Accession	Reads	Righting (mean, STD)	% Reads Mapped
Po1_t0	wild	8.4	SAMN06141149	27365206	865(231.8)	86.85
Po1_t3	wild	8.6	SAMN06141150	29538921	886.7(455)	86.58
Po2_t0	ins	8.5	SAMN06141151	20666961	387.3(159.7)	86.48
Po2_t3	ins	8.9	SAMN06141152	25443140	896(368.4)	85.86
Po3_t0	ins	8.8	SAMN06141153	21034874	623.7(110.5)	86.11
Po3_t3	ins	8.8	SAMN06141154	22182667	366.7(41.9)	86.91
Po5_t0	wild	8.2	SAMN06141155	22382433	587.7(58.9)	87.23
Po5_t3	wild	8.8	SAMN06141156	26103641	644.7(155.6)	86.25
Po6_t0	wild	9.2	SAMN06141157	22123397	797(464.1)	84.55
Po6_t3	wild	8.9	SAMN06141158	19364368	495.3(238)	85.02
Po7_t0	wild	8.7	SAMN06141159	21980481	757.7(198.8)	84.71
Po7_t3	wild	8.9	SAMN06141160	18680949	1436.3(40)	85.25
Po8_t0	wild	8.2	SAMN06141161	19046562	1023(836.9)	84.92
Po8_t3	wild	9	SAMN06141162	23172430	1153.7(459.6)	84.88
Po9_t0	ins	8.7	SAMN06141163	21686608	457.7(105.3)	85.01
Po9_t3	ins	6.3	SAMN06141164	20151582	528.3(191)	85.3
Po10_t0	ins	8.3	SAMN06141165	23833561	592.3(71.2)	85.66
Po10_t3	ins	8.3	SAMN06141166	21248618	692.7(341.8)	85.33
Po11_t0	ins	8.3	SAMN06141167	20063047	176.7(17.9)	85.18
Po11_t3	ins	8.6	SAMN06141168	20385501	250.3(62.6)	84.81

## Sheet: all libs at ambient
Differential expression analysis of all P. ochraceus in study at ambient temperature.
num	gene	logFC	logCPM	PValue	FDR	pident	length	eval	gi	title	title
18061	TR33865|c6_g5	9.24601	0.881916	4.18274e-21	1.67665e-16	NA	NA	NA	NA	NA	NA
35333	TR58192|c2_g1	-6.00502	2.6956	9.56887e-16	1.91784e-11	NA	NA	NA	NA	NA	NA
27442	TR45858|c2_g1	-5.77648	0.640253	1.78858e-14	2.38984e-10	NA	NA	NA	NA	NA	NA
6529	TR1856|c0_g1	3.83978	1.01927	1.32719e-12	1.33001e-08	NA	NA	NA	NA	NA	NA
15092	TR29673|c6_g1	-4.49365	0.88849	1.19717e-10	9.59772e-07	NA	NA	NA	NA	NA	NA
32860	TR53908|c2_g1	7.31366	-0.851825	1.14373e-09	7.64105e-06	NA	NA	NA	NA	NA	NA
18059	TR33865|c6_g3	5.13378	-0.879803	3.11715e-09	1.78501e-05	NA	NA	NA	NA	NA	NA
5650	TR17030|c0_g1	-1.64637	3.83408	4.24567e-09	2.12734e-05	35.43	508	2e-94	780189420	>XP_011663177.1 PREDICTED: uncharacterized protein K02A2.6-like [Strongylocentrotus purpuratus]	>XP_011663177.1	PREDICTED:	uncharacterized	protein	K02A2.6-like	[Strongylocentrotus	purpuratus]
29167	TR49605|c2_g1	4.15747	0.80014	5.18461e-09	2.30917e-05	NA	NA	NA	NA	NA	NA
27615	TR46916|c0_g1	5.28145	1.7162	6.99671e-09	2.80463e-05	26.64	229	2e-08	779999585	>XP_011678798.1 PREDICTED: development-specific protein LVN1.2 isoform X1 [Strongylocentrotus purpuratus]	>XP_011678798.1	PREDICTED:	development-specific	protein	LVN1.2	isoform	X1	[Strongylocentrotus	purpuratus]
2661	TR13668|c4_g2	7.78073	7.85388	8.4122e-09	3.06548e-05	36.46	96	4e-07	780170748	>XP_011660513.1 PREDICTED: LOW QUALITY PROTEIN: sortilin-related receptor [Strongylocentrotus purpuratus]	>XP_011660513.1	PREDICTED:	LOW	QUALITY	PROTEIN:	sortilin-related	receptor	[Strongylocentrotus	purpuratus]
28410	TR47941|c0_g1	2.8568	1.82295	1.43626e-08	4.79771e-05	NA	NA	NA	NA	NA	NA
228	TR10253|c0_g1	5.00873	5.86885	3.17944e-08	8.44714e-05	NA	NA	NA	NA	NA	NA
4967	TR16341|c1_g1	4.52149	8.86429	3.3605e-08	8.44714e-05	NA	NA	NA	NA	NA	NA
13143	TR26551|c1_g1	-5.04399	0.00605744	3.39143e-08	8.44714e-05	NA	NA	NA	NA	NA	NA
14224	TR2767|c0_g1	4.87146	6.39599	3.6825e-08	8.44714e-05	NA	NA	NA	NA	NA	NA
18260	TR34182|c0_g1	6.79958	3.35337	3.79315e-08	8.44714e-05	NA	NA	NA	NA	NA	NA
22311	TR39769|c2_g1	6.97234	3.52167	3.4737e-08	8.44714e-05	NA	NA	NA	NA	NA	NA
1008	TR11224|c1_g1	5.79438	4.79238	5.71479e-08	0.000120567	35.03	177	1e-20	390347610	>XP_001184829.2 PREDICTED: uncharacterized protein LOC754214 isoform X2 [Strongylocentrotus purpuratus]	>XP_001184829.2	PREDICTED:	uncharacterized	protein	LOC754214	isoform	X2	[Strongylocentrotus	purpuratus]
234	TR10253|c8_g1	4.97041	5.28905	6.7184e-08	0.000133138	NA	NA	NA	NA	NA	NA
23583	TR40786|c7_g1	4.80869	7.13954	7.16753e-08	0.000133138	NA	NA	NA	NA	NA	NA
37369	TR60132|c1_g2	4.83244	7.53223	7.30704e-08	0.000133138	NA	NA	NA	NA	NA	NA
21647	TR39483|c6_g1	10.0473	1.62127	9.06294e-08	0.000157951	39.85	133	7e-16	115665433	>XP_001183266.1 PREDICTED: apolipoprotein D-like [Strongylocentrotus purpuratus]	>XP_001183266.1	PREDICTED:	apolipoprotein	D-like	[Strongylocentrotus	purpuratus]
15992	TR30187|c0_g1	7.82852	-0.377693	1.61274e-07	0.000258586	NA	NA	NA	NA	NA	NA
18560	TR34729|c4_g1	4.0114	2.9182	1.56699e-07	0.000258586	NA	NA	NA	NA	NA	NA
24029	TR41674|c7_g3	3.49479	-0.485012	1.71856e-07	0.000262383	NA	NA	NA	NA	NA	NA
34463	TR56492|c1_g1	-9.51072	1.10571	1.76733e-07	0.000262383	NA	NA	NA	NA	NA	NA
3193	TR14318|c0_g1	4.39303	3.22438	2.56186e-07	0.000342307	NA	NA	NA	NA	NA	NA
8226	TR20099|c4_g2	8.62869	8.46581	2.55505e-07	0.000342307	NA	NA	NA	NA	NA	NA
14481	TR27757|c4_g1	5.62871	3.21277	2.45312e-07	0.000342307	NA	NA	NA	NA	NA	NA
4954	TR16335|c6_g5	11.8682	3.4286	2.86787e-07	0.000346905	NA	NA	NA	NA	NA	NA
8900	TR20596|c0_g1	3.82301	-0.374544	2.84495e-07	0.000346905	NA	NA	NA	NA	NA	NA
17422	TR33202|c1_g1	1.19958	4.33479	2.79192e-07	0.000346905	NA	NA	NA	NA	NA	NA
38585	TR62443|c10_g2	2.96128	5.04915	2.94244e-07	0.000346905	NA	NA	NA	NA	NA	NA
14482	TR27757|c5_g1	5.47381	3.31972	3.19673e-07	0.000366117	49.49	99	9e-27	342152612	>AEL14404.1 polyketide synthase, partial [Strongylocentrotus intermedius]	>AEL14404.1	polyketide	synthase,	partial	[Strongylocentrotus	intermedius]
37387	TR6014|c1_g2	2.63397	2.97129	3.2904e-07	0.000366377	NA	NA	NA	NA	NA	NA
3194	TR14318|c1_g1	4.23319	5.13378	3.50127e-07	0.000369338	NA	NA	NA	NA	NA	NA
19369	TR37041|c0_g1	1.88825	6.29298	3.42002e-07	0.000369338	92.12	165	1e-107	390351082	>XP_003727574.1 PREDICTED: receptor-transporting protein 3 isoform X1 [Strongylocentrotus purpuratus]	>XP_003727574.1	PREDICTED:	receptor-transporting	protein	3	isoform	X1	[Strongylocentrotus	purpuratus]
30424	TR5052|c2_g2	5.94905	1.23543	3.61169e-07	0.000371217	NA	NA	NA	NA	NA	NA
34170	TR56390|c3_g1	4.13761	4.35194	3.70482e-07	0.000371269	NA	NA	NA	NA	NA	NA
33943	TR55888|c7_g1	4.24998	8.06992	4.0286e-07	0.00039387	NA	NA	NA	NA	NA	NA
1007	TR11224|c0_g1	5.52252	3.08739	5.20457e-07	0.000496726	NA	NA	NA	NA	NA	NA
1009	TR11224|c2_g1	5.32503	3.69929	5.36391e-07	0.000500029	NA	NA	NA	NA	NA	NA
21102	TR38844|c0_g1	2.82318	0.962832	6.05471e-07	0.000551598	NA	NA	NA	NA	NA	NA
8227	TR20099|c4_g3	9.83293	5.05445	6.74129e-07	0.000587445	NA	NA	NA	NA	NA	NA
33938	TR55888|c4_g1	4.05209	5.3787	6.62801e-07	0.000587445	NA	NA	NA	NA	NA	NA
8225	TR20099|c4_g1	9.50771	4.75105	7.36186e-07	0.000625982	NA	NA	NA	NA	NA	NA
13142	TR26551|c0_g1	-5.43534	-0.25703	7.70179e-07	0.000625982	62.52	507	0	780168590	>XP_011684139.1 PREDICTED: P protein [Strongylocentrotus purpuratus]	>XP_011684139.1	PREDICTED:	P	protein	[Strongylocentrotus	purpuratus]
20229	TR37876|c1_g1	5.50202	3.30894	7.80818e-07	0.000625982	43.62	94	2e-15	780074748	>XP_011672022.1 PREDICTED: uncharacterized protein LOC105442011 [Strongylocentrotus purpuratus]	>XP_011672022.1	PREDICTED:	uncharacterized	protein	LOC105442011	[Strongylocentrotus	purpuratus]
33002	TR53955|c4_g1	2.79573	5.45041	7.61766e-07	0.000625982	60	85	1e-24	664686800	>AIF71186.1 Tel [Paracentrotus lividus]	>AIF71186.1	Tel	[Paracentrotus	lividus]
1992	TR12730|c0_g1	1.60807	4.42897	8.32889e-07	0.000642045	45.63	103	7e-22	780174303	>XP_011661076.1 PREDICTED: uncharacterized protein LOC105436801 isoform X1 [Strongylocentrotus purpuratus]	>XP_011661076.1	PREDICTED:	uncharacterized	protein	LOC105436801	isoform	X1	[Strongylocentrotus	purpuratus]
14330	TR27712|c0_g1	7.99959	-0.245634	8.22208e-07	0.000642045	NA	NA	NA	NA	NA	NA
19996	TR37614|c0_g1	4.16287	3.51911	9.32613e-07	0.000705355	NA	NA	NA	NA	NA	NA
2963	TR14115|c0_g2	-1.72713	2.82709	9.80143e-07	0.000710134	41.25	160	1e-37	780045240	>XP_011668735.1 PREDICTED: uncharacterized protein K02A2.6-like [Strongylocentrotus purpuratus]	>XP_011668735.1	PREDICTED:	uncharacterized	protein	K02A2.6-like	[Strongylocentrotus	purpuratus]
20224	TR37860|c0_g1	5.07307	3.60314	9.70215e-07	0.000710134	NA	NA	NA	NA	NA	NA
36672	TR5955|c0_g1	-1.77324	2.09373	9.9208e-07	0.000710134	32.28	347	2e-42	780095875	>XP_011674629.1 PREDICTED: uncharacterized protein LOC105443305 [Strongylocentrotus purpuratus]	>XP_011674629.1	PREDICTED:	uncharacterized	protein	LOC105443305	[Strongylocentrotus	purpuratus]
36063	TR58812|c2_g1	1.80709	3.83865	1.01335e-06	0.000712635	NA	NA	NA	NA	NA	NA
37828	TR60474|c5_g2	7.93914	-0.299898	1.08889e-06	0.000752558	NA	NA	NA	NA	NA	NA
22689	TR40271|c0_g1	4.26269	7.26533	1.20091e-06	0.00081591	31.44	194	5e-12	72137478	>XP_795567.1 PREDICTED: reticulon-4-interacting protein 1 homolog, mitochondrial [Strongylocentrotus purpuratus]	>XP_795567.1	PREDICTED:	reticulon-4-interacting	protein	1	homolog,	mitochondrial	[Strongylocentrotus	purpuratus]
21646	TR39483|c2_g1	7.74449	1.91458	1.2939e-06	0.000847453	NA	NA	NA	NA	NA	NA
31581	TR5165|c0_g1	4.58812	0.141556	1.3025e-06	0.000847453	NA	NA	NA	NA	NA	NA
37390	TR6014|c2_g3	2.04297	10.0745	1.31077e-06	0.000847453	39.95	413	4e-77	780155895	>XP_011682367.1 PREDICTED: cortical granule serine protease 1 isoform X2 [Strongylocentrotus purpuratus]	>XP_011682367.1	PREDICTED:	cortical	granule	serine	protease	1	isoform	X2	[Strongylocentrotus	purpuratus]
14138	TR27644|c2_g4	4.88975	-0.387127	1.35334e-06	0.000861091	NA	NA	NA	NA	NA	NA
29183	TR49609|c3_g2	3.58435	4.21686	1.44491e-06	0.000904988	45.62	160	3e-33	390356688	>XP_003728845.1 PREDICTED: ankyrin repeat and protein kinase domain-containing protein 1 [Strongylocentrotus purpuratus]	>XP_003728845.1	PREDICTED:	ankyrin	repeat	and	protein	kinase	domain-containing	protein	1	[Strongylocentrotus	purpuratus]
20207	TR37803|c5_g2	6.0414	3.8897	1.49317e-06	0.000920825	NA	NA	NA	NA	NA	NA
37207	TR60084|c3_g5	1.7129	4.84899	1.62316e-06	0.000985824	NA	NA	NA	NA	NA	NA
24371	TR41785|c5_g1	2.37712	4.63046	1.69397e-06	0.00101347	NA	NA	NA	NA	NA	NA
21537	TR39002|c3_g1	2.04055	5.18589	1.85035e-06	0.00109076	NA	NA	NA	NA	NA	NA
28924	TR49458|c1_g2	2.72596	4.47103	2.12979e-06	0.00123728	NA	NA	NA	NA	NA	NA
14478	TR27757|c0_g1	4.73693	5.05141	2.25253e-06	0.0012899	NA	NA	NA	NA	NA	NA
7667	TR19398|c5_g1	4.47837	3.36205	2.34127e-06	0.00131951	NA	NA	NA	NA	NA	NA
37386	TR6014|c1_g1	2.43577	2.83262	2.37009e-06	0.00131951	NA	NA	NA	NA	NA	NA
16642	TR32259|c0_g1	2.30611	1.38449	2.49099e-06	0.00136783	NA	NA	NA	NA	NA	NA
14332	TR27712|c3_g2	7.42236	-0.740985	2.59185e-06	0.00140398	NA	NA	NA	NA	NA	NA
23680	TR40812|c7_g1	1.89232	2.45267	3.06513e-06	0.00159566	NA	NA	NA	NA	NA	NA
28490	TR48022|c1_g2	2.9587	2.67538	3.02706e-06	0.00159566	57.62	564	0	780177841	>XP_011661606.1 PREDICTED: WD repeat-containing protein on Y chromosome [Strongylocentrotus purpuratus]	>XP_011661606.1	PREDICTED:	WD	repeat-containing	protein	on	Y	chromosome	[Strongylocentrotus	purpuratus]
37204	TR60084|c2_g2	1.66532	3.27494	3.0602e-06	0.00159566	NA	NA	NA	NA	NA	NA
27800	TR473|c4_g2	3.58381	1.80134	3.34903e-06	0.0017211	NA	NA	NA	NA	NA	NA
22149	TR39713|c2_g1	1.42712	3.51971	3.72341e-06	0.00188928	NA	NA	NA	NA	NA	NA
12101	TR24537|c0_g1	3.85564	0.53382	3.99985e-06	0.00200418	31.55	206	2e-27	72092569	>XP_792696.1 PREDICTED: histamine N-methyltransferase [Strongylocentrotus purpuratus]	>XP_792696.1	PREDICTED:	histamine	N-methyltransferase	[Strongylocentrotus	purpuratus]
27211	TR45785|c7_g3	2.74256	4.17178	4.10247e-06	0.00200546	NA	NA	NA	NA	NA	NA
29116	TR4956|c7_g1	2.01221	7.56476	4.06488e-06	0.00200546	NA	NA	NA	NA	NA	NA
23773	TR4103|c1_g1	1.94961	5.76366	4.43151e-06	0.00214021	40.39	609	2e-132	390358110	>XP_786321.3 PREDICTED: laccase-1 [Strongylocentrotus purpuratus]	>XP_786321.3	PREDICTED:	laccase-1	[Strongylocentrotus	purpuratus]
38186	TR60847|c0_g3	-4.62785	-1.07019	4.59303e-06	0.0021918	NA	NA	NA	NA	NA	NA
19164	TR35416|c0_g1	2.08931	3.26768	4.85217e-06	0.00228822	28.64	213	3e-23	390334710	>XP_003723998.1 PREDICTED: calponin homology domain-containing protein DDB_G0272472-like [Strongylocentrotus purpuratus]	>XP_003723998.1	PREDICTED:	calponin	homology	domain-containing	protein	DDB_G0272472-like	[Strongylocentrotus	purpuratus]
17786	TR33681|c2_g1	6.93056	1.18529	5.04316e-06	0.00235064	NA	NA	NA	NA	NA	NA
8372	TR2015|c1_g1	3.24662	11.1321	5.12512e-06	0.00236138	49.57	2439	0	115704919	>XP_793564.2 PREDICTED: probable polyketide synthase 1 [Strongylocentrotus purpuratus]	>XP_793564.2	PREDICTED:	probable	polyketide	synthase	1	[Strongylocentrotus	purpuratus]
31464	TR51530|c4_g9	-5.46938	-0.691403	5.26019e-06	0.00239607	NA	NA	NA	NA	NA	NA
15787	TR30123|c1_g1	1.7742	4.51199	5.58884e-06	0.00248921	72.04	93	9e-37	390357089	>XP_790907.3 PREDICTED: ETS-related transcription factor Elf-3 [Strongylocentrotus purpuratus]	>XP_790907.3	PREDICTED:	ETS-related	transcription	factor	Elf-3	[Strongylocentrotus	purpuratus]
26977	TR45712|c1_g1	2.1472	1.72243	5.53001e-06	0.00248921	NA	NA	NA	NA	NA	NA
7926	TR19446|c9_g2	3.27691	2.56923	5.88921e-06	0.00252352	NA	NA	NA	NA	NA	NA
19952	TR37416|c0_g1	-8.01752	-0.304308	5.77873e-06	0.00252352	NA	NA	NA	NA	NA	NA
30042	TR50224|c0_g1	1.67808	3.38475	5.91769e-06	0.00252352	42.48	113	1e-23	780078721	>XP_011672512.1 PREDICTED: low-density lipoprotein receptor-related protein 6-like [Strongylocentrotus purpuratus]	>XP_011672512.1	PREDICTED:	low-density	lipoprotein	receptor-related	protein	6-like	[Strongylocentrotus	purpuratus]
34827	TR5781|c8_g1	1.68949	6.16061	5.8856e-06	0.00252352	NA	NA	NA	NA	NA	NA
34731	TR5772|c3_g1	3.31074	2.37777	6.08753e-06	0.00256862	NA	NA	NA	NA	NA	NA
14483	TR27757|c6_g1	5.36114	1.14186	6.2498e-06	0.00260962	NA	NA	NA	NA	NA	NA
6603	TR1869|c3_g2	-7.38179	-0.812107	6.38122e-06	0.00263192	NA	NA	NA	NA	NA	NA
27536	TR45887|c9_g2	2.00959	2.6187	6.43453e-06	0.00263192	NA	NA	NA	NA	NA	NA
32618	TR53808|c1_g1	1.47857	3.70181	6.53608e-06	0.00264645	NA	NA	NA	NA	NA	NA
33722	TR55512|c1_g1	-7.14496	-1.04174	6.80873e-06	0.00272051	NA	NA	NA	NA	NA	NA
36806	TR59591|c6_g1	-1.54059	6.031	6.87229e-06	0.00272051	NA	NA	NA	NA	NA	NA
37389	TR6014|c2_g2	1.803	5.95577	6.9226e-06	0.00272051	45.76	59	1e-09	780113155	>XP_011676823.1 PREDICTED: low-density lipoprotein receptor-related protein 12-like [Strongylocentrotus purpuratus]	>XP_011676823.1	PREDICTED:	low-density	lipoprotein	receptor-related	protein	12-like	[Strongylocentrotus	purpuratus]
13464	TR26910|c2_g1	1.42611	2.06592	7.35503e-06	0.00286239	NA	NA	NA	NA	NA	NA
24369	TR41785|c1_g2	2.78409	1.32527	7.53809e-06	0.00290543	NA	NA	NA	NA	NA	NA
1368	TR11345|c1_g3	-7.52302	-0.733058	7.64198e-06	0.00291235	NA	NA	NA	NA	NA	NA
38155	TR60817|c0_g1	2.62801	3.93602	7.70137e-06	0.00291235	52.74	201	5e-61	390333783	>XP_800584.2 PREDICTED: uncharacterized protein LOC590064 [Strongylocentrotus purpuratus]	>XP_800584.2	PREDICTED:	uncharacterized	protein	LOC590064	[Strongylocentrotus	purpuratus]
8370	TR2015|c0_g1	3.40827	7.05725	7.7824e-06	0.00291549	NA	NA	NA	NA	NA	NA
13714	TR27092|c0_g1	9.30624	0.963202	8.31949e-06	0.00308784	NA	NA	NA	NA	NA	NA
28681	TR49030|c0_g1	1.54448	4.23313	8.47011e-06	0.0031149	NA	NA	NA	NA	NA	NA
1770	TR11837|c0_g2	-7.48208	-0.725358	8.71414e-06	0.00316932	NA	NA	NA	NA	NA	NA
2634	TR13580|c12_g1	2.66975	8.09213	8.77623e-06	0.00316932	46.86	954	0	780045840	>XP_011668831.1 PREDICTED: multidrug resistance-associated protein 4 [Strongylocentrotus purpuratus]	>XP_011668831.1	PREDICTED:	multidrug	resistance-associated	protein	4	[Strongylocentrotus	purpuratus]
8986	TR2080|c4_g4	8.67176	1.64111	9.34343e-06	0.00334403	NA	NA	NA	NA	NA	NA
23313	TR406|c2_g1	2.50389	4.79435	9.56533e-06	0.00336339	31.87	91	3e-07	390338761	>XP_003724843.1 PREDICTED: uncharacterized protein LOC100894055 [Strongylocentrotus purpuratus]	>XP_003724843.1	PREDICTED:	uncharacterized	protein	LOC100894055	[Strongylocentrotus	purpuratus]
38233	TR61187|c0_g1	5.79424	1.30672	9.50342e-06	0.00336339	NA	NA	NA	NA	NA	NA
33436	TR54885|c1_g1	-8.52752	0.19286	9.72197e-06	0.00338874	38.13	257	3e-57	780004589	>XP_011660846.1 PREDICTED: uncharacterized protein LOC105436707 [Strongylocentrotus purpuratus]	>XP_011660846.1	PREDICTED:	uncharacterized	protein	LOC105436707	[Strongylocentrotus	purpuratus]
13767	TR27111|c6_g1	5.19255	3.3617	9.86158e-06	0.00340777	NA	NA	NA	NA	NA	NA
14433	TR27745|c2_g1	2.37425	2.04467	1.02635e-05	0.00351636	38.89	108	3e-18	390364256	>XP_003730558.1 PREDICTED: interleukin 17-like protein [Strongylocentrotus purpuratus]	>XP_003730558.1	PREDICTED:	interleukin	17-like	protein	[Strongylocentrotus	purpuratus]
39218	TR7860|c0_g2	1.88941	8.06641	1.05296e-05	0.00357695	49.19	124	5e-14	159962	>AAA29440.1 2-alpha collagen precursor (COLL 2-alpha), partial [Paracentrotus lividus]	>AAA29440.1	2-alpha	collagen	precursor	(COLL	2-alpha),	partial	[Paracentrotus	lividus]
27321	TR45818|c0_g2	2.52583	6.72769	1.06959e-05	0.00360288	70.01	1157	0	780043214	>XP_011668415.1 PREDICTED: LOW QUALITY PROTEIN: acetyl-CoA carboxylase [Strongylocentrotus purpuratus]	>XP_011668415.1	PREDICTED:	LOW	QUALITY	PROTEIN:	acetyl-CoA	carboxylase	[Strongylocentrotus	purpuratus]
143	TR10224|c0_g1	2.53349	3.69412	1.13857e-05	0.00374508	NA	NA	NA	NA	NA	NA
10439	TR23242|c0_g1	2.73196	6.01191	1.14912e-05	0.00374508	51.91	576	0	780112403	>XP_011676685.1 PREDICTED: ATP-binding cassette sub-family A member 5 [Strongylocentrotus purpuratus]	>XP_011676685.1	PREDICTED:	ATP-binding	cassette	sub-family	A	member	5	[Strongylocentrotus	purpuratus]
16675	TR32286|c0_g1	-1.28861	3.67003	1.14079e-05	0.00374508	NA	NA	NA	NA	NA	NA
38856	TR62609|c9_g1	6.74112	-1.32435	1.14917e-05	0.00374508	NA	NA	NA	NA	NA	NA
26061	TR44419|c1_g1	3.31374	8.45632	1.17989e-05	0.00381418	NA	NA	NA	NA	NA	NA
10345	TR23215|c5_g1	1.74094	3.02414	1.21334e-05	0.00389095	NA	NA	NA	NA	NA	NA
14484	TR27757|c7_g1	5.72831	0.840631	1.32145e-05	0.00420398	NA	NA	NA	NA	NA	NA
27524	TR45886|c6_g2	2.4487	4.7718	1.36379e-05	0.00430452	NA	NA	NA	NA	NA	NA
31729	TR52772|c2_g1	2.07912	3.74698	1.37598e-05	0.00430907	35.35	99	2e-10	779999106	>XP_011678227.1 PREDICTED: interleukin 17-like protein isoform X1 [Strongylocentrotus purpuratus]	>XP_011678227.1	PREDICTED:	interleukin	17-like	protein	isoform	X1	[Strongylocentrotus	purpuratus]
23834	TR4119|c4_g1	2.46704	5.54854	1.41972e-05	0.00441159	35.31	337	2e-41	390358967	>XP_003729373.1 PREDICTED: uncharacterized protein LOC100891224 [Strongylocentrotus purpuratus]	>XP_003729373.1	PREDICTED:	uncharacterized	protein	LOC100891224	[Strongylocentrotus	purpuratus]
27032	TR45728|c2_g2	2.38782	5.14957	1.48744e-05	0.00458646	35.14	629	3e-118	780145627	>XP_011681284.1 PREDICTED: uncharacterized protein LOC582310 isoform X4 [Strongylocentrotus purpuratus]	>XP_011681284.1	PREDICTED:	uncharacterized	protein	LOC582310	isoform	X4	[Strongylocentrotus	purpuratus]
7686	TR19401|c2_g1	3.11546	3.32276	1.54525e-05	0.00465891	NA	NA	NA	NA	NA	NA
11903	TR24248|c4_g1	2.64683	3.87698	1.55508e-05	0.00465891	NA	NA	NA	NA	NA	NA
12910	TR2598|c0_g1	8.69889	0.397171	1.55743e-05	0.00465891	NA	NA	NA	NA	NA	NA
31617	TR52430|c0_g1	8.37139	1.42309	1.5365e-05	0.00465891	NA	NA	NA	NA	NA	NA
13832	TR27133|c3_g1	2.55249	10.0753	1.5853e-05	0.00470715	NA	NA	NA	NA	NA	NA
10525	TR23279|c6_g1	-8.10023	-0.1999	1.62388e-05	0.00478627	NA	NA	NA	NA	NA	NA
24150	TR41717|c2_g1	2.24997	7.51719	1.68921e-05	0.00494249	46.8	671	0	390336746	>XP_799305.3 PREDICTED: ATP-citrate synthase [Strongylocentrotus purpuratus]	>XP_799305.3	PREDICTED:	ATP-citrate	synthase	[Strongylocentrotus	purpuratus]
13916	TR27310|c0_g1	6.27814	-0.541995	1.72167e-05	0.00500096	NA	NA	NA	NA	NA	NA
38949	TR6549|c0_g1	3.97913	1.41382	1.76089e-05	0.00507808	NA	NA	NA	NA	NA	NA
13351	TR26772|c1_g1	-6.46332	0.49406	1.84201e-05	0.00527408	31.82	506	2e-80	780120097	>XP_011677788.1 PREDICTED: transient receptor potential cation channel subfamily A member 1 [Strongylocentrotus purpuratus]	>XP_011677788.1	PREDICTED:	transient	receptor	potential	cation	channel	subfamily	A	member	1	[Strongylocentrotus	purpuratus]
647	TR10590|c0_g1	1.71833	5.99246	1.85688e-05	0.00527894	NA	NA	NA	NA	NA	NA
2412	TR13506|c3_g1	2.87522	3.86239	1.91608e-05	0.00540888	NA	NA	NA	NA	NA	NA
7882	TR19439|c4_g1	2.56953	3.95622	1.93001e-05	0.00541009	NA	NA	NA	NA	NA	NA
32746	TR5386|c2_g2	5.05444	1.17838	1.95683e-05	0.00544719	NA	NA	NA	NA	NA	NA
2510	TR13542|c3_g1	2.58772	4.5273	1.99509e-05	0.0055154	NA	NA	NA	NA	NA	NA
33505	TR55421|c2_g1	-2.788	-0.713161	2.06755e-05	0.00567657	NA	NA	NA	NA	NA	NA
13653	TR27063|c3_g1	2.31494	3.1098	2.14248e-05	0.00584227	NA	NA	NA	NA	NA	NA
34423	TR56478|c1_g1	3.17519	3.33275	2.25112e-05	0.00609705	NA	NA	NA	NA	NA	NA
14480	TR27757|c3_g1	4.86925	1.50749	2.29953e-05	0.00618634	NA	NA	NA	NA	NA	NA
19070	TR35312|c0_g1	4.71175	1.68221	2.33478e-05	0.00619799	NA	NA	NA	NA	NA	NA
34954	TR57937|c1_g1	1.40691	3.07867	2.33219e-05	0.00619799	NA	NA	NA	NA	NA	NA
4956	TR16335|c6_g7	7.05857	1.87581	2.35878e-05	0.0062205	NA	NA	NA	NA	NA	NA
34605	TR56540|c3_g1	3.22461	4.87722	2.44881e-05	0.00641573	NA	NA	NA	NA	NA	NA
20973	TR38633|c0_g1	3.6476	1.35074	2.49446e-05	0.00649287	NA	NA	NA	NA	NA	NA
3879	TR1498|c0_g1	1.60249	3.54141	2.54419e-05	0.0065796	44.83	58	2e-08	780027092	>XP_003730162.2 PREDICTED: parathyroid hormone 2 receptor [Strongylocentrotus purpuratus]	>XP_003730162.2	PREDICTED:	parathyroid	hormone	2	receptor	[Strongylocentrotus	purpuratus]
23833	TR4119|c3_g1	2.37034	3.37659	2.57443e-05	0.00661514	NA	NA	NA	NA	NA	NA
32344	TR53145|c1_g2	6.88894	0.633971	2.74893e-05	0.00701853	NA	NA	NA	NA	NA	NA
10621	TR23318|c7_g1	2.50934	6.05402	2.76795e-05	0.00702236	NA	NA	NA	NA	NA	NA
7486	TR19097|c2_g1	3.05338	4.21895	2.81377e-05	0.00709371	NA	NA	NA	NA	NA	NA
1936	TR1204|c0_g1	-3.06287	-0.724896	2.84492e-05	0.00712742	NA	NA	NA	NA	NA	NA
2316	TR13217|c1_g1	2.28524	1.2825	2.96573e-05	0.00738394	NA	NA	NA	NA	NA	NA
38124	TR60788|c1_g1	8.77345	0.434917	3.0224e-05	0.00747857	NA	NA	NA	NA	NA	NA
7647	TR19394|c1_g1	1.695	10.0394	3.04259e-05	0.00748234	NA	NA	NA	NA	NA	NA
10915	TR23489|c0_g1	-8.54417	0.219378	3.07604e-05	0.00751107	NA	NA	NA	NA	NA	NA
12759	TR25929|c2_g1	2.42528	4.21528	3.09175e-05	0.00751107	NA	NA	NA	NA	NA	NA
1313	TR11326|c4_g2	2.58965	5.77567	3.16608e-05	0.00763832	34.35	230	1e-38	780016770	>XP_011664527.1 PREDICTED: uncharacterized protein LOC752620 [Strongylocentrotus purpuratus]	>XP_011664527.1	PREDICTED:	uncharacterized	protein	LOC752620	[Strongylocentrotus	purpuratus]
25732	TR44149|c0_g1	4.30056	1.32457	3.20129e-05	0.00763832	NA	NA	NA	NA	NA	NA
38317	TR62116|c8_g1	-1.75148	1.12266	3.1966e-05	0.00763832	NA	NA	NA	NA	NA	NA
15276	TR29733|c4_g2	-1.04686	4.23445	3.32478e-05	0.00788603	NA	NA	NA	NA	NA	NA
4247	TR15606|c3_g1	2.36082	4.91593	3.42033e-05	0.00806494	NA	NA	NA	NA	NA	NA
28548	TR48068|c0_g1	4.09688	5.26011	3.44845e-05	0.00808368	49.66	298	9e-70	780007308	>XP_011663322.1 PREDICTED: collagenase 3 [Strongylocentrotus purpuratus]	>XP_011663322.1	PREDICTED:	collagenase	3	[Strongylocentrotus	purpuratus]
27101	TR45749|c2_g1	-1.15031	5.61847	3.55182e-05	0.00827759	64.81	287	1e-130	780153604	>XP_011682056.1 PREDICTED: sulfide:quinone oxidoreductase, mitochondrial-like isoform X1 [Strongylocentrotus purpuratus]	>XP_011682056.1	PREDICTED:	sulfide:quinone	oxidoreductase,	mitochondrial-like	isoform	X1	[Strongylocentrotus	purpuratus]
14493	TR27759|c5_g1	-5.54411	-1.14359	3.59931e-05	0.00833978	NA	NA	NA	NA	NA	NA
12398	TR2584|c5_g2	2.30744	4.78205	3.72949e-05	0.00859177	NA	NA	NA	NA	NA	NA
16669	TR32279|c1_g2	1.73391	1.52369	3.79404e-05	0.00869051	NA	NA	NA	NA	NA	NA
17205	TR32697|c3_g1	2.9186	0.437064	4.12946e-05	0.00940508	NA	NA	NA	NA	NA	NA
4953	TR16335|c6_g4	3.03422	3.27501	4.20025e-05	0.00951227	NA	NA	NA	NA	NA	NA
9541	TR21383|c3_g1	3.16424	5.32268	4.38304e-05	0.00987045	NA	NA	NA	NA	NA	NA
8218	TR20097|c0_g2	-4.91191	-1.17244	4.5764e-05	0.0101351	NA	NA	NA	NA	NA	NA
8371	TR2015|c0_g2	2.91905	8.41335	4.54236e-05	0.0101351	NA	NA	NA	NA	NA	NA
15341	TR29750|c1_g1	-1.17343	4.19523	4.5672e-05	0.0101351	NA	NA	NA	NA	NA	NA
27734	TR47050|c0_g2	2.27745	2.27054	4.67037e-05	0.0102314	23.02	291	1e-21	780064067	>XP_011670763.1 PREDICTED: trace amine-associated receptor 13c-like [Strongylocentrotus purpuratus]	>XP_011670763.1	PREDICTED:	trace	amine-associated	receptor	13c-like	[Strongylocentrotus	purpuratus]
30423	TR5052|c2_g1	1.43639	2.13675	4.67096e-05	0.0102314	NA	NA	NA	NA	NA	NA
23827	TR4117|c5_g2	2.54974	0.757993	4.89235e-05	0.0106118	NA	NA	NA	NA	NA	NA
28122	TR47722|c3_g1	2.15227	5.84274	4.89757e-05	0.0106118	NA	NA	NA	NA	NA	NA
2662	TR13668|c5_g1	7.88337	-0.324303	5.04417e-05	0.0108126	NA	NA	NA	NA	NA	NA
36251	TR59261|c2_g1	1.74865	3.60836	5.03215e-05	0.0108126	NA	NA	NA	NA	NA	NA
34169	TR56390|c2_g1	4.23987	2.09442	5.12315e-05	0.0109235	NA	NA	NA	NA	NA	NA
26857	TR45331|c0_g1	2.82595	4.69397	5.21712e-05	0.0109754	50.12	405	1e-123	390362553	>XP_001200693.2 PREDICTED: putative thiamine transporter SLC35F3 isoform X1 [Strongylocentrotus purpuratus]	>XP_001200693.2	PREDICTED:	putative	thiamine	transporter	SLC35F3	isoform	X1	[Strongylocentrotus	purpuratus]
30100	TR50297|c0_g1	-4.42631	1.22384	5.22964e-05	0.0109754	NA	NA	NA	NA	NA	NA
37124	TR60060|c1_g1	2.24993	0.875277	5.22835e-05	0.0109754	NA	NA	NA	NA	NA	NA
10011	TR22865|c2_g1	2.92075	3.43046	5.31067e-05	0.01103	NA	NA	NA	NA	NA	NA
21597	TR39384|c0_g1	4.16032	0.262656	5.30569e-05	0.01103	NA	NA	NA	NA	NA	NA
3847	TR1490|c2_g1	2.36291	1.26525	5.35763e-05	0.0110423	NA	NA	NA	NA	NA	NA
6406	TR18096|c0_g1	1.92552	5.30352	5.37171e-05	0.0110423	53.52	71	8e-18	780097306	>XP_011674791.1 PREDICTED: uncharacterized protein LOC100893890 isoform X2 [Strongylocentrotus purpuratus]	>XP_011674791.1	PREDICTED:	uncharacterized	protein	LOC100893890	isoform	X2	[Strongylocentrotus	purpuratus]
27320	TR45818|c0_g1	2.53725	2.33582	5.52068e-05	0.0112906	NA	NA	NA	NA	NA	NA
20233	TR3789|c0_g1	1.91119	3.53399	5.57446e-05	0.0113187	71.91	89	1e-26	390352996	>XP_780438.3 PREDICTED: sodium/potassium/calcium exchanger 3 [Strongylocentrotus purpuratus]	>XP_780438.3	PREDICTED:	sodium/potassium/calcium	exchanger	3	[Strongylocentrotus	purpuratus]
21222	TR38892|c4_g1	1.65297	2.25146	5.59088e-05	0.0113187	42.59	216	1e-47	72158613	>XP_780826.1 PREDICTED: peroxisomal coenzyme A diphosphatase NUDT7-like [Strongylocentrotus purpuratus]	>XP_780826.1	PREDICTED:	peroxisomal	coenzyme	A	diphosphatase	NUDT7-like	[Strongylocentrotus	purpuratus]
3845	TR1490|c1_g1	2.13906	2.18771	5.71767e-05	0.0115172	NA	NA	NA	NA	NA	NA
7321	TR19046|c0_g1	1.83475	2.93375	5.97263e-05	0.0118521	30.68	414	2e-31	390332846	>XP_003723583.1 PREDICTED: uncharacterized protein LOC100891526 [Strongylocentrotus purpuratus]	>XP_003723583.1	PREDICTED:	uncharacterized	protein	LOC100891526	[Strongylocentrotus	purpuratus]
21538	TR39015|c0_g1	-5.70035	-1.01799	5.9592e-05	0.0118521	NA	NA	NA	NA	NA	NA
23592	TR4079|c2_g1	2.43032	3.16231	5.94122e-05	0.0118521	NA	NA	NA	NA	NA	NA
36961	TR59650|c5_g3	1.63551	3.13138	6.0046e-05	0.0118569	NA	NA	NA	NA	NA	NA
28329	TR47799|c2_g2	-1.40348	3.79498	6.30175e-05	0.0123222	NA	NA	NA	NA	NA	NA
37588	TR60390|c1_g3	3.90086	1.57789	6.29655e-05	0.0123222	NA	NA	NA	NA	NA	NA
12535	TR25871|c3_g1	7.676	-0.525593	6.55611e-05	0.0127574	NA	NA	NA	NA	NA	NA
4643	TR16110|c1_g1	-1.11632	2.81895	6.59211e-05	0.0127654	NA	NA	NA	NA	NA	NA
6161	TR17321|c3_g4	3.10224	-0.706337	6.62731e-05	0.01277	NA	NA	NA	NA	NA	NA
20882	TR38608|c4_g1	2.4817	3.52765	6.6582e-05	0.01277	NA	NA	NA	NA	NA	NA
7767	TR19412|c7_g1	7.68333	-0.486913	6.71728e-05	0.012822	NA	NA	NA	NA	NA	NA
6569	TR18651|c0_g1	-5.71385	1.82644	6.78556e-05	0.0128302	NA	NA	NA	NA	NA	NA
34967	TR5796|c1_g2	1.25539	2.99044	6.76612e-05	0.0128302	NA	NA	NA	NA	NA	NA
7484	TR19097|c0_g1	3.04359	2.86436	6.88148e-05	0.012912	NA	NA	NA	NA	NA	NA
21128	TR38854|c0_g1	3.86912	0.641153	6.89329e-05	0.012912	NA	NA	NA	NA	NA	NA
8702	TR20426|c7_g1	2.24081	1.44882	7.0937e-05	0.0132256	NA	NA	NA	NA	NA	NA
3774	TR14783|c0_g1	-3.51839	1.66426	7.31908e-05	0.0135827	NA	NA	NA	NA	NA	NA
33518	TR55424|c2_g1	2.19248	3.90309	7.51546e-05	0.0138828	76.87	147	7e-70	47551223	>NP_999792.1 transcription factor Elk [Strongylocentrotus purpuratus]	>NP_999792.1	transcription	factor	Elk	[Strongylocentrotus	purpuratus]
28404	TR4793|c0_g1	2.98855	-0.667038	7.55478e-05	0.0138914	NA	NA	NA	NA	NA	NA
3276	TR1444|c3_g1	2.6967	2.07253	7.82462e-05	0.014229	NA	NA	NA	NA	NA	NA
12962	TR25994|c4_g1	2.22487	4.54069	7.8351e-05	0.014229	NA	NA	NA	NA	NA	NA
27803	TR473|c5_g3	8.12559	-0.218315	7.84483e-05	0.014229	NA	NA	NA	NA	NA	NA
32718	TR53849|c5_g5	-0.957429	4.42042	8.12313e-05	0.0146645	NA	NA	NA	NA	NA	NA
38586	TR62443|c10_g3	1.64891	5.07131	8.15812e-05	0.0146645	NA	NA	NA	NA	NA	NA
36119	TR59138|c0_g1	3.28376	-0.831896	8.19738e-05	0.0146693	NA	NA	NA	NA	NA	NA
12293	TR2557|c5_g6	5.0574	0.312483	8.9116e-05	0.0158765	NA	NA	NA	NA	NA	NA
29294	TR49649|c4_g4	5.30951	-1.26881	9.10996e-05	0.0159464	NA	NA	NA	NA	NA	NA
31564	TR5156|c0_g1	5.23861	0.351912	9.02939e-05	0.0159464	30.59	219	5e-18	780168069	>XP_011684072.1 PREDICTED: uncharacterized protein LOC100892106 isoform X1 [Strongylocentrotus purpuratus]	>XP_011684072.1	PREDICTED:	uncharacterized	protein	LOC100892106	isoform	X1	[Strongylocentrotus	purpuratus]
33409	TR54362|c1_g1	-7.91112	-0.367717	9.0644e-05	0.0159464	NA	NA	NA	NA	NA	NA
38400	TR62375|c3_g1	1.36881	2.60484	9.07656e-05	0.0159464	NA	NA	NA	NA	NA	NA
816	TR11168|c2_g1	1.52101	3.50794	9.2935e-05	0.0161268	41.77	158	6e-34	390344228	>XP_003726074.1 PREDICTED: uncharacterized protein LOC575072 [Strongylocentrotus purpuratus]	>XP_003726074.1	PREDICTED:	uncharacterized	protein	LOC575072	[Strongylocentrotus	purpuratus]
34968	TR5796|c2_g1	1.31372	4.39889	9.25532e-05	0.0161268	NA	NA	NA	NA	NA	NA
9036	TR21222|c4_g3	1.75744	5.85392	9.41261e-05	0.0161933	NA	NA	NA	NA	NA	NA
33519	TR55424|c3_g1	2.0843	3.86742	9.40051e-05	0.0161933	NA	NA	NA	NA	NA	NA
24224	TR41743|c0_g1	4.11218	-0.445554	9.51239e-05	0.016291	NA	NA	NA	NA	NA	NA
35351	TR58197|c3_g2	2.25009	-0.746776	9.55064e-05	0.016291	NA	NA	NA	NA	NA	NA
4446	TR15674|c2_g1	-1.67835	0.754797	9.7178e-05	0.0165059	NA	NA	NA	NA	NA	NA
9064	TR21232|c2_g2	2.73457	2.55781	9.99453e-05	0.0169043	NA	NA	NA	NA	NA	NA
4246	TR15606|c2_g1	2.3748	3.95296	0.000105635	0.0177171	NA	NA	NA	NA	NA	NA
37461	TR60289|c0_g1	5.04468	0.158325	0.000105589	0.0177171	NA	NA	NA	NA	NA	NA
25234	TR43445|c3_g1	2.24471	0.549994	0.000107854	0.0180139	NA	NA	NA	NA	NA	NA
9902	TR22827|c9_g1	1.25184	4.56911	0.0001096	0.0182295	41.51	106	2e-10	780003129	>XP_011683081.1 PREDICTED: hyalin-like [Strongylocentrotus purpuratus]	>XP_011683081.1	PREDICTED:	hyalin-like	[Strongylocentrotus	purpuratus]
16210	TR30661|c0_g2	-7.74151	-0.552201	0.00011156	0.0184788	NA	NA	NA	NA	NA	NA
31728	TR52772|c1_g1	1.72988	3.76689	0.000112306	0.0185259	NA	NA	NA	NA	NA	NA
4941	TR16326|c0_g1	2.73715	1.97096	0.000113565	0.0185816	NA	NA	NA	NA	NA	NA
6159	TR17321|c1_g1	2.87312	0.106021	0.000113571	0.0185816	NA	NA	NA	NA	NA	NA
15695	TR30090|c3_g1	2.49017	5.05112	0.000116293	0.0188729	NA	NA	NA	NA	NA	NA
27799	TR473|c4_g1	7.7467	-0.563949	0.000115984	0.0188729	NA	NA	NA	NA	NA	NA
35260	TR58102|c5_g1	5.7926	-0.263858	0.000118181	0.019102	NA	NA	NA	NA	NA	NA
11485	TR24133|c6_g1	-5.60675	0.400482	0.0001232	0.0197539	NA	NA	NA	NA	NA	NA
18488	TR34703|c2_g1	-1.56821	5.51716	0.00012271	0.0197539	NA	NA	NA	NA	NA	NA
7659	TR19397|c3_g2	1.50113	0.92927	0.000124456	0.0198757	NA	NA	NA	NA	NA	NA
8926	TR20621|c0_g1	2.59872	3.99532	0.000126723	0.0201575	NA	NA	NA	NA	NA	NA
9187	TR21270|c2_g1	1.77573	10.6482	0.000127539	0.0202071	NA	NA	NA	NA	NA	NA
13937	TR2748|c0_g1	6.16615	0.787164	0.000129396	0.0204206	NA	NA	NA	NA	NA	NA
11301	TR24079|c0_g2	2.93672	1.23211	0.000132492	0.0204652	NA	NA	NA	NA	NA	NA
28210	TR47753|c4_g3	0.89429	3.62779	0.000132742	0.0204652	NA	NA	NA	NA	NA	NA
28935	TR49462|c1_g1	2.66657	1.97878	0.000131877	0.0204652	NA	NA	NA	NA	NA	NA
32744	TR5386|c0_g1	7.62157	-0.680213	0.000130972	0.0204652	NA	NA	NA	NA	NA	NA
32745	TR5386|c2_g1	3.99521	2.77975	0.000132379	0.0204652	NA	NA	NA	NA	NA	NA
34309	TR56437|c4_g1	1.83872	7.61167	0.00013134	0.0204652	51.11	180	2e-39	390353016	>XP_003728018.1 PREDICTED: mid1-interacting protein 1A-like [Strongylocentrotus purpuratus]	>XP_003728018.1	PREDICTED:	mid1-interacting	protein	1A-like	[Strongylocentrotus	purpuratus]
28934	TR49462|c0_g1	2.58159	2.91682	0.000134223	0.0206143	NA	NA	NA	NA	NA	NA
12597	TR25891|c4_g5	1.68604	5.916	0.000141303	0.0216189	NA	NA	NA	NA	NA	NA
3281	TR14452|c0_g1	1.31272	3.49228	0.000143791	0.021843	NA	NA	NA	NA	NA	NA
25109	TR43411|c2_g1	1.97346	3.86205	0.000143858	0.021843	NA	NA	NA	NA	NA	NA
144	TR10225|c0_g1	1.41721	5.57606	0.000147351	0.022289	64.17	360	1e-174	390367337	>XP_785190.3 PREDICTED: phosphoserine aminotransferase [Strongylocentrotus purpuratus]	>XP_785190.3	PREDICTED:	phosphoserine	aminotransferase	[Strongylocentrotus	purpuratus]
26248	TR44687|c0_g1	3.73613	-1.11019	0.000148732	0.0224133	NA	NA	NA	NA	NA	NA
12595	TR25891|c4_g1	1.60456	6.68076	0.000157116	0.023588	NA	NA	NA	NA	NA	NA
35939	TR58761|c2_g1	1.72182	1.67849	0.000159562	0.0238658	NA	NA	NA	NA	NA	NA
16540	TR315|c4_g1	1.49437	5.38646	0.000160728	0.0239509	NA	NA	NA	NA	NA	NA
17204	TR32697|c2_g2	2.21774	1.54191	0.000164395	0.0243831	NA	NA	NA	NA	NA	NA
20009	TR37644|c0_g2	2.72579	0.749304	0.000164846	0.0243831	54.81	104	6e-26	390353915	>XP_003728220.1 PREDICTED: uncharacterized protein LOC100892659 [Strongylocentrotus purpuratus]	>XP_003728220.1	PREDICTED:	uncharacterized	protein	LOC100892659	[Strongylocentrotus	purpuratus]
4068	TR15543|c5_g1	2.50595	3.55892	0.000167552	0.0246056	94.02	117	2e-75	780063809	>XP_011670732.1 PREDICTED: protein C-ets-2 [Strongylocentrotus purpuratus]	>XP_011670732.1	PREDICTED:	protein	C-ets-2	[Strongylocentrotus	purpuratus]
29876	TR5010|c0_g1	-6.97591	-1.16589	0.000167577	0.0246056	NA	NA	NA	NA	NA	NA
27527	TR45887|c0_g1	1.85832	1.17363	0.000168628	0.0246695	NA	NA	NA	NA	NA	NA
30398	TR50468|c1_g3	7.18903	-1.03228	0.000171526	0.0249117	NA	NA	NA	NA	NA	NA
34795	TR57791|c0_g1	1.7022	1.36945	0.000171279	0.0249117	NA	NA	NA	NA	NA	NA
16008	TR30246|c0_g1	3.62078	-0.264825	0.000175023	0.0252367	NA	NA	NA	NA	NA	NA
17178	TR32689|c5_g6	7.20365	-1.03696	0.000174904	0.0252367	NA	NA	NA	NA	NA	NA
33770	TR55624|c0_g1	-3.20922	-1.18334	0.000179074	0.0257041	NA	NA	NA	NA	NA	NA
38902	TR62623|c1_g2	3.335	-0.117494	0.000179547	0.0257041	NA	NA	NA	NA	NA	NA
28372	TR47813|c2_g1	3.72655	6.37592	0.00018076	0.0257857	27.89	251	6e-17	390349508	>XP_003727232.1 PREDICTED: homeotic protein female sterile-like [Strongylocentrotus purpuratus]	>XP_003727232.1	PREDICTED:	homeotic	protein	female	sterile-like	[Strongylocentrotus	purpuratus]
29061	TR49499|c1_g1	6.58025	-1.38284	0.000183736	0.0259332	NA	NA	NA	NA	NA	NA
30356	TR50452|c1_g1	1.87956	6.17376	0.000183543	0.0259332	38.1	420	2e-82	780084949	>XP_011673298.1 PREDICTED: carboxypeptidase E isoform X1 [Strongylocentrotus purpuratus]	>XP_011673298.1	PREDICTED:	carboxypeptidase	E	isoform	X1	[Strongylocentrotus	purpuratus]
39373	TR8859|c1_g1	1.22257	4.90001	0.00018323	0.0259332	30.04	223	3e-22	779995352	>XP_011674067.1 PREDICTED: uncharacterized protein LOC105442994 [Strongylocentrotus purpuratus]	>XP_011674067.1	PREDICTED:	uncharacterized	protein	LOC105442994	[Strongylocentrotus	purpuratus]
3150	TR14281|c0_g1	1.65397	6.90859	0.000187152	0.0262308	77.45	306	3e-174	780183197	>XP_011662304.1 PREDICTED: LOW QUALITY PROTEIN: serine/threonine-protein kinase pim-1-like [Strongylocentrotus purpuratus]	>XP_011662304.1	PREDICTED:	LOW	QUALITY	PROTEIN:	serine/threonine-protein	kinase	pim-1-like	[Strongylocentrotus	purpuratus]
33240	TR54199|c0_g1	1.71822	1.36042	0.000186739	0.0262308	NA	NA	NA	NA	NA	NA
38402	TR62375|c4_g2	-1.42272	0.704107	0.000188686	0.0263536	NA	NA	NA	NA	NA	NA
10951	TR23502|c2_g1	3.43405	1.87692	0.000190355	0.0264846	NA	NA	NA	NA	NA	NA
12291	TR2557|c5_g2	6.58673	-1.3917	0.000190945	0.0264846	NA	NA	NA	NA	NA	NA
4463	TR15678|c3_g1	1.61732	1.95242	0.000195023	0.0269569	NA	NA	NA	NA	NA	NA
8853	TR20523|c0_g1	2.48637	0.501571	0.000199932	0.0275405	NA	NA	NA	NA	NA	NA
7648	TR19394|c1_g2	1.47469	4.65603	0.000201799	0.0277024	NA	NA	NA	NA	NA	NA
6585	TR18677|c0_g1	2.54919	-0.549377	0.000202766	0.0277401	NA	NA	NA	NA	NA	NA
2018	TR12853|c0_g1	-4.18671	-0.219643	0.00020708	0.0281599	36.46	96	2e-12	780019181	>XP_011664880.1 PREDICTED: deleted in malignant brain tumors 1 protein [Strongylocentrotus purpuratus]	>XP_011664880.1	PREDICTED:	deleted	in	malignant	brain	tumors	1	protein	[Strongylocentrotus	purpuratus]
33408	TR54362|c0_g3	-6.92034	-1.21254	0.000207239	0.0281599	NA	NA	NA	NA	NA	NA
8359	TR20135|c3_g1	6.96953	-1.19481	0.000208086	0.0281794	NA	NA	NA	NA	NA	NA
4067	TR15543|c4_g1	2.33732	2.37193	0.000209481	0.0282728	NA	NA	NA	NA	NA	NA
30253	TR50418|c3_g1	1.14446	3.81252	0.000210728	0.0283457	NA	NA	NA	NA	NA	NA
11097	TR2366|c1_g1	1.36129	4.94911	0.000214188	0.0287148	NA	NA	NA	NA	NA	NA
20346	TR37990|c1_g1	-0.883632	3.28678	0.000215414	0.028783	NA	NA	NA	NA	NA	NA
16684	TR32295|c0_g1	2.53194	2.56626	0.000217742	0.0289973	NA	NA	NA	NA	NA	NA
15285	TR29735|c0_g1	2.46997	6.80708	0.000218869	0.0290508	44.62	372	2e-87	47551045	>NP_999699.1 Ets4 transcription factor [Strongylocentrotus purpuratus]	>NP_999699.1	Ets4	transcription	factor	[Strongylocentrotus	purpuratus]
1901	TR11969|c0_g1	3.70167	2.17103	0.000223863	0.0296156	NA	NA	NA	NA	NA	NA
12257	TR2552|c3_g1	1.42298	6.12355	0.000227069	0.029941	NA	NA	NA	NA	NA	NA
13608	TR2704|c0_g1	1.49478	6.11683	0.000229387	0.0301474	41.58	303	2e-46	390337042	>XP_003724475.1 PREDICTED: immediate early response gene 5-like protein [Strongylocentrotus purpuratus]	>XP_003724475.1	PREDICTED:	immediate	early	response	gene	5-like	protein	[Strongylocentrotus	purpuratus]
14183	TR27654|c6_g1	1.73194	2.53273	0.000230317	0.0301708	NA	NA	NA	NA	NA	NA
25958	TR44388|c4_g1	3.23511	1.1401	0.000231287	0.0301992	NA	NA	NA	NA	NA	NA
39269	TR7909|c0_g1	-1.46102	4.94068	0.000234551	0.0305259	NA	NA	NA	NA	NA	NA
24414	TR41805|c2_g1	1.85524	1.15649	0.000237274	0.0307804	NA	NA	NA	NA	NA	NA
22083	TR39692|c3_g2	1.39428	7.94721	0.000238166	0.0307964	25.47	161	3e-09	780097273	>XP_011674787.1 PREDICTED: alpha-1 collagen isoform X4 [Strongylocentrotus purpuratus]	>XP_011674787.1	PREDICTED:	alpha-1	collagen	isoform	X4	[Strongylocentrotus	purpuratus]
34966	TR5796|c1_g1	1.22716	2.4206	0.000239909	0.0309221	NA	NA	NA	NA	NA	NA
12756	TR25927|c5_g3	1.11376	5.86267	0.000243527	0.0312232	NA	NA	NA	NA	NA	NA
18334	TR34239|c0_g1	1.83873	0.26488	0.000243804	0.0312232	NA	NA	NA	NA	NA	NA
6740	TR18788|c0_g2	1.79023	0.936964	0.000244678	0.0312354	NA	NA	NA	NA	NA	NA
32622	TR53808|c4_g3	1.24679	2.18955	0.000246322	0.0313455	NA	NA	NA	NA	NA	NA
29038	TR49490|c4_g2	6.42282	0.711833	0.000253811	0.0321963	NA	NA	NA	NA	NA	NA
19354	TR36762|c0_g1	6.69949	-1.43109	0.000255402	0.0322959	NA	NA	NA	NA	NA	NA
36103	TR59095|c0_g3	2.39198	3.72754	0.000258527	0.0325882	45.45	143	1e-42	390332567	>XP_781556.2 PREDICTED: steroid 17-alpha-hydroxylase/17,20 lyase [Strongylocentrotus purpuratus]	>XP_781556.2	PREDICTED:	steroid	17-alpha-hydroxylase/17,20	lyase	[Strongylocentrotus	purpuratus]
14491	TR27759|c4_g2	-3.77109	-0.672519	0.000264148	0.0331756	NA	NA	NA	NA	NA	NA
19190	TR35507|c0_g1	6.67475	-1.45964	0.000264842	0.0331756	NA	NA	NA	NA	NA	NA
24413	TR41805|c1_g1	2.04492	1.48966	0.000265783	0.0331898	NA	NA	NA	NA	NA	NA
14649	TR28246|c0_g1	5.82505	-0.91695	0.000266935	0.0332301	NA	NA	NA	NA	NA	NA
16312	TR30789|c0_g1	6.22508	-0.504381	0.000271531	0.0336975	NA	NA	NA	NA	NA	NA
15721	TR30099|c8_g1	1.71939	3.01615	0.000275018	0.034025	NA	NA	NA	NA	NA	NA
18300	TR34219|c0_g1	1.10799	1.91311	0.000281564	0.0347277	NA	NA	NA	NA	NA	NA
6208	TR17339|c3_g1	1.35407	2.36568	0.000285157	0.0350629	NA	NA	NA	NA	NA	NA
30464	TR50613|c0_g1	3.10845	-0.813986	0.000290567	0.0356188	NA	NA	NA	NA	NA	NA
34286	TR56431|c0_g1	2.14327	5.05046	0.000292702	0.0356625	NA	NA	NA	NA	NA	NA
34308	TR56437|c3_g1	1.71764	6.53741	0.000292154	0.0356625	NA	NA	NA	NA	NA	NA
17828	TR33696|c6_g1	3.91638	-1.40342	0.000303514	0.0367564	NA	NA	NA	NA	NA	NA
19094	TR35335|c0_g1	1.40267	4.18002	0.000302602	0.0367564	43.77	377	4e-70	390354478	>XP_003728343.1 PREDICTED: uncharacterized protein LOC100892773 [Strongylocentrotus purpuratus]	>XP_003728343.1	PREDICTED:	uncharacterized	protein	LOC100892773	[Strongylocentrotus	purpuratus]
19853	TR37208|c1_g3	1.47809	7.93578	0.000306042	0.0369508	NA	NA	NA	NA	NA	NA
24240	TR41747|c1_g1	1.81966	2.2104	0.000308526	0.037139	NA	NA	NA	NA	NA	NA
31549	TR51556|c1_g4	2.30117	4.30268	0.000312004	0.0374452	NA	NA	NA	NA	NA	NA
38397	TR62374|c1_g1	-2.33738	-0.308564	0.000320349	0.0383319	NA	NA	NA	NA	NA	NA
24242	TR41747|c2_g2	1.57662	2.77445	0.000322168	0.0384349	NA	NA	NA	NA	NA	NA
14656	TR28284|c0_g1	-6.44324	-1.61521	0.000326561	0.0388433	NA	NA	NA	NA	NA	NA
5511	TR16984|c0_g2	1.43479	4.35975	0.000333954	0.0396052	NA	NA	NA	NA	NA	NA
7485	TR19097|c1_g1	2.67676	3.38719	0.000338126	0.0399733	NA	NA	NA	NA	NA	NA
37640	TR60406|c0_g2	1.05862	3.87716	0.000339053	0.0399733	NA	NA	NA	NA	NA	NA
29368	TR49670|c0_g1	1.09419	4.03787	0.000341433	0.0401358	NA	NA	NA	NA	NA	NA
30325	TR5044|c2_g3	1.70211	0.372178	0.000344927	0.0404281	NA	NA	NA	NA	NA	NA
21667	TR39488|c8_g1	1.47488	8.10797	0.000354498	0.0413218	27.11	273	6e-19	652903810	>BAP00631.1 tetraspanin [Patiria pectinifera]	>BAP00631.1	tetraspanin	[Patiria	pectinifera]
25756	TR44193|c0_g1	1.91886	0.747079	0.000354614	0.0413218	NA	NA	NA	NA	NA	NA
36520	TR59366|c7_g1	-0.81186	4.73378	0.000365284	0.0424418	NA	NA	NA	NA	NA	NA
1027	TR11228|c5_g1	2.03061	2.43407	0.000368373	0.042677	NA	NA	NA	NA	NA	NA
9670	TR21550|c0_g1	1.56255	5.8879	0.000372684	0.043052	42.07	820	0	1143585	>CAA61929.1 2 alpha fibrillar collagen, partial [Paracentrotus lividus]	>CAA61929.1	2	alpha	fibrillar	collagen,	partial	[Paracentrotus	lividus]
14093	TR27632|c5_g1	-1.43208	2.20615	0.000377763	0.0435133	NA	NA	NA	NA	NA	NA
23632	TR4080|c0_g1	1.30907	5.7844	0.000387304	0.0444845	51.59	314	2e-98	746873480	>AJD81431.1 interleukin-1 receptor-associated kinase 1 [Apostichopus japonicus]	>AJD81431.1	interleukin-1	receptor-associated	kinase	1	[Apostichopus	japonicus]
1312	TR11326|c4_g1	2.03441	4.39405	0.000389509	0.0446099	NA	NA	NA	NA	NA	NA
16775	TR32559|c0_g1	1.43953	3.28204	0.000391507	0.044711	36.61	254	2e-41	390341019	>XP_787685.3 PREDICTED: uncharacterized protein LOC582648 isoform X1 [Strongylocentrotus purpuratus]	>XP_787685.3	PREDICTED:	uncharacterized	protein	LOC582648	isoform	X1	[Strongylocentrotus	purpuratus]
12611	TR25896|c1_g1	-2.47767	4.16709	0.000401347	0.0457045	NA	NA	NA	NA	NA	NA
5045	TR16514|c0_g1	-1.61116	4.854	0.000416414	0.047286	36.64	131	4e-16	780044535	>XP_011668602.1 PREDICTED: RNA-directed DNA polymerase from mobile element jockey-like [Strongylocentrotus purpuratus]	>XP_011668602.1	PREDICTED:	RNA-directed	DNA	polymerase	from	mobile	element	jockey-like	[Strongylocentrotus	purpuratus]
6360	TR17731|c1_g1	1.18194	5.75249	0.00041823	0.047358	58.22	146	1e-58	780084872	>XP_011673286.1 PREDICTED: uncharacterized protein LOC105442657 [Strongylocentrotus purpuratus]	>XP_011673286.1	PREDICTED:	uncharacterized	protein	LOC105442657	[Strongylocentrotus	purpuratus]
12614	TR25896|c3_g2	-2.60377	6.18244	0.000420368	0.047466	NA	NA	NA	NA	NA	NA
11281	TR24073|c1_g1	2.29101	-0.326837	0.000430374	0.0484594	NA	NA	NA	NA	NA	NA
20713	TR38562|c8_g1	1.45043	1.11871	0.000436344	0.048994	31.95	532	4e-63	780089713	>XP_011673876.1 PREDICTED: uncharacterized protein LOC105442915 isoform X2 [Strongylocentrotus purpuratus]	>XP_011673876.1	PREDICTED:	uncharacterized	protein	LOC105442915	isoform	X2	[Strongylocentrotus	purpuratus]
36652	TR59511|c0_g1	1.52999	5.7281	0.000440097	0.0492773	51.32	76	1e-10	780130557	>XP_011679218.1 PREDICTED: collagen alpha-1(V) chain isoform X2 [Strongylocentrotus purpuratus]	>XP_011679218.1	PREDICTED:	collagen	alpha-1(V)	chain	isoform	X2	[Strongylocentrotus	purpuratus]
19339	TR36481|c0_g1	-1.90993	-0.437133	0.000450069	0.0502536	NA	NA	NA	NA	NA	NA
27786	TR47093|c0_g1	1.49137	1.59645	0.000452778	0.0504156	53.66	710	0	780074666	>XP_011672013.1 PREDICTED: uncharacterized protein K02A2.6-like, partial [Strongylocentrotus purpuratus]	>XP_011672013.1	PREDICTED:	uncharacterized	protein	K02A2.6-like,	partial	[Strongylocentrotus	purpuratus]
8566	TR20389|c3_g1	2.13053	0.665304	0.00045914	0.0509823	NA	NA	NA	NA	NA	NA
14900	TR29315|c1_g1	1.87137	3.06503	0.000467678	0.0517869	NA	NA	NA	NA	NA	NA
12593	TR25891|c2_g1	1.54494	5.04414	0.000470414	0.0519464	NA	NA	NA	NA	NA	NA
24236	TR41745|c2_g2	2.37204	1.88789	0.000471864	0.0519634	NA	NA	NA	NA	NA	NA
3858	TR14933|c0_g1	-5.26435	-1.51249	0.00048526	0.0529576	NA	NA	NA	NA	NA	NA
17176	TR32689|c3_g1	4.03381	0.724422	0.000485838	0.0529576	NA	NA	NA	NA	NA	NA
26202	TR44587|c1_g2	2.33243	2.32774	0.000486177	0.0529576	55.26	38	9e-08	780025350	>XP_011665893.1 PREDICTED: uncharacterized protein K02A2.6-like [Strongylocentrotus purpuratus]	>XP_011665893.1	PREDICTED:	uncharacterized	protein	K02A2.6-like	[Strongylocentrotus	purpuratus]
35047	TR58037|c5_g1	1.10603	3.68326	0.000483845	0.0529576	NA	NA	NA	NA	NA	NA
27956	TR47588|c1_g1	-2.06573	4.25064	0.00049496	0.0537683	NA	NA	NA	NA	NA	NA
36712	TR59564|c0_g2	-1.07963	2.55106	0.000499492	0.0541139	NA	NA	NA	NA	NA	NA
29043	TR49491|c4_g1	1.42902	6.00268	0.000501423	0.0541766	NA	NA	NA	NA	NA	NA
17207	TR32698|c1_g1	1.92254	0.22358	0.000521095	0.0560002	NA	NA	NA	NA	NA	NA
35585	TR58268|c3_g2	2.16782	4.54226	0.000520343	0.0560002	NA	NA	NA	NA	NA	NA
8271	TR20116|c3_g1	-0.972676	2.64329	0.000527305	0.0565161	NA	NA	NA	NA	NA	NA
21116	TR38848|c1_g1	1.5901	5.08049	0.00053556	0.0572478	50.21	237	8e-75	390342845	>XP_789994.3 PREDICTED: TNF receptor-associated factor 6-A [Strongylocentrotus purpuratus]	>XP_789994.3	PREDICTED:	TNF	receptor-associated	factor	6-A	[Strongylocentrotus	purpuratus]
14604	TR2791|c0_g1	1.50801	2.48911	0.000539621	0.0575285	NA	NA	NA	NA	NA	NA
37964	TR60527|c2_g1	2.84383	-0.481359	0.000541197	0.0575435	NA	NA	NA	NA	NA	NA
18592	TR34743|c5_g1	1.31394	6.50106	0.000545615	0.0578597	NA	NA	NA	NA	NA	NA
1050	TR11238|c1_g1	1.44983	6.87234	0.000549152	0.0579283	32.03	281	1e-29	390361334	>XP_003729901.1 PREDICTED: uncharacterized protein LOC100889594 [Strongylocentrotus purpuratus]	>XP_003729901.1	PREDICTED:	uncharacterized	protein	LOC100889594	[Strongylocentrotus	purpuratus]
19686	TR37151|c6_g1	2.44479	1.45954	0.000547982	0.0579283	NA	NA	NA	NA	NA	NA
22424	TR3981|c10_g2	1.73048	4.25148	0.000552015	0.0580775	NA	NA	NA	NA	NA	NA
14622	TR2811|c0_g1	-1.43901	1.31552	0.000553958	0.0581293	NA	NA	NA	NA	NA	NA
34073	TR56364|c2_g1	1.16257	1.41496	0.000556793	0.0582743	NA	NA	NA	NA	NA	NA
5834	TR17082|c1_g2	0.979581	3.29083	0.000563996	0.0587567	NA	NA	NA	NA	NA	NA
5946	TR17122|c2_g2	1.34968	4.57758	0.000564334	0.0587567	NA	NA	NA	NA	NA	NA
1305	TR11324|c3_g1	1.80134	2.34541	0.000568852	0.0588963	NA	NA	NA	NA	NA	NA
35592	TR58269|c4_g3	5.58354	-0.0900762	0.000570082	0.0588963	NA	NA	NA	NA	NA	NA
38372	TR62368|c1_g1	1.30479	4.30648	0.000567802	0.0588963	NA	NA	NA	NA	NA	NA
26421	TR45182|c2_g4	1.41744	5.41721	0.000574366	0.0591267	33.33	153	3e-11	780126734	>XP_011678706.1 PREDICTED: uncharacterized protein LOC105445194 [Strongylocentrotus purpuratus]	>XP_011678706.1	PREDICTED:	uncharacterized	protein	LOC105445194	[Strongylocentrotus	purpuratus]
29165	TR49605|c0_g1	3.761	-0.32978	0.000576738	0.0591267	NA	NA	NA	NA	NA	NA
34293	TR56432|c5_g1	1.11925	3.26623	0.000575393	0.0591267	NA	NA	NA	NA	NA	NA
30050	TR50235|c0_g1	-1.49188	1.01293	0.000583676	0.0596854	NA	NA	NA	NA	NA	NA
15327	TR29745|c5_g1	3.98858	2.99447	0.00058744	0.0599173	NA	NA	NA	NA	NA	NA
26212	TR44595|c0_g1	2.23989	6.19742	0.000595119	0.0605465	57.5	200	5e-67	906847395	>AKS48289.1 suppressors of cytokine signaling 2 [Apostichopus japonicus]	>AKS48289.1	suppressors	of	cytokine	signaling	2	[Apostichopus	japonicus]
1306	TR11324|c4_g1	1.83346	2.6347	0.000604566	0.061352	NA	NA	NA	NA	NA	NA
8640	TR20413|c4_g3	1.32525	2.10393	0.000612749	0.0619823	NA	NA	NA	NA	NA	NA
22150	TR39713|c2_g2	4.21607	-1.18713	0.00061387	0.0619823	NA	NA	NA	NA	NA	NA
32059	TR53059|c3_g1	1.02394	2.99269	0.000622207	0.0626662	NA	NA	NA	NA	NA	NA
15531	TR29806|c0_g1	-1.17282	1.06566	0.000647436	0.0650438	NA	NA	NA	NA	NA	NA
7209	TR19006|c2_g1	0.862774	3.13846	0.000659645	0.0660869	59.82	224	7e-75	780042501	>XP_011668291.1 PREDICTED: ubiquitin-like protein 7 isoform X1 [Strongylocentrotus purpuratus]	>XP_011668291.1	PREDICTED:	ubiquitin-like	protein	7	isoform	X1	[Strongylocentrotus	purpuratus]
11302	TR24079|c2_g1	2.42364	2.39425	0.000662765	0.0660869	NA	NA	NA	NA	NA	NA
37450	TR6024|c1_g1	2.20237	0.934364	0.000662073	0.0660869	NA	NA	NA	NA	NA	NA
21236	TR38899|c3_g2	4.04615	-0.7444	0.000664824	0.0661277	NA	NA	NA	NA	NA	NA
19812	TR37193|c1_g1	2.01236	1.9124	0.000673349	0.0667525	NA	NA	NA	NA	NA	NA
33517	TR55424|c1_g1	1.7316	4.17126	0.000674436	0.0667525	NA	NA	NA	NA	NA	NA
14302	TR27700|c2_g1	3.06581	0.121368	0.000683728	0.0675056	NA	NA	NA	NA	NA	NA
20975	TR38633|c1_g2	2.06483	2.32353	0.000688966	0.0678555	NA	NA	NA	NA	NA	NA
4798	TR16165|c5_g2	-1.78932	2.86954	0.000690849	0.0678742	NA	NA	NA	NA	NA	NA
8358	TR20135|c0_g4	1.83976	4.05484	0.00069807	0.0681625	NA	NA	NA	NA	NA	NA
9637	TR21407|c7_g1	1.80584	1.42122	0.000701718	0.0681625	35.44	333	2e-52	390331700	>XP_003723337.1 PREDICTED: uncharacterized protein LOC100890904 [Strongylocentrotus purpuratus]	>XP_003723337.1	PREDICTED:	uncharacterized	protein	LOC100890904	[Strongylocentrotus	purpuratus]
19836	TR372|c4_g1	1.11719	5.74625	0.000702286	0.0681625	58.01	381	4e-140	780084502	>XP_011673237.1 PREDICTED: uncharacterized protein LOC100891240 [Strongylocentrotus purpuratus]	>XP_011673237.1	PREDICTED:	uncharacterized	protein	LOC100891240	[Strongylocentrotus	purpuratus]
22978	TR40367|c2_g1	-1.01138	2.92923	0.00069996	0.0681625	NA	NA	NA	NA	NA	NA
25944	TR44384|c2_g1	-3.45183	1.02453	0.00069911	0.0681625	45.45	121	1e-28	780016186	>XP_003729637.2 PREDICTED: uncharacterized protein LOC100891753 [Strongylocentrotus purpuratus]	>XP_003729637.2	PREDICTED:	uncharacterized	protein	LOC100891753	[Strongylocentrotus	purpuratus]
24375	TR41787|c0_g1	1.18585	5.29564	0.000709423	0.0686889	NA	NA	NA	NA	NA	NA
14137	TR27644|c2_g3	1.37748	1.64385	0.000725063	0.0700341	NA	NA	NA	NA	NA	NA
30818	TR50998|c8_g1	-1.00111	6.97497	0.000727965	0.0701454	NA	NA	NA	NA	NA	NA
31024	TR51136|c1_g1	-1.1239	2.03888	0.000734048	0.0705619	63.93	219	9e-86	780040835	>XP_011668062.1 PREDICTED: tyrosyl-DNA phosphodiesterase 1 [Strongylocentrotus purpuratus]	>XP_011668062.1	PREDICTED:	tyrosyl-DNA	phosphodiesterase	1	[Strongylocentrotus	purpuratus]
24241	TR41747|c1_g2	1.66562	2.22669	0.000736275	0.0706066	NA	NA	NA	NA	NA	NA
18722	TR34785|c0_g1	1.00814	4.01137	0.000740176	0.0708113	48.37	153	4e-43	390340786	>XP_003725309.1 PREDICTED: fibropellin-3 isoform X2 [Strongylocentrotus purpuratus]	>XP_003725309.1	PREDICTED:	fibropellin-3	isoform	X2	[Strongylocentrotus	purpuratus]
3800	TR14800|c3_g1	-1.07181	3.94264	0.00074839	0.0714267	NA	NA	NA	NA	NA	NA
35570	TR58263|c0_g1	1.66987	5.97324	0.000756095	0.0719907	81.97	915	0	779994119	>XP_011672567.1 PREDICTED: ATP-citrate synthase isoform X3 [Strongylocentrotus purpuratus]	>XP_011672567.1	PREDICTED:	ATP-citrate	synthase	isoform	X3	[Strongylocentrotus	purpuratus]
12026	TR24449|c0_g1	1.51204	0.604469	0.000766519	0.0728102	NA	NA	NA	NA	NA	NA
13363	TR26781|c1_g1	1.18379	3.48264	0.00079274	0.0750386	52.56	78	5e-25	780100384	>XP_011675179.1 PREDICTED: myeloid differentiation primary response protein MyD88-like [Strongylocentrotus purpuratus]	>XP_011675179.1	PREDICTED:	myeloid	differentiation	primary	response	protein	MyD88-like	[Strongylocentrotus	purpuratus]
33714	TR55506|c1_g2	-2.28753	-0.669907	0.000795012	0.0750386	NA	NA	NA	NA	NA	NA
40048	TR9408|c2_g2	2.05645	3.51679	0.000795595	0.0750386	NA	NA	NA	NA	NA	NA
31019	TR51133|c9_g1	1.73195	3.68179	0.000803895	0.0756435	NA	NA	NA	NA	NA	NA
9842	TR22526|c0_g1	2.44988	0.148326	0.000814687	0.0763008	NA	NA	NA	NA	NA	NA
28392	TR47907|c0_g1	-2.05531	0.174221	0.000813796	0.0763008	NA	NA	NA	NA	NA	NA
36062	TR58812|c1_g1	1.43557	0.551359	0.000827598	0.0773293	NA	NA	NA	NA	NA	NA
7600	TR19379|c5_g2	1.89991	1.19593	0.000830991	0.0774657	NA	NA	NA	NA	NA	NA
27322	TR45818|c1_g1	2.56768	-0.187167	0.000853787	0.0794061	NA	NA	NA	NA	NA	NA
17720	TR335|c3_g1	5.05751	-1.42781	0.00086495	0.0802582	NA	NA	NA	NA	NA	NA
38071	TR6071|c0_g1	2.30579	-0.341494	0.000869827	0.0805243	NA	NA	NA	NA	NA	NA
12080	TR24512|c2_g1	-1.56477	1.01005	0.000884657	0.0817084	NA	NA	NA	NA	NA	NA
4667	TR16116|c8_g1	1.17684	4.73182	0.00088944	0.0819243	NA	NA	NA	NA	NA	NA
27726	TR47044|c0_g1	1.57558	7.75262	0.000891082	0.0819243	37.09	151	5e-20	390337234	>XP_789043.2 PREDICTED: putative defense protein 3 [Strongylocentrotus purpuratus]	>XP_789043.2	PREDICTED:	putative	defense	protein	3	[Strongylocentrotus	purpuratus]
32605	TR5375|c3_g1	1.00441	4.25562	0.000893909	0.0819962	NA	NA	NA	NA	NA	NA
20905	TR38617|c4_g3	-0.819382	3.79924	0.000900303	0.0823942	NA	NA	NA	NA	NA	NA
3887	TR15009|c0_g1	2.317	1.46438	0.000906629	0.0827841	58.59	99	1e-34	780083990	>XP_011673174.1 PREDICTED: uncharacterized protein LOC105442605 [Strongylocentrotus purpuratus]	>XP_011673174.1	PREDICTED:	uncharacterized	protein	LOC105442605	[Strongylocentrotus	purpuratus]
1531	TR11482|c2_g1	0.964704	2.07185	0.000918177	0.0835175	NA	NA	NA	NA	NA	NA
15947	TR30174|c0_g1	-3.75765	2.44277	0.000918828	0.0835175	NA	NA	NA	NA	NA	NA
20516	TR38041|c1_g1	1.34047	4.96769	0.000921176	0.0835415	22.22	549	3e-28	780023556	>XP_011665571.1 PREDICTED: exocyst complex component 3 [Strongylocentrotus purpuratus]	>XP_011665571.1	PREDICTED:	exocyst	complex	component	3	[Strongylocentrotus	purpuratus]
2570	TR13561|c1_g1	1.50939	3.4955	0.000937025	0.084787	NA	NA	NA	NA	NA	NA
30419	TR5049|c1_g4	1.45447	1.68556	0.00094497	0.0851834	NA	NA	NA	NA	NA	NA
34526	TR56511|c2_g1	-2.86794	1.70602	0.000945655	0.0851834	NA	NA	NA	NA	NA	NA
20705	TR38562|c2_g1	1.4768	1.84942	0.00095174	0.0855392	38.22	314	1e-54	780089708	>XP_011673875.1 PREDICTED: uncharacterized protein LOC105442915 isoform X1 [Strongylocentrotus purpuratus]	>XP_011673875.1	PREDICTED:	uncharacterized	protein	LOC105442915	isoform	X1	[Strongylocentrotus	purpuratus]
29757	TR49785|c2_g1	-0.759018	3.4617	0.000969052	0.0869004	63.23	854	0	390355179	>XP_793154.3 PREDICTED: chromodomain-helicase-DNA-binding protein 1-like [Strongylocentrotus purpuratus]	>XP_793154.3	PREDICTED:	chromodomain-helicase-DNA-binding	protein	1-like	[Strongylocentrotus	purpuratus]
17905	TR33724|c6_g1	1.11321	5.34143	0.000973597	0.0871131	NA	NA	NA	NA	NA	NA
34823	TR5781|c5_g1	-1.18213	4.10671	0.000976926	0.0872162	NA	NA	NA	NA	NA	NA
11820	TR24226|c3_g1	1.5691	2.35305	0.000982001	0.0874745	NA	NA	NA	NA	NA	NA
20783	TR38583|c1_g1	1.47438	1.88464	0.000996832	0.0885987	NA	NA	NA	NA	NA	NA
29674	TR49762|c1_g1	1.3024	2.81048	0.00100131	0.0887994	NA	NA	NA	NA	NA	NA
642	TR10584|c0_g1	1.47152	5.73941	0.0010193	0.0896025	33.39	641	3e-105	115673110	>XP_001193834.1 PREDICTED: solute carrier organic anion transporter family member 3A1 [Strongylocentrotus purpuratus]	>XP_001193834.1	PREDICTED:	solute	carrier	organic	anion	transporter	family	member	3A1	[Strongylocentrotus	purpuratus]
19658	TR37145|c3_g4	-1.88066	2.53097	0.00101919	0.0896025	NA	NA	NA	NA	NA	NA
24509	TR42053|c1_g1	2.33824	-0.606109	0.00101646	0.0896025	NA	NA	NA	NA	NA	NA
33463	TR55385|c0_g1	2.50738	-0.440532	0.00101556	0.0896025	NA	NA	NA	NA	NA	NA
35055	TR58041|c0_g1	2.17143	-0.334619	0.00102527	0.0899297	NA	NA	NA	NA	NA	NA
15776	TR30120|c0_g2	0.795338	5.56886	0.00103809	0.0908558	49.11	112	1e-15	779985399	>XP_011671098.1 PREDICTED: uncharacterized protein LOC100889522 [Strongylocentrotus purpuratus]	>XP_011671098.1	PREDICTED:	uncharacterized	protein	LOC100889522	[Strongylocentrotus	purpuratus]
21237	TR38899|c4_g1	0.899051	2.72733	0.00104321	0.0909064	NA	NA	NA	NA	NA	NA
36302	TR59288|c0_g1	1.31393	5.10669	0.00104173	0.0909064	58.86	158	5e-55	390333000	>XP_780964.3 PREDICTED: uncharacterized protein LOC575472 isoform X3 [Strongylocentrotus purpuratus]	>XP_780964.3	PREDICTED:	uncharacterized	protein	LOC575472	isoform	X3	[Strongylocentrotus	purpuratus]
26899	TR45344|c0_g2	-1.01121	2.7727	0.00105962	0.0921364	41.24	97	2e-18	390367109	>XP_003731185.1 PREDICTED: RNA-directed DNA polymerase from mobile element jockey-like [Strongylocentrotus purpuratus]	>XP_003731185.1	PREDICTED:	RNA-directed	DNA	polymerase	from	mobile	element	jockey-like	[Strongylocentrotus	purpuratus]
8542	TR20380|c1_g1	1.58834	4.02553	0.00108268	0.0939376	NA	NA	NA	NA	NA	NA
14557	TR27777|c2_g1	3.19494	1.6088	0.00109232	0.0944842	NA	NA	NA	NA	NA	NA
35888	TR58745|c1_g1	0.800929	2.59777	0.00109369	0.0944842	47.31	670	0	780182469	>XP_011662208.1 PREDICTED: peroxisomal acyl-coenzyme A oxidase 1-like [Strongylocentrotus purpuratus]	>XP_011662208.1	PREDICTED:	peroxisomal	acyl-coenzyme	A	oxidase	1-like	[Strongylocentrotus	purpuratus]
13087	TR26034|c3_g1	2.3357	0.524597	0.00111346	0.095634	NA	NA	NA	NA	NA	NA
26783	TR45300|c3_g2	2.42849	1.26497	0.00111059	0.095634	NA	NA	NA	NA	NA	NA
35268	TR58106|c0_g5	-2.49575	-0.168128	0.00111473	0.095634	30.12	166	2e-22	779997213	>XP_011676081.1 PREDICTED: angiopoietin-1 receptor-like [Strongylocentrotus purpuratus]	>XP_011676081.1	PREDICTED:	angiopoietin-1	receptor-like	[Strongylocentrotus	purpuratus]
38123	TR60788|c0_g1	4.24571	-1.18695	0.00111655	0.095634	NA	NA	NA	NA	NA	NA
6789	TR18832|c1_g1	3.90218	-0.972419	0.00112781	0.0963925	NA	NA	NA	NA	NA	NA
15802	TR30126|c1_g1	1.11084	5.45019	0.00113323	0.0965214	NA	NA	NA	NA	NA	NA
39217	TR7860|c0_g1	1.15383	7.86346	0.00113413	0.0965214	NA	NA	NA	NA	NA	NA
27050	TR45732|c8_g1	1.37682	4.72171	0.00114105	0.0969047	NA	NA	NA	NA	NA	NA
23877	TR414|c3_g1	-5.08426	-1.58125	0.00116871	0.0990441	NA	NA	NA	NA	NA	NA
32713	TR53849|c4_g1	1.25316	3.25984	0.00117491	0.0993595	NA	NA	NA	NA	NA	NA
4069	TR15543|c6_g1	1.76012	5.18576	0.00118019	0.099596	NA	NA	NA	NA	NA	NA
35046	TR58037|c4_g1	1.14167	2.48245	0.00118396	0.0997035	NA	NA	NA	NA	NA	NA
25083	TR43404|c3_g1	1.79808	2.79528	0.00119172	0.100147	29.86	345	5e-41	779999438	>XP_011678633.1 PREDICTED: uncharacterized protein LOC105445152 [Strongylocentrotus purpuratus]	>XP_011678633.1	PREDICTED:	uncharacterized	protein	LOC105445152	[Strongylocentrotus	purpuratus]
1691	TR11529|c3_g1	1.23	5.37115	0.0012085	0.101345	46.15	169	5e-31	390361089	>XP_797811.3 PREDICTED: uncharacterized protein LOC593232 [Strongylocentrotus purpuratus]	>XP_797811.3	PREDICTED:	uncharacterized	protein	LOC593232	[Strongylocentrotus	purpuratus]
39033	TR7431|c0_g1	2.80412	-0.615369	0.00121492	0.10167	NA	NA	NA	NA	NA	NA
167	TR10233|c2_g2	-1.16923	6.87333	0.00122494	0.102295	50.72	138	6e-37	39653268	>AAR29291.1 lysozyme [Asterias rubens]	>AAR29291.1	lysozyme	[Asterias	rubens]
38185	TR60847|c0_g2	4.53103	-0.712126	0.00122789	0.102329	NA	NA	NA	NA	NA	NA
22914	TR4035|c4_g1	1.10681	4.94748	0.00123339	0.102378	27.01	422	3e-29	780078840	>XP_011672527.1 PREDICTED: probable serine/threonine-protein kinase roco11 [Strongylocentrotus purpuratus]	>XP_011672527.1	PREDICTED:	probable	serine/threonine-protein	kinase	roco11	[Strongylocentrotus	purpuratus]
27429	TR45854|c2_g1	-0.819661	3.97386	0.0012336	0.102378	NA	NA	NA	NA	NA	NA
24151	TR41717|c2_g2	1.56602	1.62256	0.00124226	0.102884	NA	NA	NA	NA	NA	NA
18360	TR34254|c0_g1	1.19209	7.0526	0.0012471	0.103072	63.44	320	2e-123	664686816	>AIF71194.1 Jun [Paracentrotus lividus]	>AIF71194.1	Jun	[Paracentrotus	lividus]
13089	TR26034|c6_g1	1.63411	1.83806	0.00125207	0.10327	NA	NA	NA	NA	NA	NA
13549	TR2695|c0_g1	-2.01896	0.51932	0.00126453	0.103985	58.33	48	3e-12	780130177	>XP_011679170.1 PREDICTED: uncharacterized protein LOC105445373 [Strongylocentrotus purpuratus]	>XP_011679170.1	PREDICTED:	uncharacterized	protein	LOC105445373	[Strongylocentrotus	purpuratus]
26017	TR44403|c4_g2	1.90729	1.97428	0.00126593	0.103985	NA	NA	NA	NA	NA	NA
8316	TR20128|c0_g1	0.982378	4.23215	0.00127167	0.104243	NA	NA	NA	NA	NA	NA
5294	TR16615|c1_g1	1.44411	1.41429	0.0012779	0.10454	NA	NA	NA	NA	NA	NA
13281	TR26741|c2_g2	1.45315	2.78455	0.00128481	0.104891	NA	NA	NA	NA	NA	NA
13177	TR26684|c1_g1	-3.69681	-0.993911	0.00128827	0.10496	NA	NA	NA	NA	NA	NA
26486	TR45204|c0_g1	-0.804987	3.59841	0.00129735	0.105485	50.49	1236	0	390357315	>XP_782696.3 PREDICTED: neurogenic locus notch homolog protein 1 isoform X1 [Strongylocentrotus purpuratus]	>XP_782696.3	PREDICTED:	neurogenic	locus	notch	homolog	protein	1	isoform	X1	[Strongylocentrotus	purpuratus]
17847	TR33704|c0_g2	1.84862	4.19266	0.00130002	0.105488	83.6	311	1e-174	390341039	>XP_003725360.1 PREDICTED: tricarboxylate transport protein, mitochondrial isoform X1 [Strongylocentrotus purpuratus]	>XP_003725360.1	PREDICTED:	tricarboxylate	transport	protein,	mitochondrial	isoform	X1	[Strongylocentrotus	purpuratus]
31104	TR51162|c1_g2	0.986758	4.55285	0.0013054	0.105711	NA	NA	NA	NA	NA	NA
19682	TR37151|c0_g2	2.12115	1.96468	0.00132584	0.10715	NA	NA	NA	NA	NA	NA
18067	TR33868|c2_g3	3.0529	-1.0674	0.00133069	0.107326	NA	NA	NA	NA	NA	NA
2438	TR13514|c3_g1	1.46609	4.43164	0.00133373	0.107355	NA	NA	NA	NA	NA	NA
14667	TR28312|c0_g1	1.1423	6.03916	0.00134349	0.107493	42.06	107	3e-23	1095857067	>APA22677.1 collagen [Apostichopus japonicus]	>APA22677.1	collagen	[Apostichopus	japonicus]
15533	TR29806|c2_g1	-3.95341	2.94651	0.00134066	0.107493	NA	NA	NA	NA	NA	NA
27798	TR473|c3_g1	1.7821	1.09229	0.00134138	0.107493	NA	NA	NA	NA	NA	NA
35230	TR58096|c1_g1	2.21106	0.979677	0.00135452	0.108159	NA	NA	NA	NA	NA	NA
7997	TR1986|c8_g2	-2.67884	-0.141881	0.00136416	0.108713	NA	NA	NA	NA	NA	NA
35078	TR5805|c5_g1	-1.36987	3.84539	0.00137464	0.10933	NA	NA	NA	NA	NA	NA
9014	TR21213|c3_g5	-3.6019	0.340246	0.00138533	0.109403	NA	NA	NA	NA	NA	NA
18662	TR34763|c5_g1	-2.31971	3.03768	0.00138521	0.109403	NA	NA	NA	NA	NA	NA
23940	TR41652|c7_g1	1.41669	1.97753	0.00138333	0.109403	NA	NA	NA	NA	NA	NA
36615	TR59462|c0_g1	4.16575	-0.072635	0.00138647	0.109403	NA	NA	NA	NA	NA	NA
13467	TR26912|c0_g2	-5.3937	-0.326112	0.00141358	0.111323	NA	NA	NA	NA	NA	NA
31727	TR52772|c0_g1	1.74814	1.74659	0.00141712	0.111383	NA	NA	NA	NA	NA	NA
6541	TR1860|c2_g1	0.865659	2.71043	0.00142662	0.111692	NA	NA	NA	NA	NA	NA
15638	TR29839|c1_g1	0.858753	3.97504	0.00142554	0.111692	NA	NA	NA	NA	NA	NA
22706	TR40280|c3_g2	1.65035	0.481787	0.00143393	0.112045	NA	NA	NA	NA	NA	NA
27621	TR46922|c0_g1	4.89364	-0.696507	0.0014413	0.112402	42.86	63	2e-08	780061339	>XP_011670444.1 PREDICTED: mucin-4 [Strongylocentrotus purpuratus]	>XP_011670444.1	PREDICTED:	mucin-4	[Strongylocentrotus	purpuratus]
6611	TR1870|c0_g2	2.97665	-0.243152	0.00144737	0.112656	NA	NA	NA	NA	NA	NA
2407	TR13504|c2_g1	0.854382	2.75495	0.00148171	0.114248	NA	NA	NA	NA	NA	NA
13528	TR26935|c0_g1	-0.828859	5.0448	0.00147792	0.114248	NA	NA	NA	NA	NA	NA
24238	TR41745|c4_g1	1.52571	4.5317	0.00148117	0.114248	NA	NA	NA	NA	NA	NA
24358	TR41783|c1_g1	1.29491	2.53871	0.00147209	0.114248	NA	NA	NA	NA	NA	NA
24729	TR4301|c7_g1	-0.929847	3.37285	0.00148208	0.114248	NA	NA	NA	NA	NA	NA
26647	TR45256|c6_g1	1.43903	1.32132	0.00149857	0.115298	NA	NA	NA	NA	NA	NA
27031	TR45728|c2_g1	2.12074	0.0980598	0.00152659	0.117101	NA	NA	NA	NA	NA	NA
38025	TR60545|c3_g1	-0.787676	3.92491	0.00153077	0.117101	NA	NA	NA	NA	NA	NA
38438	TR62389|c4_g2	1.23598	2.58822	0.00152818	0.117101	NA	NA	NA	NA	NA	NA
1902	TR1197|c0_g1	-1.60049	0.723914	0.00153506	0.11713	NA	NA	NA	NA	NA	NA
11611	TR2417|c4_g2	-3.10244	1.24641	0.00154779	0.11713	NA	NA	NA	NA	NA	NA
23342	TR40638|c0_g1	2.34228	1.16197	0.00154868	0.11713	NA	NA	NA	NA	NA	NA
31023	TR51136|c0_g1	-1.1945	1.23285	0.00154694	0.11713	NA	NA	NA	NA	NA	NA
33678	TR55489|c2_g2	0.812618	5.58943	0.0015394	0.11713	NA	NA	NA	NA	NA	NA
37639	TR60406|c0_g1	1.02484	4.91068	0.00154	0.11713	NA	NA	NA	NA	NA	NA
36050	TR58805|c1_g4	2.99429	2.88175	0.00155349	0.117273	NA	NA	NA	NA	NA	NA
34527	TR56511|c3_g1	1.14468	5.66732	0.00158384	0.119339	NA	NA	NA	NA	NA	NA
1692	TR11529|c4_g1	1.27607	4.42428	0.00159163	0.119477	NA	NA	NA	NA	NA	NA
14899	TR29315|c0_g1	2.16113	2.0487	0.00158981	0.119477	NA	NA	NA	NA	NA	NA
38164	TR60825|c1_g1	0.889203	4.08203	0.00159597	0.119579	NA	NA	NA	NA	NA	NA
7227	TR19012|c6_g1	2.96697	0.734656	0.00161207	0.120559	NA	NA	NA	NA	NA	NA
26388	TR45173|c0_g1	2.18629	6.77869	0.00161899	0.120627	NA	NA	NA	NA	NA	NA
38788	TR62591|c1_g1	-1.00052	3.1858	0.00161816	0.120627	NA	NA	NA	NA	NA	NA
26782	TR45300|c3_g1	2.32383	2.27741	0.001649	0.122635	NA	NA	NA	NA	NA	NA
8564	TR20389|c1_g2	2.36104	-0.0365863	0.00167228	0.123678	NA	NA	NA	NA	NA	NA
13027	TR26016|c2_g1	1.65231	3.6785	0.00166722	0.123678	NA	NA	NA	NA	NA	NA
33529	TR55429|c1_g1	0.863281	3.09388	0.00167138	0.123678	NA	NA	NA	NA	NA	NA
22777	TR40301|c5_g2	-2.3667	-0.875866	0.00171257	0.126424	NA	NA	NA	NA	NA	NA
18671	TR34770|c1_g1	1.25974	2.61231	0.00172041	0.12677	NA	NA	NA	NA	NA	NA
14918	TR29332|c0_g1	1.17428	0.883049	0.00173147	0.127351	NA	NA	NA	NA	NA	NA
18152	TR33920|c4_g2	-3.50532	1.32748	0.00174155	0.127857	NA	NA	NA	NA	NA	NA
36713	TR59564|c1_g1	-0.990858	5.46272	0.00175108	0.128322	43.55	496	1e-135	27447984	>AAO13755.1 alpha-amylase [Asterias rubens]	>AAO13755.1	alpha-amylase	[Asterias	rubens]
29620	TR49744|c2_g5	3.83448	-1.20117	0.0017566	0.128492	NA	NA	NA	NA	NA	NA
4549	TR16078|c2_g2	1.66233	1.38731	0.00178365	0.130233	NA	NA	NA	NA	NA	NA
26303	TR45148|c1_g2	1.06333	3.20511	0.00181149	0.13173	NA	NA	NA	NA	NA	NA
29366	TR4967|c2_g2	1.19381	4.5262	0.0018075	0.13173	51.8	278	6e-86	390341904	>XP_001198999.2 PREDICTED: uncharacterized protein LOC763122 isoform X2 [Strongylocentrotus purpuratus]	>XP_001198999.2	PREDICTED:	uncharacterized	protein	LOC763122	isoform	X2	[Strongylocentrotus	purpuratus]
31807	TR52859|c3_g1	2.72572	-0.657106	0.00181402	0.13173	NA	NA	NA	NA	NA	NA
11003	TR2352|c0_g1	1.16369	5.80194	0.00183089	0.132296	62.08	530	0	390367499	>XP_795649.3 PREDICTED: D-3-phosphoglycerate dehydrogenase [Strongylocentrotus purpuratus]	>XP_795649.3	PREDICTED:	D-3-phosphoglycerate	dehydrogenase	[Strongylocentrotus	purpuratus]
31357	TR51500|c3_g3	3.73827	0.363034	0.00182968	0.132296	31.21	141	8e-10	780132996	>XP_011679564.1 PREDICTED: tyrosine kinase receptor Cad96Ca, partial [Strongylocentrotus purpuratus]	>XP_011679564.1	PREDICTED:	tyrosine	kinase	receptor	Cad96Ca,	partial	[Strongylocentrotus	purpuratus]
33547	TR55436|c5_g1	0.865421	3.82235	0.00183172	0.132296	NA	NA	NA	NA	NA	NA
1479	TR11467|c2_g1	1.94281	2.03609	0.00185146	0.132344	42.86	693	1e-140	780140120	>XP_011680530.1 PREDICTED: LOW QUALITY PROTEIN: protein brambleberry [Strongylocentrotus purpuratus]	>XP_011680530.1	PREDICTED:	LOW	QUALITY	PROTEIN:	protein	brambleberry	[Strongylocentrotus	purpuratus]
4644	TR16110|c2_g1	-0.943564	4.1984	0.00184582	0.132344	NA	NA	NA	NA	NA	NA
11398	TR24108|c3_g1	0.818523	3.98732	0.00184104	0.132344	NA	NA	NA	NA	NA	NA
14304	TR27701|c1_g1	0.856652	4.91001	0.0018365	0.132344	84.64	521	0	41352675	>AAS01046.1 Src family kinase [Patiria miniata]	>AAS01046.1	Src	family	kinase	[Patiria	miniata]
26270	TR44747|c1_g1	1.68175	0.0454101	0.00185219	0.132344	NA	NA	NA	NA	NA	NA
35943	TR58761|c5_g3	1.81064	0.146603	0.00184236	0.132344	NA	NA	NA	NA	NA	NA
24810	TR43225|c1_g1	-1.7048	-0.409145	0.00187736	0.133904	NA	NA	NA	NA	NA	NA
10220	TR23183|c0_g1	1.74245	-0.156367	0.00189337	0.134806	NA	NA	NA	NA	NA	NA
12592	TR25891|c1_g1	1.33709	4.83418	0.00190326	0.13527	NA	NA	NA	NA	NA	NA
11220	TR2401|c3_g4	-1.3031	0.973464	0.00191529	0.135679	NA	NA	NA	NA	NA	NA
28531	TR48052|c2_g1	1.27985	1.16186	0.00191579	0.135679	NA	NA	NA	NA	NA	NA
24380	TR41788|c0_g1	0.771916	3.34116	0.00191933	0.13569	NA	NA	NA	NA	NA	NA
7643	TR19393|c2_g1	1.39519	6.64126	0.0019461	0.137341	22.12	226	3e-07	780129474	>XP_011679085.1 PREDICTED: uncharacterized protein LOC100893626 isoform X2 [Strongylocentrotus purpuratus]	>XP_011679085.1	PREDICTED:	uncharacterized	protein	LOC100893626	isoform	X2	[Strongylocentrotus	purpuratus]
32922	TR53926|c2_g3	1.77988	2.54587	0.00196623	0.138399	NA	NA	NA	NA	NA	NA
36656	TR59521|c0_g2	-2.84079	0.882366	0.00196801	0.138399	NA	NA	NA	NA	NA	NA
18965	TR34868|c1_g2	-1.0225	5.49241	0.00199602	0.140124	NA	NA	NA	NA	NA	NA
14490	TR27759|c4_g1	0.774064	4.28948	0.00201717	0.141361	NA	NA	NA	NA	NA	NA
17049	TR32651|c1_g1	1.59484	2.59455	0.00202544	0.141693	NA	NA	NA	NA	NA	NA
26120	TR44530|c1_g1	-0.96561	2.14805	0.00203714	0.142263	NA	NA	NA	NA	NA	NA
6687	TR18756|c2_g1	1.7455	1.68298	0.00205807	0.143406	NA	NA	NA	NA	NA	NA
12490	TR2586|c11_g1	-0.756824	5.38588	0.00206067	0.143406	NA	NA	NA	NA	NA	NA
27564	TR459|c1_g1	1.21521	5.61812	0.00207312	0.144023	NA	NA	NA	NA	NA	NA
18685	TR34775|c1_g1	1.03886	3.33485	0.00207823	0.144127	NA	NA	NA	NA	NA	NA
37203	TR60084|c2_g1	1.89144	0.785401	0.00208694	0.144482	NA	NA	NA	NA	NA	NA
39186	TR7822|c0_g1	1.53062	1.25787	0.00210251	0.145309	NA	NA	NA	NA	NA	NA
2426	TR13510|c3_g4	0.8379	2.76731	0.00211285	0.145323	NA	NA	NA	NA	NA	NA
4238	TR15603|c6_g1	0.86124	7.41798	0.00212085	0.145323	NA	NA	NA	NA	NA	NA
15213	TR29716|c3_g1	2.95438	1.76261	0.00211846	0.145323	NA	NA	NA	NA	NA	NA
30531	TR5076|c3_g1	-1.79274	0.805798	0.0021101	0.145323	NA	NA	NA	NA	NA	NA
36097	TR59072|c0_g1	2.42645	1.94158	0.00212065	0.145323	32.21	149	8e-22	780143426	>XP_011680989.1 PREDICTED: bone morphogenetic protein 1-like [Strongylocentrotus purpuratus]	>XP_011680989.1	PREDICTED:	bone	morphogenetic	protein	1-like	[Strongylocentrotus	purpuratus]
20450	TR38021|c3_g1	-0.807285	4.43397	0.00212556	0.145398	NA	NA	NA	NA	NA	NA
27278	TR45805|c1_g1	1.3992	1.52469	0.00213342	0.145687	NA	NA	NA	NA	NA	NA
17209	TR32698|c3_g1	1.19458	2.36668	0.00216647	0.147499	NA	NA	NA	NA	NA	NA
35889	TR58746|c0_g1	-3.11053	-0.404226	0.00216732	0.147499	NA	NA	NA	NA	NA	NA
4765	TR16151|c0_g1	1.46358	3.30793	0.00219334	0.148513	51.94	310	2e-109	780026229	>XP_011666026.1 PREDICTED: 5-hydroxytryptamine receptor 1-like [Strongylocentrotus purpuratus]	>XP_011666026.1	PREDICTED:	5-hydroxytryptamine	receptor	1-like	[Strongylocentrotus	purpuratus]
4832	TR16234|c0_g1	-2.77199	-0.587442	0.00218802	0.148513	43.82	178	6e-39	780130492	>XP_011679213.1 PREDICTED: uncharacterized protein LOC100891287 [Strongylocentrotus purpuratus]	>XP_011679213.1	PREDICTED:	uncharacterized	protein	LOC100891287	[Strongylocentrotus	purpuratus]
29675	TR49762|c1_g2	1.3412	4.08986	0.00219211	0.148513	36.78	174	9e-30	115741907	>XP_780910.2 PREDICTED: histone-lysine N-methyltransferase 2D [Strongylocentrotus purpuratus]	>XP_780910.2	PREDICTED:	histone-lysine	N-methyltransferase	2D	[Strongylocentrotus	purpuratus]
24927	TR4335|c0_g1	1.13465	5.02768	0.00219911	0.148653	35.49	417	1e-74	72052041	>XP_794899.1 PREDICTED: hemicentin-1 [Strongylocentrotus purpuratus]	>XP_794899.1	PREDICTED:	hemicentin-1	[Strongylocentrotus	purpuratus]
1259	TR11308|c3_g1	1.42446	4.35049	0.00222035	0.149368	55.77	529	0	780175125	>XP_011661237.1 PREDICTED: laccase-2 [Strongylocentrotus purpuratus]	>XP_011661237.1	PREDICTED:	laccase-2	[Strongylocentrotus	purpuratus]
5998	TR17275|c4_g2	2.29924	-0.207185	0.00222086	0.149368	NA	NA	NA	NA	NA	NA
7053	TR18966|c0_g2	2.62159	-0.539178	0.00221933	0.149368	NA	NA	NA	NA	NA	NA
28945	TR49465|c4_g1	-0.810953	3.697	0.00223125	0.149681	NA	NA	NA	NA	NA	NA
39929	TR9365|c4_g1	-1.41981	2.23548	0.00223299	0.149681	NA	NA	NA	NA	NA	NA
14989	TR29408|c0_g1	1.95625	2.09219	0.00223739	0.149726	NA	NA	NA	NA	NA	NA
39784	TR9232|c6_g1	1.1384	4.99332	0.00224374	0.149901	43.37	581	7e-113	390352970	>XP_787030.3 PREDICTED: uncharacterized protein LOC581960 isoform X1 [Strongylocentrotus purpuratus]	>XP_787030.3	PREDICTED:	uncharacterized	protein	LOC581960	isoform	X1	[Strongylocentrotus	purpuratus]
24688	TR424|c4_g1	-0.807301	3.01262	0.0023003	0.153322	NA	NA	NA	NA	NA	NA
30312	TR50438|c10_g2	0.800288	3.62842	0.0023026	0.153322	NA	NA	NA	NA	NA	NA
6076	TR17293|c3_g2	-0.937222	6.38041	0.00231457	0.153608	NA	NA	NA	NA	NA	NA
27303	TR45812|c3_g1	1.29672	2.26639	0.00231315	0.153608	31.58	171	5e-14	780016397	>XP_011664476.1 PREDICTED: echinoidin-like [Strongylocentrotus purpuratus]	>XP_011664476.1	PREDICTED:	echinoidin-like	[Strongylocentrotus	purpuratus]
14691	TR28404|c1_g2	-2.2994	0.179325	0.00232875	0.154294	NA	NA	NA	NA	NA	NA
16367	TR30949|c0_g1	2.30567	-0.902977	0.00234545	0.155144	40.91	88	9e-18	780124949	>XP_011678452.1 PREDICTED: bombesin receptor subtype-3-like [Strongylocentrotus purpuratus]	>XP_011678452.1	PREDICTED:	bombesin	receptor	subtype-3-like	[Strongylocentrotus	purpuratus]
11265	TR24068|c0_g1	1.10547	5.06161	0.0023519	0.155314	NA	NA	NA	NA	NA	NA
25296	TR43462|c8_g1	0.9903	3.33021	0.00237159	0.1561	NA	NA	NA	NA	NA	NA
38718	TR62564|c0_g1	1.05619	4.33786	0.00237113	0.1561	NA	NA	NA	NA	NA	NA
30422	TR5052|c1_g1	1.1133	1.32189	0.0023767	0.156181	NA	NA	NA	NA	NA	NA
33571	TR55447|c2_g2	-0.984881	1.58233	0.00239241	0.156955	66	200	3e-94	72015009	>XP_783805.1 PREDICTED: sigma non-opioid intracellular receptor 1 [Strongylocentrotus purpuratus]	>XP_783805.1	PREDICTED:	sigma	non-opioid	intracellular	receptor	1	[Strongylocentrotus	purpuratus]
28496	TR48027|c1_g1	1.45125	2.04614	0.00244103	0.159884	32.74	223	8e-27	390348915	>XP_003727111.1 PREDICTED: basement membrane-specific heparan sulfate proteoglycan core protein-like [Strongylocentrotus purpuratus]	>XP_003727111.1	PREDICTED:	basement	membrane-specific	heparan	sulfate	proteoglycan	core	protein-like	[Strongylocentrotus	purpuratus]
13282	TR26741|c4_g1	4.02748	-1.10826	0.00246845	0.161415	NA	NA	NA	NA	NA	NA
8563	TR20389|c0_g1	1.7208	1.25201	0.00247467	0.161559	NA	NA	NA	NA	NA	NA
4611	TR16097|c1_g3	-1.57576	4.35003	0.00249334	0.162249	NA	NA	NA	NA	NA	NA
29522	TR49718|c7_g2	-0.938764	3.54302	0.00248952	0.162249	55.7	860	0	390369879	>XP_785019.3 PREDICTED: MYCBP-associated protein isoform X2 [Strongylocentrotus purpuratus]	>XP_785019.3	PREDICTED:	MYCBP-associated	protein	isoform	X2	[Strongylocentrotus	purpuratus]
22413	TR39805|c0_g1	1.00342	12.4823	0.00249934	0.162376	50.11	441	2e-54	13325096	>AAB30065.2 fibrillar collagen alpha 120 and 140 chains, partial [Hemicentrotus pulcherrimus]	>AAB30065.2	fibrillar	collagen	alpha	120	and	140	chains,	partial	[Hemicentrotus	pulcherrimus]
2745	TR13704|c1_g1	0.783501	7.40435	0.0025179	0.163317	25.08	662	2e-40	390358542	>XP_003729283.1 PREDICTED: uncharacterized protein LOC100889999 [Strongylocentrotus purpuratus]	>XP_003729283.1	PREDICTED:	uncharacterized	protein	LOC100889999	[Strongylocentrotus	purpuratus]
39527	TR9148|c2_g2	0.908277	4.49475	0.00253374	0.164079	NA	NA	NA	NA	NA	NA
11696	TR24191|c2_g1	1.00828	5.36864	0.00254081	0.164271	69.5	813	0	780125963	>XP_011678591.1 PREDICTED: putative glutamate synthase [NADPH] [Strongylocentrotus purpuratus]	>XP_011678591.1	PREDICTED:	putative	glutamate	synthase	[NADPH]	[Strongylocentrotus	purpuratus]
12785	TR25939|c6_g1	-0.807907	4.66974	0.00257357	0.166122	NA	NA	NA	NA	NA	NA
8373	TR20157|c0_g1	1.26198	1.12522	0.00261589	0.168582	NA	NA	NA	NA	NA	NA
15346	TR29750|c6_g1	-1.15816	2.34905	0.00263829	0.169209	NA	NA	NA	NA	NA	NA
33288	TR54223|c0_g1	1.02454	2.39232	0.00263681	0.169209	29.1	402	2e-22	390336025	>XP_003724265.1 PREDICTED: uncharacterized protein LOC100889579 [Strongylocentrotus purpuratus]	>XP_003724265.1	PREDICTED:	uncharacterized	protein	LOC100889579	[Strongylocentrotus	purpuratus]
34682	TR56982|c0_g1	-1.00489	3.03136	0.00263623	0.169209	NA	NA	NA	NA	NA	NA
15751	TR30112|c1_g1	-4.73717	-1.30642	0.002666	0.170607	NA	NA	NA	NA	NA	NA
28039	TR47620|c8_g1	1.39033	4.69215	0.0026686	0.170607	NA	NA	NA	NA	NA	NA
37380	TR60137|c3_g2	0.6483	3.9562	0.00268585	0.171437	NA	NA	NA	NA	NA	NA
23290	TR40561|c2_g1	4.19634	-0.202645	0.00269524	0.171762	NA	NA	NA	NA	NA	NA
39374	TR8859|c1_g2	1.05372	2.96789	0.002708	0.172302	NA	NA	NA	NA	NA	NA
19128	TR35375|c0_g1	1.90517	2.10982	0.0027171	0.172607	NA	NA	NA	NA	NA	NA
30599	TR50928|c6_g2	0.906326	2.73068	0.00272798	0.173024	NA	NA	NA	NA	NA	NA
10509	TR23273|c5_g1	-1.17073	2.02018	0.0027485	0.173953	NA	NA	NA	NA	NA	NA
31698	TR52738|c0_g1	1.20291	2.86379	0.0027513	0.173953	NA	NA	NA	NA	NA	NA
24920	TR43347|c6_g2	0.953734	1.8594	0.0027913	0.175926	NA	NA	NA	NA	NA	NA
26224	TR446|c3_g2	1.40986	3.76591	0.00278992	0.175926	35.12	467	8e-60	390366584	>XP_003731072.1 PREDICTED: uncharacterized protein LOC100889506 isoform X3 [Strongylocentrotus purpuratus]	>XP_003731072.1	PREDICTED:	uncharacterized	protein	LOC100889506	isoform	X3	[Strongylocentrotus	purpuratus]
3598	TR1461|c4_g1	0.936633	2.81617	0.00280892	0.176482	NA	NA	NA	NA	NA	NA
6098	TR17301|c4_g1	1.25546	5.9638	0.00280703	0.176482	85.87	276	8e-166	780180917	>XP_011661981.1 PREDICTED: tyrosine-protein phosphatase corkscrew [Strongylocentrotus purpuratus]	>XP_011661981.1	PREDICTED:	tyrosine-protein	phosphatase	corkscrew	[Strongylocentrotus	purpuratus]
4057	TR15541|c1_g1	1.33651	1.79138	0.00282087	0.176722	NA	NA	NA	NA	NA	NA
16041	TR306|c3_g1	1.44719	2.78091	0.00282156	0.176722	NA	NA	NA	NA	NA	NA
5423	TR16954|c1_g3	-0.792477	3.88717	0.00283201	0.176772	NA	NA	NA	NA	NA	NA
19683	TR37151|c10_g1	-0.882357	1.9506	0.00283558	0.176772	NA	NA	NA	NA	NA	NA
36977	TR59710|c0_g1	-2.09248	-0.767787	0.00282897	0.176772	NA	NA	NA	NA	NA	NA
20448	TR38021|c1_g1	-0.765211	4.30152	0.00284099	0.176834	74.33	335	0	72013871	>XP_782411.1 PREDICTED: fructose-1,6-bisphosphatase 1 [Strongylocentrotus purpuratus]	>XP_782411.1	PREDICTED:	fructose-1,6-bisphosphatase	1	[Strongylocentrotus	purpuratus]
18198	TR340|c3_g1	1.74067	1.52942	0.00285376	0.177079	NA	NA	NA	NA	NA	NA
21057	TR38831|c1_g1	-1.40369	1.1993	0.00285317	0.177079	27.52	298	4e-22	390366701	>XP_003731095.1 PREDICTED: uncharacterized protein K02A2.6-like [Strongylocentrotus purpuratus]	>XP_003731095.1	PREDICTED:	uncharacterized	protein	K02A2.6-like	[Strongylocentrotus	purpuratus]
20451	TR38021|c4_g1	-0.825235	4.72184	0.00289347	0.178989	NA	NA	NA	NA	NA	NA
27272	TR45804|c3_g2	2.84081	1.14851	0.00289117	0.178989	NA	NA	NA	NA	NA	NA
33618	TR55462|c5_g1	1.24149	3.41895	0.00292682	0.180773	47.64	403	1e-79	390337655	>XP_782748.3 PREDICTED: cyclic AMP-dependent transcription factor ATF-2 isoform X2 [Strongylocentrotus purpuratus]	>XP_782748.3	PREDICTED:	cyclic	AMP-dependent	transcription	factor	ATF-2	isoform	X2	[Strongylocentrotus	purpuratus]
23612	TR40794|c0_g2	-1.70783	0.804091	0.00293646	0.181089	NA	NA	NA	NA	NA	NA
32414	TR5317|c2_g2	0.765555	4.52253	0.00295653	0.182047	NA	NA	NA	NA	NA	NA
29129	TR49597|c3_g1	-0.71758	4.07134	0.00297515	0.182912	NA	NA	NA	NA	NA	NA
18150	TR33920|c3_g1	-1.06525	1.18062	0.00298864	0.18318	NA	NA	NA	NA	NA	NA
34387	TR56464|c7_g2	-1.16606	2.31092	0.00298785	0.18318	NA	NA	NA	NA	NA	NA
11397	TR24108|c2_g2	0.923942	2.10613	0.00299615	0.18336	NA	NA	NA	NA	NA	NA
19370	TR37042|c1_g1	3.38772	1.81687	0.00301568	0.184274	NA	NA	NA	NA	NA	NA
17351	TR32743|c5_g1	1.3798	3.47529	0.00304001	0.185221	37.66	786	4e-157	390347986	>XP_787649.3 PREDICTED: fibulin-1 isoform X2 [Strongylocentrotus purpuratus]	>XP_787649.3	PREDICTED:	fibulin-1	isoform	X2	[Strongylocentrotus	purpuratus]
39394	TR8884|c0_g1	-1.7162	1.64738	0.00304043	0.185221	NA	NA	NA	NA	NA	NA
1169	TR11281|c2_g1	3.00347	2.33963	0.00305286	0.185697	NA	NA	NA	NA	NA	NA
35249	TR5810|c0_g1	1.50993	1.55085	0.00306848	0.186363	NA	NA	NA	NA	NA	NA
26533	TR45219|c9_g1	0.884161	3.92332	0.00307881	0.186426	NA	NA	NA	NA	NA	NA
35944	TR58762|c5_g1	1.37471	0.378472	0.00307785	0.186426	NA	NA	NA	NA	NA	NA
24510	TR42056|c0_g1	1.95361	-0.057599	0.00312852	0.18915	NA	NA	NA	NA	NA	NA
29246	TR49632|c1_g1	-0.751361	3.14395	0.00314082	0.189608	NA	NA	NA	NA	NA	NA
16518	TR31344|c0_g1	1.3324	0.431063	0.00316436	0.190456	31.6	519	8e-67	780025381	>XP_011665896.1 PREDICTED: LOW QUALITY PROTEIN: leucine-rich repeat and immunoglobulin-like domain-containing nogo receptor-interacting protein 3 [Strongylocentrotus purpuratus]	>XP_011665896.1	PREDICTED:	LOW	QUALITY	PROTEIN:	leucine-rich	repeat	and	immunoglobulin-like	domain-containing	nogo	receptor-interacting	protein	3	[Strongylocentrotus	purpuratus]
23941	TR41652|c7_g4	1.22743	7.27566	0.00316352	0.190456	24.96	689	1e-34	780139486	>XP_011680440.1 PREDICTED: fibronectin [Strongylocentrotus purpuratus]	>XP_011680440.1	PREDICTED:	fibronectin	[Strongylocentrotus	purpuratus]
25065	TR43396|c1_g2	-0.931729	3.39328	0.00317713	0.190652	NA	NA	NA	NA	NA	NA
27723	TR47041|c0_g1	1.61607	0.719213	0.00317315	0.190652	NA	NA	NA	NA	NA	NA
6022	TR17281|c4_g3	2.25007	3.65419	0.0031972	0.191569	NA	NA	NA	NA	NA	NA
18170	TR33932|c0_g1	2.15971	8.19641	0.00320603	0.191812	53.67	177	1e-51	780078241	>XP_011672460.1 PREDICTED: fibrinogen C domain-containing protein 1-like [Strongylocentrotus purpuratus]	>XP_011672460.1	PREDICTED:	fibrinogen	C	domain-containing	protein	1-like	[Strongylocentrotus	purpuratus]
146	TR10227|c2_g1	0.675042	6.489	0.0032427	0.192854	34.17	120	6e-10	780120354	>XP_011677823.1 PREDICTED: tumor necrosis factor receptor superfamily member 16 [Strongylocentrotus purpuratus]	>XP_011677823.1	PREDICTED:	tumor	necrosis	factor	receptor	superfamily	member	16	[Strongylocentrotus	purpuratus]
322	TR10277|c4_g4	1.40141	3.73858	0.00324027	0.192854	NA	NA	NA	NA	NA	NA
20884	TR38608|c5_g2	0.929352	4.67528	0.00323617	0.192854	NA	NA	NA	NA	NA	NA
38323	TR62143|c12_g1	0.905976	5.69094	0.00323136	0.192854	NA	NA	NA	NA	NA	NA
5013	TR16436|c0_g1	-1.8316	0.994869	0.0032518	0.192947	NA	NA	NA	NA	NA	NA
24419	TR41807|c1_g1	-1.63887	-0.573067	0.00325389	0.192947	NA	NA	NA	NA	NA	NA
8554	TR20384|c0_g1	0.884941	6.45895	0.00328195	0.194037	NA	NA	NA	NA	NA	NA
13273	TR26737|c0_g1	-2.727	3.48968	0.00328104	0.194037	NA	NA	NA	NA	NA	NA
3678	TR14736|c2_g1	1.10999	3.09554	0.00333377	0.194751	NA	NA	NA	NA	NA	NA
5251	TR16598|c8_g1	-2.32434	0.234124	0.00333298	0.194751	NA	NA	NA	NA	NA	NA
10516	TR23278|c2_g1	0.660902	4.30516	0.00331024	0.194751	NA	NA	NA	NA	NA	NA
14758	TR28452|c0_g1	-0.918156	2.87179	0.00333023	0.194751	52.69	613	0	390341855	>XP_797018.3 PREDICTED: uncharacterized protein LOC592399 [Strongylocentrotus purpuratus]	>XP_797018.3	PREDICTED:	uncharacterized	protein	LOC592399	[Strongylocentrotus	purpuratus]
17740	TR33660|c0_g1	0.847569	2.95776	0.00331514	0.194751	NA	NA	NA	NA	NA	NA
20272	TR37966|c1_g2	-1.78641	1.92298	0.00333169	0.194751	NA	NA	NA	NA	NA	NA
20608	TR3849|c0_g1	-1.85607	0.506384	0.00332039	0.194751	NA	NA	NA	NA	NA	NA
24169	TR41725|c2_g3	1.14588	1.7052	0.00332418	0.194751	NA	NA	NA	NA	NA	NA
28489	TR48022|c0_g1	2.61693	1.655	0.00333991	0.194751	NA	NA	NA	NA	NA	NA
31360	TR51500|c4_g9	1.0459	3.494	0.00334261	0.194751	NA	NA	NA	NA	NA	NA
315	TR10274|c0_g1	1.08335	4.40541	0.00336112	0.195262	NA	NA	NA	NA	NA	NA
34965	TR5796|c0_g1	1.09453	2.15946	0.00335855	0.195262	NA	NA	NA	NA	NA	NA
37394	TR60142|c1_g1	-3.08469	2.07619	0.00337101	0.195553	NA	NA	NA	NA	NA	NA
3452	TR14518|c0_g1	-1.8938	2.65691	0.00337691	0.195612	NA	NA	NA	NA	NA	NA
4331	TR15634|c1_g1	-3.23386	2.45644	0.00338699	0.195913	46.15	52	7e-07	72038947	>XP_792833.1 PREDICTED: putative nuclease HARBI1 [Strongylocentrotus purpuratus]	>XP_792833.1	PREDICTED:	putative	nuclease	HARBI1	[Strongylocentrotus	purpuratus]
5824	TR17077|c2_g1	1.30251	4.22859	0.00339861	0.196302	NA	NA	NA	NA	NA	NA
11135	TR23794|c0_g1	1.97616	-0.284036	0.00345439	0.199177	NA	NA	NA	NA	NA	NA
18267	TR34187|c1_g1	1.82617	2.42747	0.00346827	0.199177	47.91	478	1e-161	72124731	>XP_791122.1 PREDICTED: dimethylaniline monooxygenase [N-oxide-forming] 2 [Strongylocentrotus purpuratus]	>XP_791122.1	PREDICTED:	dimethylaniline	monooxygenase	[N-oxide-forming]	2	[Strongylocentrotus	purpuratus]
20183	TR37791|c0_g1	2.20692	2.33416	0.00346054	0.199177	NA	NA	NA	NA	NA	NA
38031	TR60547|c1_g1	-1.10753	2.14337	0.00346544	0.199177	NA	NA	NA	NA	NA	NA
19321	TR36405|c0_g1	0.890697	3.75783	0.00347484	0.199269	NA	NA	NA	NA	NA	NA
36752	TR59577|c8_g2	-0.79925	4.76335	0.00350462	0.20069	NA	NA	NA	NA	NA	NA
38022	TR60543|c5_g2	-0.854961	4.97953	0.00351247	0.200852	59.53	215	6e-84	390359230	>XP_783963.3 PREDICTED: egl nine homolog 1 [Strongylocentrotus purpuratus]	>XP_783963.3	PREDICTED:	egl	nine	homolog	1	[Strongylocentrotus	purpuratus]
5660	TR17034|c3_g3	1.19972	4.34578	0.00352909	0.201515	43.87	310	5e-59	390333740	>XP_003723774.1 PREDICTED: polycomb group protein Pc [Strongylocentrotus purpuratus]	>XP_003723774.1	PREDICTED:	polycomb	group	protein	Pc	[Strongylocentrotus	purpuratus]
28922	TR49458|c0_g1	1.83365	1.25104	0.00354206	0.201968	NA	NA	NA	NA	NA	NA
13764	TR27111|c1_g1	4.40423	-0.643785	0.00355636	0.202495	NA	NA	NA	NA	NA	NA
14632	TR282|c0_g1	1.5846	-0.359965	0.0036245	0.206082	NA	NA	NA	NA	NA	NA
16756	TR32412|c0_g1	-1.38276	2.26473	0.00366382	0.207358	60.98	41	9e-11	780108168	>XP_011676129.1 PREDICTED: uncharacterized protein LOC105444057 [Strongylocentrotus purpuratus]	>XP_011676129.1	PREDICTED:	uncharacterized	protein	LOC105444057	[Strongylocentrotus	purpuratus]
21192	TR38879|c0_g1	2.01895	5.10042	0.00365906	0.207358	NA	NA	NA	NA	NA	NA
38165	TR60826|c0_g1	0.856545	2.04755	0.00366627	0.207358	NA	NA	NA	NA	NA	NA
39931	TR9365|c5_g2	-2.08706	1.12827	0.00366762	0.207358	NA	NA	NA	NA	NA	NA
5870	TR17096|c4_g2	0.821297	3.05087	0.00370278	0.209051	NA	NA	NA	NA	NA	NA
386	TR10304|c0_g1	-1.78028	-0.159085	0.00375782	0.21184	NA	NA	NA	NA	NA	NA
13176	TR26684|c0_g1	-3.43973	-0.65378	0.00376276	0.21184	NA	NA	NA	NA	NA	NA
40049	TR9408|c3_g1	2.04115	1.60672	0.00376891	0.211889	NA	NA	NA	NA	NA	NA
4024	TR15530|c0_g1	1.15275	1.23039	0.00381336	0.213788	NA	NA	NA	NA	NA	NA
6721	TR18776|c0_g1	1.58283	6.05821	0.00381064	0.213788	56.12	335	5e-72	1050996383	>CZR14360.2 fos related protein [Paracentrotus lividus]	>CZR14360.2	fos	related	protein	[Paracentrotus	lividus]
29365	TR4967|c2_g1	0.689558	3.40388	0.00383672	0.214798	48.77	324	3e-107	390341276	>XP_784562.3 PREDICTED: uncharacterized protein KIAA0895-like [Strongylocentrotus purpuratus]	>XP_784562.3	PREDICTED:	uncharacterized	protein	KIAA0895-like	[Strongylocentrotus	purpuratus]
8732	TR20436|c4_g1	1.1533	4.34039	0.00386154	0.215223	NA	NA	NA	NA	NA	NA
13006	TR2601|c3_g1	0.924896	2.10585	0.00386413	0.215223	NA	NA	NA	NA	NA	NA
21741	TR39507|c1_g1	1.83011	1.21021	0.00386383	0.215223	NA	NA	NA	NA	NA	NA
30068	TR50250|c0_g1	-1.8871	0.138154	0.00386581	0.215223	NA	NA	NA	NA	NA	NA
14090	TR27632|c2_g1	-1.70091	0.568809	0.003875	0.215436	NA	NA	NA	NA	NA	NA
7034	TR1896|c3_g1	-1.54978	0.923603	0.00389324	0.215553	NA	NA	NA	NA	NA	NA
10826	TR23453|c8_g6	1.93704	-0.803377	0.00389133	0.215553	NA	NA	NA	NA	NA	NA
27735	TR47050|c1_g1	1.75415	0.723644	0.00388331	0.215553	NA	NA	NA	NA	NA	NA
8818	TR20462|c0_g1	0.987082	5.87666	0.00391231	0.215733	NA	NA	NA	NA	NA	NA
11124	TR23745|c0_g1	1.7439	0.9471	0.00390305	0.215733	NA	NA	NA	NA	NA	NA
31584	TR5177|c0_g1	1.61827	-0.0948763	0.00391263	0.215733	NA	NA	NA	NA	NA	NA
33909	TR55880|c4_g1	1.13993	2.10253	0.00392197	0.215951	NA	NA	NA	NA	NA	NA
6380	TR17871|c0_g1	1.28384	4.15454	0.00393966	0.216627	NA	NA	NA	NA	NA	NA
858	TR11184|c0_g1	-0.783033	4.01107	0.00396554	0.21686	55.19	154	2e-35	115717737	>XP_796159.2 PREDICTED: uncharacterized protein LOC591506 [Strongylocentrotus purpuratus]	>XP_796159.2	PREDICTED:	uncharacterized	protein	LOC591506	[Strongylocentrotus	purpuratus]
16197	TR30655|c4_g5	1.66109	0.59717	0.00395416	0.21686	NA	NA	NA	NA	NA	NA
20920	TR38620|c3_g1	-0.936465	2.65534	0.00396114	0.21686	NA	NA	NA	NA	NA	NA
25539	TR43537|c3_g3	-0.736002	2.77226	0.0039621	0.21686	NA	NA	NA	NA	NA	NA
3852	TR1490|c8_g1	1.06071	3.27279	0.00398141	0.217432	NA	NA	NA	NA	NA	NA
9782	TR21677|c0_g1	-2.65765	0.870957	0.00398714	0.217448	39.39	66	2e-07	780039025	>XP_011667808.1 PREDICTED: N-lysine methyltransferase SETD8-A-like isoform X2 [Strongylocentrotus purpuratus]	>XP_011667808.1	PREDICTED:	N-lysine	methyltransferase	SETD8-A-like	isoform	X2	[Strongylocentrotus	purpuratus]
12755	TR25927|c5_g2	0.891024	7.582	0.00401283	0.218552	NA	NA	NA	NA	NA	NA
4887	TR16287|c3_g1	0.853347	6.3501	0.00402398	0.218566	NA	NA	NA	NA	NA	NA
24035	TR41677|c0_g1	1.62414	-0.229791	0.00402148	0.218566	NA	NA	NA	NA	NA	NA
35388	TR58205|c2_g4	-1.48755	0.518952	0.00404823	0.219585	NA	NA	NA	NA	NA	NA
13747	TR27105|c1_g2	0.87061	3.19034	0.00406485	0.220188	NA	NA	NA	NA	NA	NA
4521	TR15959|c0_g1	0.81241	5.72405	0.00409314	0.221422	34.03	144	2e-12	779996340	>XP_011675091.1 PREDICTED: deleted in malignant brain tumors 1 protein [Strongylocentrotus purpuratus]	>XP_011675091.1	PREDICTED:	deleted	in	malignant	brain	tumors	1	protein	[Strongylocentrotus	purpuratus]
39086	TR7694|c0_g1	-0.938616	2.1001	0.00411124	0.222101	NA	NA	NA	NA	NA	NA
37054	TR5999|c3_g1	0.769687	3.72566	0.00411758	0.222144	NA	NA	NA	NA	NA	NA
404	TR10372|c0_g1	1.75226	-0.444221	0.00414581	0.223366	NA	NA	NA	NA	NA	NA
5007	TR16414|c0_g2	3.21678	-0.0925445	0.0041562	0.223555	NA	NA	NA	NA	NA	NA
27656	TR46974|c0_g1	3.55976	0.375531	0.00416604	0.223555	NA	NA	NA	NA	NA	NA
37568	TR60385|c0_g2	-3.48223	0.179694	0.00416368	0.223555	NA	NA	NA	NA	NA	NA
21567	TR3933|c5_g1	2.04753	0.405449	0.00422092	0.226073	NA	NA	NA	NA	NA	NA
22167	TR3972|c0_g1	-1.3231	0.278482	0.00422424	0.226073	NA	NA	NA	NA	NA	NA
31192	TR51194|c2_g1	-0.642888	3.2116	0.00427064	0.228251	NA	NA	NA	NA	NA	NA
36331	TR59301|c3_g5	1.08483	4.53483	0.00429835	0.229427	NA	NA	NA	NA	NA	NA
26271	TR44749|c0_g1	1.34961	2.08781	0.00431631	0.230079	90.57	53	3e-27	780064329	>XP_011670802.1 PREDICTED: uncharacterized protein LOC105441414 [Strongylocentrotus purpuratus]	>XP_011670802.1	PREDICTED:	uncharacterized	protein	LOC105441414	[Strongylocentrotus	purpuratus]
16771	TR32556|c2_g1	-0.789841	3.6319	0.0043476	0.231439	53.63	179	7e-48	780037484	>XP_784130.2 PREDICTED: glucosamine 6-phosphate N-acetyltransferase [Strongylocentrotus purpuratus]	>XP_784130.2	PREDICTED:	glucosamine	6-phosphate	N-acetyltransferase	[Strongylocentrotus	purpuratus]
7114	TR18984|c10_g1	1.0395	2.6825	0.00435746	0.231656	NA	NA	NA	NA	NA	NA
8717	TR2043|c1_g2	0.763977	3.53536	0.0043954	0.233364	NA	NA	NA	NA	NA	NA
39745	TR9222|c5_g1	0.664611	5.50087	0.00440928	0.233791	NA	NA	NA	NA	NA	NA
16068	TR30610|c3_g1	0.886407	3.25593	0.0044403	0.235125	NA	NA	NA	NA	NA	NA
26365	TR45160|c0_g1	0.685392	5.83286	0.00445314	0.235493	NA	NA	NA	NA	NA	NA
3819	TR14810|c12_g1	-0.685635	5.34653	0.00446224	0.235664	54.5	189	2e-63	780080651	>XP_011672742.1 PREDICTED: protein NYNRIN-like [Strongylocentrotus purpuratus]	>XP_011672742.1	PREDICTED:	protein	NYNRIN-like	[Strongylocentrotus	purpuratus]
25383	TR43491|c2_g2	2.2631	0.34351	0.00449648	0.23716	NA	NA	NA	NA	NA	NA
11218	TR2401|c3_g2	0.679012	3.74467	0.00450841	0.237476	NA	NA	NA	NA	NA	NA
2744	TR13704|c0_g1	1.66937	-0.488905	0.00452047	0.237487	NA	NA	NA	NA	NA	NA
19940	TR373|c7_g2	1.10952	4.21744	0.00451845	0.237487	NA	NA	NA	NA	NA	NA
3487	TR14529|c4_g1	-0.934499	5.07706	0.00456413	0.238842	NA	NA	NA	NA	NA	NA
16221	TR30665|c7_g1	-2.08799	1.09417	0.00456182	0.238842	NA	NA	NA	NA	NA	NA
34294	TR56432|c5_g2	2.72621	1.71045	0.00456062	0.238842	NA	NA	NA	NA	NA	NA
16534	TR31440|c0_g1	-2.21104	-0.433125	0.00458772	0.239764	NA	NA	NA	NA	NA	NA
11399	TR24108|c3_g2	1.36081	1.11374	0.00460929	0.239952	NA	NA	NA	NA	NA	NA
16028	TR30414|c0_g1	1.4179	6.32415	0.00460633	0.239952	53.75	80	2e-23	72085363	>XP_780120.1 PREDICTED: sodium- and chloride-dependent glycine transporter 1 [Strongylocentrotus purpuratus]	>XP_780120.1	PREDICTED:	sodium-	and	chloride-dependent	glycine	transporter	1	[Strongylocentrotus	purpuratus]
31075	TR51154|c0_g1	1.00859	4.09475	0.0046014	0.239952	NA	NA	NA	NA	NA	NA
30321	TR50439|c3_g1	0.942665	3.62367	0.00463639	0.24105	NA	NA	NA	NA	NA	NA
11750	TR24205|c4_g1	0.919927	4.57756	0.00464414	0.24114	NA	NA	NA	NA	NA	NA
39909	TR9359|c1_g1	1.31508	4.64423	0.00466234	0.241772	NA	NA	NA	NA	NA	NA
23828	TR4117|c5_g3	1.08756	5.08806	0.00470174	0.2435	NA	NA	NA	NA	NA	NA
9154	TR21259|c5_g1	-1.04636	1.479	0.00472825	0.244242	NA	NA	NA	NA	NA	NA
18964	TR34868|c1_g1	-0.97892	3.93785	0.00472311	0.244242	NA	NA	NA	NA	NA	NA
30898	TR51025|c3_g2	0.81927	3.33568	0.00475881	0.245023	NA	NA	NA	NA	NA	NA
38239	TR61658|c0_g1	3.05825	-1.09198	0.0047617	0.245023	NA	NA	NA	NA	NA	NA
38745	TR62574|c1_g1	0.86805	5.50315	0.00475347	0.245023	68.4	655	0	115686299	>XP_785293.2 PREDICTED: protein DD3-3 [Strongylocentrotus purpuratus]	>XP_785293.2	PREDICTED:	protein	DD3-3	[Strongylocentrotus	purpuratus]
17957	TR33744|c0_g1	-0.927629	2.38902	0.00478693	0.245998	NA	NA	NA	NA	NA	NA
27650	TR46963|c0_g1	1.26231	1.3597	0.00479292	0.245998	NA	NA	NA	NA	NA	NA
9720	TR21621|c0_g1	1.22194	2.72818	0.00479968	0.24603	NA	NA	NA	NA	NA	NA
16151	TR30642|c1_g4	-1.97731	0.919473	0.00481805	0.246656	NA	NA	NA	NA	NA	NA
19767	TR37175|c3_g4	1.12937	4.58694	0.0048493	0.247939	NA	NA	NA	NA	NA	NA
24870	TR43278|c0_g1	1.5701	1.5305	0.00486873	0.248615	NA	NA	NA	NA	NA	NA
30504	TR5070|c3_g1	-0.714591	4.40583	0.00488811	0.249288	NA	NA	NA	NA	NA	NA
23829	TR4117|c5_g4	0.854709	3.35557	0.00494364	0.251566	NA	NA	NA	NA	NA	NA
25602	TR4361|c0_g1	0.83781	5.20045	0.00494533	0.251566	NA	NA	NA	NA	NA	NA
38140	TR60803|c1_g2	0.84336	2.7736	0.00496419	0.252205	NA	NA	NA	NA	NA	NA
22959	TR40360|c1_g2	0.702762	5.67003	0.00497631	0.252216	41.51	318	7e-55	390359824	>XP_785357.3 PREDICTED: src kinase-associated phosphoprotein 2-A [Strongylocentrotus purpuratus]	>XP_785357.3	PREDICTED:	src	kinase-associated	phosphoprotein	2-A	[Strongylocentrotus	purpuratus]
36943	TR59645|c2_g1	-1.84819	0.708141	0.00497699	0.252216	56.76	74	2e-21	390366285	>XP_003731007.1 PREDICTED: uncharacterized protein LOC100888188 [Strongylocentrotus purpuratus]	>XP_003731007.1	PREDICTED:	uncharacterized	protein	LOC100888188	[Strongylocentrotus	purpuratus]
2595	TR13568|c0_g3	1.39989	4.48785	0.00500203	0.252841	49.05	526	5e-160	780169353	>XP_011684235.1 PREDICTED: matrix metalloproteinase-24 [Strongylocentrotus purpuratus]	>XP_011684235.1	PREDICTED:	matrix	metalloproteinase-24	[Strongylocentrotus	purpuratus]
10935	TR23496|c7_g1	0.757559	6.88443	0.00500825	0.252841	NA	NA	NA	NA	NA	NA
14118	TR27638|c1_g1	-1.37704	2.0726	0.0050058	0.252841	NA	NA	NA	NA	NA	NA
6917	TR18930|c2_g1	1.58404	0.180839	0.00503768	0.254007	NA	NA	NA	NA	NA	NA
6839	TR18907|c0_g1	-2.19836	-0.690652	0.00505787	0.254642	NA	NA	NA	NA	NA	NA
32017	TR53046|c4_g1	-0.979268	1.42618	0.00506299	0.254642	NA	NA	NA	NA	NA	NA
23938	TR41652|c5_g1	1.39056	2.53319	0.00508943	0.255332	NA	NA	NA	NA	NA	NA
37595	TR60391|c4_g2	1.24757	0.292326	0.0050854	0.255332	NA	NA	NA	NA	NA	NA
8763	TR20443|c0_g1	-2.40241	-0.285806	0.00512895	0.256992	NA	NA	NA	NA	NA	NA
20706	TR38562|c3_g1	1.38394	0.777532	0.00516776	0.258291	NA	NA	NA	NA	NA	NA
28762	TR4933|c5_g5	0.930805	6.46492	0.00516753	0.258291	30.19	212	5e-15	390335431	>XP_003724148.1 PREDICTED: collagen alpha-2(VIII) chain-like [Strongylocentrotus purpuratus]	>XP_003724148.1	PREDICTED:	collagen	alpha-2(VIII)	chain-like	[Strongylocentrotus	purpuratus]
18910	TR34852|c0_g1	1.01212	4.88807	0.00518966	0.258741	NA	NA	NA	NA	NA	NA
26138	TR44539|c6_g1	0.905666	1.37963	0.00518755	0.258741	NA	NA	NA	NA	NA	NA
27645	TR46952|c0_g2	-1.13547	1.54313	0.00520506	0.259186	NA	NA	NA	NA	NA	NA
15693	TR300|c5_g1	0.756403	6.89499	0.00526684	0.26165	83.04	1256	0	40365363	>AAR85355.1 phospholipase C-gamma [Patiria miniata]	>AAR85355.1	phospholipase	C-gamma	[Patiria	miniata]
21722	TR39501|c2_g1	-0.726657	2.84927	0.00526759	0.26165	NA	NA	NA	NA	NA	NA
37173	TR60073|c5_g1	1.19526	0.738763	0.005284	0.26214	NA	NA	NA	NA	NA	NA
24360	TR41783|c2_g2	1.23022	2.01692	0.00531123	0.263165	NA	NA	NA	NA	NA	NA
7718	TR19406|c5_g1	1.13926	3.65452	0.00534884	0.263725	NA	NA	NA	NA	NA	NA
13648	TR27061|c0_g1	1.07232	4.50485	0.00533667	0.263725	36.13	191	1e-24	780000140	>XP_011679400.1 PREDICTED: ankyrin repeat and protein kinase domain-containing protein 1-like [Strongylocentrotus purpuratus]	>XP_011679400.1	PREDICTED:	ankyrin	repeat	and	protein	kinase	domain-containing	protein	1-like	[Strongylocentrotus	purpuratus]
18835	TR34822|c3_g2	-3.05922	-1.13196	0.00534268	0.263725	NA	NA	NA	NA	NA	NA
38917	TR62628|c2_g2	0.654591	3.61654	0.00533441	0.263725	NA	NA	NA	NA	NA	NA
14153	TR27648|c4_g3	1.02193	4.61737	0.00535931	0.263916	NA	NA	NA	NA	NA	NA
22980	TR40367|c3_g2	-0.828695	5.56281	0.00538885	0.264801	NA	NA	NA	NA	NA	NA
28465	TR48002|c2_g2	-1.11284	2.57819	0.00539049	0.264801	NA	NA	NA	NA	NA	NA
25466	TR43515|c5_g1	1.00059	1.2665	0.00542612	0.2659	NA	NA	NA	NA	NA	NA
35398	TR58209|c4_g1	0.733975	4.60191	0.00542544	0.2659	NA	NA	NA	NA	NA	NA
37133	TR60062|c0_g1	1.08481	3.23915	0.00544494	0.266496	50.84	474	9e-162	779993224	>XP_788209.4 PREDICTED: sterol O-acyltransferase 1 [Strongylocentrotus purpuratus]	>XP_788209.4	PREDICTED:	sterol	O-acyltransferase	1	[Strongylocentrotus	purpuratus]
4509	TR15740|c0_g1	2.88856	-0.852929	0.00546464	0.266722	NA	NA	NA	NA	NA	NA
16349	TR309|c0_g1	-3.32428	0.772793	0.00547509	0.266722	NA	NA	NA	NA	NA	NA
38818	TR62599|c1_g1	0.766228	4.59112	0.00545705	0.266722	60.21	284	5e-101	780047432	>XP_011669099.1 PREDICTED: alternative oxidase, mitochondrial-like [Strongylocentrotus purpuratus]	>XP_011669099.1	PREDICTED:	alternative	oxidase,	mitochondrial-like	[Strongylocentrotus	purpuratus]
39091	TR7699|c0_g3	1.77961	1.90465	0.00547617	0.266722	NA	NA	NA	NA	NA	NA
1258	TR11308|c2_g1	1.32529	2.76226	0.0055065	0.26706	NA	NA	NA	NA	NA	NA
1370	TR11347|c0_g1	0.734437	4.1718	0.00555321	0.26706	NA	NA	NA	NA	NA	NA
4922	TR16310|c1_g1	1.44032	1.35879	0.00554652	0.26706	43.3	97	2e-12	780079698	>XP_011672627.1 PREDICTED: uncharacterized protein LOC105442334 isoform X1 [Strongylocentrotus purpuratus]	>XP_011672627.1	PREDICTED:	uncharacterized	protein	LOC105442334	isoform	X1	[Strongylocentrotus	purpuratus]
6376	TR17787|c1_g1	0.848439	2.15537	0.00558181	0.26706	46.15	169	2e-39	779996363	>XP_011675117.1 PREDICTED: piggyBac transposable element-derived protein 4-like [Strongylocentrotus purpuratus]	>XP_011675117.1	PREDICTED:	piggyBac	transposable	element-derived	protein	4-like	[Strongylocentrotus	purpuratus]
10682	TR23337|c0_g2	0.939164	3.70815	0.00551152	0.26706	42.4	125	2e-15	390368332	>XP_003731432.1 PREDICTED: uncharacterized protein K02A2.6-like, partial [Strongylocentrotus purpuratus]	>XP_003731432.1	PREDICTED:	uncharacterized	protein	K02A2.6-like,	partial	[Strongylocentrotus	purpuratus]
14766	TR28458|c1_g2	-0.830556	2.27973	0.00558972	0.26706	NA	NA	NA	NA	NA	NA
20820	TR38592|c1_g1	0.808674	4.50222	0.00551345	0.26706	NA	NA	NA	NA	NA	NA
21125	TR38851|c1_g4	-0.921802	2.87675	0.00557155	0.26706	NA	NA	NA	NA	NA	NA
26684	TR45270|c1_g1	0.721803	4.13544	0.00557435	0.26706	NA	NA	NA	NA	NA	NA
28274	TR47779|c1_g1	-2.39754	-0.415129	0.00556739	0.26706	50.67	75	4e-13	779997158	>XP_011676004.1 PREDICTED: uncharacterized protein LOC105436445 [Strongylocentrotus purpuratus]	>XP_011676004.1	PREDICTED:	uncharacterized	protein	LOC105436445	[Strongylocentrotus	purpuratus]
30056	TR5024|c3_g2	-1.04046	1.85614	0.00555075	0.26706	NA	NA	NA	NA	NA	NA
30495	TR50686|c1_g1	-2.08451	-1.16634	0.00554733	0.26706	NA	NA	NA	NA	NA	NA
31111	TR51165|c3_g2	0.667659	3.19631	0.00555777	0.26706	NA	NA	NA	NA	NA	NA
32754	TR53864|c1_g1	-1.05093	1.48679	0.0055845	0.26706	27.1	513	2e-50	390347273	>XP_003726735.1 PREDICTED: transient receptor potential-gamma protein isoform X1 [Strongylocentrotus purpuratus]	>XP_003726735.1	PREDICTED:	transient	receptor	potential-gamma	protein	isoform	X1	[Strongylocentrotus	purpuratus]
34290	TR56432|c1_g1	3.09845	3.0803	0.00553219	0.26706	NA	NA	NA	NA	NA	NA
34671	TR56795|c0_g1	1.76616	0.398687	0.00550465	0.26706	NA	NA	NA	NA	NA	NA
13296	TR26751|c3_g1	-0.668241	4.17777	0.00561664	0.268027	NA	NA	NA	NA	NA	NA
18131	TR33911|c0_g1	1.83447	4.62274	0.00562614	0.268162	99.45	181	1e-120	167487374	>ABZ81087.1 Runt [Asterias rubens]	>ABZ81087.1	Runt	[Asterias	rubens]
39629	TR9181|c2_g1	0.677355	5.90097	0.00564554	0.268766	NA	NA	NA	NA	NA	NA
4862	TR16272|c2_g1	0.807885	5.34947	0.00568429	0.270291	50.14	357	2e-121	115727589	>XP_783355.2 PREDICTED: adipocyte plasma membrane-associated protein [Strongylocentrotus purpuratus]	>XP_783355.2	PREDICTED:	adipocyte	plasma	membrane-associated	protein	[Strongylocentrotus	purpuratus]
10296	TR23202|c3_g1	1.40376	3.44767	0.00571537	0.270804	NA	NA	NA	NA	NA	NA
10470	TR23254|c1_g1	1.14965	2.58482	0.00570332	0.270804	62.89	194	5e-88	390352454	>XP_003727903.1 PREDICTED: protein slowmo homolog 2 [Strongylocentrotus purpuratus]	>XP_003727903.1	PREDICTED:	protein	slowmo	homolog	2	[Strongylocentrotus	purpuratus]
28509	TR48039|c0_g1	-0.675274	3.33482	0.00571075	0.270804	NA	NA	NA	NA	NA	NA
7646	TR19394|c0_g5	0.876568	7.69503	0.00576396	0.271822	45.11	133	1e-24	115694617	>XP_795694.2 PREDICTED: collagen alpha-1(I) chain, partial [Strongylocentrotus purpuratus]	>XP_795694.2	PREDICTED:	collagen	alpha-1(I)	chain,	partial	[Strongylocentrotus	purpuratus]
8864	TR20542|c0_g1	3.69146	-0.474384	0.00574989	0.271822	NA	NA	NA	NA	NA	NA
16195	TR30655|c3_g1	1.60944	0.760756	0.00575886	0.271822	NA	NA	NA	NA	NA	NA
35232	TR58096|c3_g1	1.29119	4.39375	0.00575532	0.271822	65.1	149	7e-64	90968584	>NP_001035104.1 uncharacterized protein LOC574826 [Strongylocentrotus purpuratus]	>NP_001035104.1	uncharacterized	protein	LOC574826	[Strongylocentrotus	purpuratus]
34609	TR56541|c5_g1	-0.615581	4.6473	0.00577854	0.272189	NA	NA	NA	NA	NA	NA
2798	TR13716|c1_g1	-0.891205	5.3958	0.00578559	0.272201	NA	NA	NA	NA	NA	NA
28578	TR4872|c0_g1	-1.5969	0.449866	0.00579913	0.272518	NA	NA	NA	NA	NA	NA
20204	TR37803|c3_g1	1.14306	2.35813	0.00585308	0.274731	NA	NA	NA	NA	NA	NA
12765	TR25931|c0_g2	-1.00101	5.48169	0.00587452	0.275415	50	256	6e-85	780068513	>XP_011671265.1 PREDICTED: solute carrier family 25 member 40 [Strongylocentrotus purpuratus]	>XP_011671265.1	PREDICTED:	solute	carrier	family	25	member	40	[Strongylocentrotus	purpuratus]
19191	TR35507|c1_g1	4.92724	-0.668861	0.00594006	0.278163	NA	NA	NA	NA	NA	NA
24597	TR42177|c0_g1	-0.789179	5.46225	0.00598011	0.279711	NA	NA	NA	NA	NA	NA
16029	TR30448|c0_g1	2.33938	4.77827	0.00600225	0.28042	50.68	369	5e-91	780062382	>XP_011670557.1 PREDICTED: early growth response protein 1-B-like isoform X2 [Strongylocentrotus purpuratus]	>XP_011670557.1	PREDICTED:	early	growth	response	protein	1-B-like	isoform	X2	[Strongylocentrotus	purpuratus]
10189	TR23175|c2_g1	1.14472	1.90985	0.00603552	0.281646	NA	NA	NA	NA	NA	NA
13680	TR27076|c2_g2	0.815054	4.18722	0.00606291	0.282267	29.39	313	2e-19	780179100	>XP_011661765.1 PREDICTED: LOW QUALITY PROTEIN: mitogen-activated protein kinase kinase kinase 5 [Strongylocentrotus purpuratus]	>XP_011661765.1	PREDICTED:	LOW	QUALITY	PROTEIN:	mitogen-activated	protein	kinase	kinase	kinase	5	[Strongylocentrotus	purpuratus]
20326	TR37983|c3_g1	0.836873	3.47724	0.00605647	0.282267	NA	NA	NA	NA	NA	NA
21444	TR38975|c0_g1	1.1532	3.16671	0.00610332	0.283818	NA	NA	NA	NA	NA	NA
11733	TR24201|c4_g1	0.698949	3.11742	0.006131	0.284775	NA	NA	NA	NA	NA	NA
12764	TR25931|c0_g1	-1.07358	4.35838	0.00615087	0.28491	NA	NA	NA	NA	NA	NA
27635	TR46938|c0_g1	2.28381	-0.871424	0.00615522	0.28491	NA	NA	NA	NA	NA	NA
29174	TR49606|c6_g2	1.1499	0.566076	0.00615008	0.28491	NA	NA	NA	NA	NA	NA
3901	TR15491|c2_g1	0.903985	2.90403	0.00627712	0.285606	NA	NA	NA	NA	NA	NA
4526	TR16008|c0_g1	1.77247	0.345291	0.0061878	0.285606	NA	NA	NA	NA	NA	NA
7605	TR19380|c2_g1	0.666857	5.51304	0.00618683	0.285606	NA	NA	NA	NA	NA	NA
8101	TR20050|c6_g1	-0.822161	1.66906	0.006272	0.285606	NA	NA	NA	NA	NA	NA
8862	TR2054|c0_g5	1.05828	4.11521	0.00626369	0.285606	NA	NA	NA	NA	NA	NA
9992	TR22859|c2_g1	1.2372	0.113362	0.0062208	0.285606	NA	NA	NA	NA	NA	NA
10309	TR23205|c2_g1	1.06354	5.06143	0.00623708	0.285606	NA	NA	NA	NA	NA	NA
10400	TR23231|c3_g1	-1.0317	0.754793	0.00627397	0.285606	NA	NA	NA	NA	NA	NA
19201	TR357|c3_g2	0.711412	3.17841	0.00622735	0.285606	NA	NA	NA	NA	NA	NA
20133	TR37768|c1_g2	0.837803	6.83833	0.00620664	0.285606	NA	NA	NA	NA	NA	NA
24521	TR42080|c0_g1	1.2744	1.67236	0.00624577	0.285606	NA	NA	NA	NA	NA	NA
27266	TR45802|c3_g1	1.41131	6.40306	0.00624377	0.285606	NA	NA	NA	NA	NA	NA
31259	TR51474|c0_g7	0.838396	5.75585	0.00619822	0.285606	NA	NA	NA	NA	NA	NA
34381	TR56464|c4_g1	-1.16675	0.976235	0.0062673	0.285606	NA	NA	NA	NA	NA	NA
39814	TR9320|c5_g1	0.771513	2.71695	0.00620762	0.285606	NA	NA	NA	NA	NA	NA
23572	TR40783|c1_g1	0.805609	4.19745	0.00631575	0.287037	38.16	76	2e-09	390340538	>XP_003725263.1 PREDICTED: protein sidekick-2 [Strongylocentrotus purpuratus]	>XP_003725263.1	PREDICTED:	protein	sidekick-2	[Strongylocentrotus	purpuratus]
16356	TR30925|c0_g2	1.44507	-0.482331	0.00633811	0.287727	NA	NA	NA	NA	NA	NA
31619	TR5245|c0_g1	1.49338	-0.311471	0.00639184	0.289838	NA	NA	NA	NA	NA	NA
8261	TR20112|c3_g4	0.824382	6.80285	0.00644183	0.291528	NA	NA	NA	NA	NA	NA
31943	TR53028|c9_g1	1.017	1.02894	0.00644366	0.291528	NA	NA	NA	NA	NA	NA
34687	TR57447|c0_g1	2.13918	1.02952	0.00645536	0.291729	NA	NA	NA	NA	NA	NA
3836	TR1486|c0_g1	0.781858	3.96068	0.00646327	0.291757	NA	NA	NA	NA	NA	NA
2837	TR13726|c5_g3	0.608695	3.82309	0.00648609	0.292129	58.46	272	5e-109	390366130	>XP_003730971.1 PREDICTED: putative glucose-6-phosphate 1-epimerase [Strongylocentrotus purpuratus]	>XP_003730971.1	PREDICTED:	putative	glucose-6-phosphate	1-epimerase	[Strongylocentrotus	purpuratus]
22985	TR40370|c0_g1	1.0941	2.46263	0.00648047	0.292129	71.05	114	1e-43	390340909	>XP_003725333.1 PREDICTED: zinc finger protein 181-like [Strongylocentrotus purpuratus]	>XP_003725333.1	PREDICTED:	zinc	finger	protein	181-like	[Strongylocentrotus	purpuratus]
5063	TR16530|c1_g1	1.27963	0.211934	0.00658666	0.29623	NA	NA	NA	NA	NA	NA
13205	TR26699|c2_g1	1.00444	3.24792	0.00659193	0.29623	NA	NA	NA	NA	NA	NA
22182	TR39722|c0_g4	1.24627	3.36005	0.00664596	0.298324	NA	NA	NA	NA	NA	NA
968	TR11216|c2_g1	-1.01803	3.42454	0.00667154	0.299137	NA	NA	NA	NA	NA	NA
3848	TR1490|c3_g1	1.39058	0.150396	0.00668837	0.299557	NA	NA	NA	NA	NA	NA
22557	TR3988|c0_g1	0.847217	4.7851	0.00670136	0.299804	NA	NA	NA	NA	NA	NA
3534	TR14546|c3_g1	1.1371	1.2103	0.00672204	0.300059	NA	NA	NA	NA	NA	NA
16317	TR308|c3_g1	1.32667	2.66748	0.00671731	0.300059	NA	NA	NA	NA	NA	NA
6256	TR17354|c2_g2	1.12355	3.38826	0.00675419	0.300717	NA	NA	NA	NA	NA	NA
24377	TR41787|c1_g2	1.11845	3.52442	0.0067593	0.300717	NA	NA	NA	NA	NA	NA
39772	TR9228|c6_g1	-0.885475	2.50742	0.00675015	0.300717	NA	NA	NA	NA	NA	NA
31568	TR51561|c3_g1	0.645136	3.63973	0.00677168	0.300934	NA	NA	NA	NA	NA	NA
14554	TR27775|c8_g3	0.894262	4.98734	0.00679706	0.301394	NA	NA	NA	NA	NA	NA
28215	TR47754|c1_g1	0.806775	2.86862	0.00679367	0.301394	25.56	360	3e-33	780086188	>XP_011673433.1 PREDICTED: neuronal acetylcholine receptor subunit alpha-10-like, partial [Strongylocentrotus purpuratus]	>XP_011673433.1	PREDICTED:	neuronal	acetylcholine	receptor	subunit	alpha-10-like,	partial	[Strongylocentrotus	purpuratus]
32604	TR5375|c2_g1	0.773935	4.49742	0.00680769	0.301532	NA	NA	NA	NA	NA	NA
27354	TR45830|c2_g1	0.653737	4.19368	0.00683768	0.302526	NA	NA	NA	NA	NA	NA
24667	TR42250|c0_g1	1.05869	1.29543	0.00685828	0.303103	NA	NA	NA	NA	NA	NA
2300	TR13212|c5_g1	-1.60315	0.870685	0.00688776	0.304071	NA	NA	NA	NA	NA	NA
33113	TR53993|c1_g3	0.792416	4.35826	0.00693218	0.304689	NA	NA	NA	NA	NA	NA
35229	TR58096|c0_g1	1.61557	1.91469	0.00691734	0.304689	NA	NA	NA	NA	NA	NA
36811	TR59592|c1_g1	1.28906	4.98617	0.00692998	0.304689	NA	NA	NA	NA	NA	NA
37136	TR60063|c4_g3	0.92974	4.29267	0.006929	0.304689	NA	NA	NA	NA	NA	NA
9930	TR22837|c1_g1	1.11125	2.23283	0.00695599	0.305066	NA	NA	NA	NA	NA	NA
12542	TR25873|c1_g3	1.38207	-0.0669665	0.00695265	0.305066	NA	NA	NA	NA	NA	NA
13401	TR26879|c4_g1	-0.79293	3.11855	0.00697183	0.305427	NA	NA	NA	NA	NA	NA
10218	TR23182|c1_g4	-3.3376	1.35065	0.00698002	0.305452	NA	NA	NA	NA	NA	NA
16784	TR32564|c2_g1	0.951092	6.55198	0.00700036	0.305676	NA	NA	NA	NA	NA	NA
23457	TR40742|c0_g1	1.1373	4.03569	0.00700039	0.305676	56.45	643	0	780137196	>XP_011680151.1 PREDICTED: uncharacterized protein LOC589849 [Strongylocentrotus purpuratus]	>XP_011680151.1	PREDICTED:	uncharacterized	protein	LOC589849	[Strongylocentrotus	purpuratus]
2809	TR13718|c4_g1	0.761267	3.80683	0.00700927	0.305731	NA	NA	NA	NA	NA	NA
38134	TR60797|c0_g1	0.819754	6.22025	0.00702262	0.30598	35.71	126	5e-17	47550925	>NP_999636.1 cortical granule serine protease 1 precursor [Strongylocentrotus purpuratus]	>NP_999636.1	cortical	granule	serine	protease	1	precursor	[Strongylocentrotus	purpuratus]
39797	TR9315|c5_g1	0.687232	3.9458	0.00703119	0.306021	NA	NA	NA	NA	NA	NA
36564	TR59380|c5_g1	-0.682486	3.82081	0.00705485	0.306385	NA	NA	NA	NA	NA	NA
36949	TR5965|c2_g1	0.626223	3.52976	0.00704771	0.306385	NA	NA	NA	NA	NA	NA
27048	TR45732|c5_g1	1.10208	2.81329	0.00707719	0.306534	NA	NA	NA	NA	NA	NA
28471	TR48007|c1_g3	-2.13232	0.882965	0.0070812	0.306534	NA	NA	NA	NA	NA	NA
35613	TR58274|c2_g1	1.18832	7.69004	0.00706878	0.306534	NA	NA	NA	NA	NA	NA
37787	TR60464|c1_g2	0.827612	4.55593	0.00709793	0.306926	NA	NA	NA	NA	NA	NA
24805	TR43219|c1_g1	-2.10031	0.924225	0.00712217	0.307642	NA	NA	NA	NA	NA	NA
32966	TR53940|c8_g1	-4.35122	2.187	0.00713826	0.308005	NA	NA	NA	NA	NA	NA
23893	TR41636|c4_g2	0.735575	6.40109	0.00718006	0.309476	NA	NA	NA	NA	NA	NA
12352	TR2574|c6_g4	1.76802	-0.0571657	0.00718949	0.30955	NA	NA	NA	NA	NA	NA
24381	TR41788|c1_g1	0.720689	2.61181	0.00720298	0.309585	NA	NA	NA	NA	NA	NA
32885	TR53919|c0_g1	-1.93165	0.115251	0.00720576	0.309585	NA	NA	NA	NA	NA	NA
25812	TR44332|c8_g1	1.21486	2.60199	0.00722861	0.309996	35.61	570	3e-79	780023926	>XP_011665647.1 PREDICTED: calcium-activated chloride channel regulator 1-like [Strongylocentrotus purpuratus]	>XP_011665647.1	PREDICTED:	calcium-activated	chloride	channel	regulator	1-like	[Strongylocentrotus	purpuratus]
39255	TR7894|c0_g1	1.01142	1.45053	0.0072308	0.309996	31.41	191	1e-26	780010879	>XP_011663747.1 PREDICTED: stromelysin-3 [Strongylocentrotus purpuratus]	>XP_011663747.1	PREDICTED:	stromelysin-3	[Strongylocentrotus	purpuratus]
6705	TR18768|c0_g1	0.82627	3.39705	0.00725121	0.310147	NA	NA	NA	NA	NA	NA
26060	TR44419|c0_g2	2.36508	-0.431683	0.00724567	0.310147	NA	NA	NA	NA	NA	NA
34006	TR55926|c1_g1	0.82494	2.59393	0.00726526	0.310147	NA	NA	NA	NA	NA	NA
37967	TR60527|c5_g1	1.0739	2.55899	0.00726286	0.310147	NA	NA	NA	NA	NA	NA
27943	TR47582|c4_g1	1.22713	5.25451	0.00731509	0.311924	NA	NA	NA	NA	NA	NA
31219	TR5140|c0_g1	2.19881	1.27318	0.00732245	0.311924	NA	NA	NA	NA	NA	NA
34677	TR56955|c0_g1	1.19864	1.29221	0.00739081	0.314502	NA	NA	NA	NA	NA	NA
2106	TR13145|c3_g1	-0.614349	5.34896	0.00739991	0.314555	78.89	450	0	780025794	>XP_011665962.1 PREDICTED: isocitrate dehydrogenase [NADP], mitochondrial isoform X1 [Strongylocentrotus purpuratus]	>XP_011665962.1	PREDICTED:	isocitrate	dehydrogenase	[NADP],	mitochondrial	isoform	X1	[Strongylocentrotus	purpuratus]
31258	TR51474|c0_g5	0.798683	4.6565	0.00741381	0.314812	NA	NA	NA	NA	NA	NA
19711	TR37157|c3_g3	2.57208	1.57994	0.00743163	0.315235	NA	NA	NA	NA	NA	NA
14411	TR27742|c2_g1	0.647747	3.32112	0.00745476	0.315548	NA	NA	NA	NA	NA	NA
36184	TR5922|c0_g1	-1.9451	-0.692089	0.00744743	0.315548	NA	NA	NA	NA	NA	NA
2879	TR13741|c0_g1	0.718624	3.55747	0.0074799	0.315613	NA	NA	NA	NA	NA	NA
25573	TR4355|c1_g1	0.849993	2.584	0.00747261	0.315613	NA	NA	NA	NA	NA	NA
31570	TR51561|c3_g3	0.692054	2.31111	0.00747301	0.315613	NA	NA	NA	NA	NA	NA
15331	TR29746|c0_g1	1.24113	1.62277	0.00749486	0.315911	NA	NA	NA	NA	NA	NA
817	TR11168|c3_g1	1.09185	4.17875	0.00751037	0.316232	NA	NA	NA	NA	NA	NA
34350	TR56451|c2_g1	-0.797847	7.15519	0.00752896	0.316682	NA	NA	NA	NA	NA	NA
7658	TR19397|c3_g1	0.729393	4.35858	0.00761472	0.319954	NA	NA	NA	NA	NA	NA
17967	TR33746|c6_g1	0.601283	4.3083	0.00762907	0.320221	NA	NA	NA	NA	NA	NA
14917	TR29331|c0_g1	3.09079	0.170871	0.00767771	0.321712	NA	NA	NA	NA	NA	NA
16014	TR303|c5_g1	0.912095	2.45106	0.00768064	0.321712	NA	NA	NA	NA	NA	NA
5657	TR17034|c2_g1	1.22053	2.98362	0.00768937	0.321741	NA	NA	NA	NA	NA	NA
37848	TR60478|c2_g1	-0.818473	5.19328	0.00770529	0.322071	NA	NA	NA	NA	NA	NA
14746	TR28443|c1_g1	1.39319	-0.208585	0.00771385	0.322093	NA	NA	NA	NA	NA	NA
3036	TR1422|c7_g1	-0.644819	3.67553	0.00775994	0.322492	NA	NA	NA	NA	NA	NA
5110	TR16544|c4_g1	0.663555	7.88923	0.00777972	0.322492	54.35	46	8e-11	390339940	>XP_003725134.1 PREDICTED: G-protein coupled receptor 126 [Strongylocentrotus purpuratus]	>XP_003725134.1	PREDICTED:	G-protein	coupled	receptor	126	[Strongylocentrotus	purpuratus]
8987	TR20809|c0_g1	2.39545	0.0298018	0.00777605	0.322492	NA	NA	NA	NA	NA	NA
15539	TR29806|c8_g1	-1.20233	0.415294	0.0077408	0.322492	NA	NA	NA	NA	NA	NA
20121	TR37762|c0_g1	0.852058	2.24259	0.00774843	0.322492	NA	NA	NA	NA	NA	NA
31988	TR53040|c4_g1	0.711132	3.70402	0.00777953	0.322492	NA	NA	NA	NA	NA	NA
38916	TR62628|c2_g1	0.621338	4.79693	0.00775864	0.322492	NA	NA	NA	NA	NA	NA
18317	TR34234|c0_g1	1.25081	1.89162	0.00780156	0.323064	48.2	556	0	189233539	>NP_001121538.1 soluble epoxide hydrolase-like protein 1 [Strongylocentrotus purpuratus]	>NP_001121538.1	soluble	epoxide	hydrolase-like	protein	1	[Strongylocentrotus	purpuratus]
7583	TR19376|c3_g2	0.946275	1.39816	0.00782646	0.323426	NA	NA	NA	NA	NA	NA
25273	TR43457|c4_g2	-0.852966	1.39817	0.00782093	0.323426	NA	NA	NA	NA	NA	NA
5895	TR17106|c0_g2	-0.721181	3.61574	0.00792667	0.327126	NA	NA	NA	NA	NA	NA
22517	TR39837|c3_g1	0.613137	3.54401	0.0079323	0.327126	NA	NA	NA	NA	NA	NA
33087	TR53984|c2_g1	1.23753	0.406327	0.0079552	0.327733	NA	NA	NA	NA	NA	NA
24273	TR41755|c2_g5	-0.769892	2.80547	0.00796939	0.327981	NA	NA	NA	NA	NA	NA
14638	TR282|c6_g1	0.809073	3.37026	0.0080116	0.32938	NA	NA	NA	NA	NA	NA
20123	TR37763|c3_g1	-0.852677	1.2644	0.00803024	0.329632	NA	NA	NA	NA	NA	NA
29054	TR49496|c1_g1	0.851829	2.63752	0.0080342	0.329632	NA	NA	NA	NA	NA	NA
26566	TR45233|c1_g1	0.77988	6.26918	0.0080503	0.329955	45.57	406	1e-108	780071894	>XP_011671692.1 PREDICTED: perilipin-2 isoform X2 [Strongylocentrotus purpuratus]	>XP_011671692.1	PREDICTED:	perilipin-2	isoform	X2	[Strongylocentrotus	purpuratus]
17712	TR333|c2_g1	-0.886482	1.49859	0.00806271	0.330126	NA	NA	NA	NA	NA	NA
8083	TR20042|c4_g1	0.84698	3.19089	0.00810516	0.331134	NA	NA	NA	NA	NA	NA
19523	TR37090|c0_g1	1.22707	0.697605	0.00812037	0.331134	NA	NA	NA	NA	NA	NA
30301	TR50432|c2_g3	0.656401	4.17511	0.00811808	0.331134	NA	NA	NA	NA	NA	NA
36603	TR5944|c0_g1	-0.702276	2.94319	0.00811394	0.331134	NA	NA	NA	NA	NA	NA
38522	TR62419|c5_g1	-0.683535	5.08296	0.00812901	0.33115	NA	NA	NA	NA	NA	NA
15775	TR30120|c0_g1	0.875229	2.86747	0.0081443	0.331436	NA	NA	NA	NA	NA	NA
31853	TR5300|c2_g1	1.17023	1.71831	0.00817859	0.332494	32.56	863	6e-105	390341017	>XP_003725355.1 PREDICTED: toll-like receptor 2 [Strongylocentrotus purpuratus]	>XP_003725355.1	PREDICTED:	toll-like	receptor	2	[Strongylocentrotus	purpuratus]
10681	TR23336|c0_g1	0.877164	6.05363	0.00821611	0.333681	47.58	227	1e-53	72176795	>XP_792782.1 PREDICTED: maternal B9.15 protein-like [Strongylocentrotus purpuratus]	>XP_792782.1	PREDICTED:	maternal	B9.15	protein-like	[Strongylocentrotus	purpuratus]
10782	TR23440|c2_g1	0.703598	3.73787	0.00826717	0.334744	43.75	384	3e-99	390331978	>XP_003723395.1 PREDICTED: leucine-rich repeat-containing protein 28 [Strongylocentrotus purpuratus]	>XP_003723395.1	PREDICTED:	leucine-rich	repeat-containing	protein	28	[Strongylocentrotus	purpuratus]
35603	TR58271|c4_g2	1.14095	2.4595	0.00826259	0.334744	NA	NA	NA	NA	NA	NA
39975	TR9383|c2_g1	0.867294	5.88912	0.00826734	0.334744	NA	NA	NA	NA	NA	NA
16193	TR30655|c0_g1	1.3353	1.30796	0.008296	0.334889	NA	NA	NA	NA	NA	NA
23418	TR40730|c0_g1	0.818989	3.25357	0.00828275	0.334889	NA	NA	NA	NA	NA	NA
39796	TR9315|c4_g1	0.699507	4.42804	0.00828785	0.334889	NA	NA	NA	NA	NA	NA
29624	TR49746|c2_g2	0.753155	6.29542	0.00835722	0.337021	NA	NA	NA	NA	NA	NA
28161	TR47734|c0_g1	0.678646	3.4229	0.00840059	0.33843	47.86	420	4e-139	780098543	>XP_793824.4 PREDICTED: lysosomal protective protein, partial [Strongylocentrotus purpuratus]	>XP_793824.4	PREDICTED:	lysosomal	protective	protein,	partial	[Strongylocentrotus	purpuratus]
30152	TR50383|c2_g1	0.686161	3.38114	0.00841091	0.338505	NA	NA	NA	NA	NA	NA
3659	TR14725|c1_g1	0.629734	3.31403	0.00842706	0.338737	NA	NA	NA	NA	NA	NA
4512	TR15850|c0_g1	1.0346	3.14647	0.00843356	0.338737	59.38	800	0	780085981	>XP_011673408.1 PREDICTED: uncharacterized protein LOC100892236 [Strongylocentrotus purpuratus]	>XP_011673408.1	PREDICTED:	uncharacterized	protein	LOC100892236	[Strongylocentrotus	purpuratus]
22135	TR39708|c1_g1	0.89727	3.30902	0.00847187	0.339935	NA	NA	NA	NA	NA	NA
12654	TR25904|c8_g1	4.02213	-1.0614	0.00852807	0.341848	NA	NA	NA	NA	NA	NA
7275	TR19029|c1_g2	-0.723774	2.62578	0.00854392	0.342141	NA	NA	NA	NA	NA	NA
34634	TR56550|c3_g1	-1.88414	0.342995	0.00863024	0.345253	NA	NA	NA	NA	NA	NA
4985	TR16351|c2_g1	0.998159	0.581826	0.00866016	0.345415	NA	NA	NA	NA	NA	NA
37493	TR60362|c4_g1	-0.936917	1.65039	0.00865862	0.345415	NA	NA	NA	NA	NA	NA
39521	TR9146|c0_g1	1.48031	5.74544	0.00865822	0.345415	40.05	1683	0	780031885	>XP_011666794.1 PREDICTED: sushi, von Willebrand factor type A, EGF and pentraxin domain-containing protein 1-like [Strongylocentrotus purpuratus]	>XP_011666794.1	PREDICTED:	sushi,	von	Willebrand	factor	type	A,	EGF	and	pentraxin	domain-containing	protein	1-like	[Strongylocentrotus	purpuratus]
27587	TR464|c2_g1	0.698976	3.33992	0.00867706	0.345745	27.53	178	2e-10	390340854	>XP_003725323.1 PREDICTED: uncharacterized protein LOC100891976 [Strongylocentrotus purpuratus]	>XP_003725323.1	PREDICTED:	uncharacterized	protein	LOC100891976	[Strongylocentrotus	purpuratus]
18132	TR33911|c0_g2	1.70848	3.24551	0.00869508	0.346119	NA	NA	NA	NA	NA	NA
2247	TR13195|c1_g1	-2.39535	0.542487	0.00874927	0.347764	NA	NA	NA	NA	NA	NA
37192	TR60082|c1_g1	0.665929	2.69893	0.00875373	0.347764	NA	NA	NA	NA	NA	NA
4245	TR15606|c1_g1	0.800369	4.7726	0.00878637	0.34837	NA	NA	NA	NA	NA	NA
29816	TR49931|c0_g1	0.668479	3.36734	0.00878491	0.34837	27.93	111	3e-07	780079937	>XP_011672652.1 PREDICTED: uncharacterized protein LOC105442336 [Strongylocentrotus purpuratus]	>XP_011672652.1	PREDICTED:	uncharacterized	protein	LOC105442336	[Strongylocentrotus	purpuratus]
14582	TR27785|c4_g1	1.13277	0.200989	0.0088116	0.34868	NA	NA	NA	NA	NA	NA
33346	TR54251|c1_g1	-0.682107	4.0416	0.00880592	0.34868	36.49	296	1e-61	390344607	>XP_785798.2 PREDICTED: sodium- and chloride-dependent neutral and basic amino acid transporter B(0+) isoform X2 [Strongylocentrotus purpuratus]	>XP_785798.2	PREDICTED:	sodium-	and	chloride-dependent	neutral	and	basic	amino	acid	transporter	B(0+)	isoform	X2	[Strongylocentrotus	purpuratus]
7780	TR19419|c0_g1	0.974728	3.3265	0.00886501	0.350276	NA	NA	NA	NA	NA	NA
33708	TR55503|c2_g1	0.745338	7.43367	0.00886941	0.350276	63.08	130	2e-49	576249552	>AHH29254.1 allograft inflammatory factor 1 [Apostichopus japonicus]	>AHH29254.1	allograft	inflammatory	factor	1	[Apostichopus	japonicus]
29121	TR4959|c0_g1	0.925806	4.98608	0.00889867	0.351086	NA	NA	NA	NA	NA	NA
1175	TR11282|c10_g2	-1.25722	1.92925	0.00892654	0.351683	NA	NA	NA	NA	NA	NA
31812	TR5296|c1_g1	1.87997	0.580586	0.00893136	0.351683	NA	NA	NA	NA	NA	NA
26963	TR45707|c1_g2	-1.1387	1.58696	0.00894566	0.351901	NA	NA	NA	NA	NA	NA
7367	TR19060|c4_g2	0.864806	5.18663	0.00900489	0.353493	28.9	526	2e-39	390365497	>XP_003730833.1 PREDICTED: mixed lineage kinase domain-like protein [Strongylocentrotus purpuratus]	>XP_003730833.1	PREDICTED:	mixed	lineage	kinase	domain-like	protein	[Strongylocentrotus	purpuratus]
19167	TR35420|c0_g1	1.07809	2.35778	0.00901259	0.353493	NA	NA	NA	NA	NA	NA
27206	TR45785|c3_g1	-0.735124	2.10977	0.00901085	0.353493	NA	NA	NA	NA	NA	NA
34149	TR56386|c1_g2	0.832962	2.35643	0.00903301	0.353948	NA	NA	NA	NA	NA	NA
39096	TR7703|c3_g1	0.944787	1.59696	0.00905008	0.35427	NA	NA	NA	NA	NA	NA
11875	TR24240|c6_g1	1.21145	1.60707	0.00912573	0.356883	NA	NA	NA	NA	NA	NA
34550	TR56517|c8_g2	-0.677128	2.64917	0.00913772	0.357004	NA	NA	NA	NA	NA	NA
3528	TR14544|c0_g1	-0.660729	4.38553	0.00917754	0.35821	NA	NA	NA	NA	NA	NA
38921	TR62631|c0_g1	0.761753	2.09149	0.00919902	0.358699	NA	NA	NA	NA	NA	NA
3526	TR14542|c0_g1	1.30878	3.43246	0.00924872	0.360257	63.58	151	6e-46	780070964	>XP_011671554.1 PREDICTED: uncharacterized protein LOC575423 [Strongylocentrotus purpuratus]	>XP_011671554.1	PREDICTED:	uncharacterized	protein	LOC575423	[Strongylocentrotus	purpuratus]
5662	TR17034|c3_g6	1.11891	3.00085	0.00926594	0.360257	NA	NA	NA	NA	NA	NA
35241	TR58098|c2_g1	-0.730217	4.1505	0.00926258	0.360257	NA	NA	NA	NA	NA	NA
1876	TR11946|c0_g1	0.927919	4.90239	0.00928164	0.360518	54.34	1211	0	780038754	>XP_011667770.1 PREDICTED: uncharacterized protein LOC105439906 [Strongylocentrotus purpuratus]	>XP_011667770.1	PREDICTED:	uncharacterized	protein	LOC105439906	[Strongylocentrotus	purpuratus]
20481	TR38030|c2_g1	-1.41303	3.72259	0.00935313	0.362943	NA	NA	NA	NA	NA	NA
24842	TR43250|c0_g1	-1.25385	1.15689	0.00938621	0.363875	NA	NA	NA	NA	NA	NA
14745	TR28443|c0_g1	1.53157	-0.308809	0.00942132	0.364883	31.55	168	2e-20	779997467	>XP_011676373.1 PREDICTED: organic cation transporter-like protein, partial [Strongylocentrotus purpuratus]	>XP_011676373.1	PREDICTED:	organic	cation	transporter-like	protein,	partial	[Strongylocentrotus	purpuratus]
30863	TR51014|c2_g1	0.818282	2.47756	0.00951815	0.368031	NA	NA	NA	NA	NA	NA
34693	TR57608|c0_g1	2.33924	-1.2112	0.00952098	0.368031	NA	NA	NA	NA	NA	NA
9218	TR21279|c7_g1	1.27772	2.41472	0.00959413	0.370502	NA	NA	NA	NA	NA	NA
18866	TR34833|c1_g1	-2.25516	-0.598177	0.00964023	0.371924	NA	NA	NA	NA	NA	NA
8255	TR20111|c2_g1	-0.979132	0.770386	0.00968134	0.37315	NA	NA	NA	NA	NA	NA
706	TR10708|c0_g1	-1.44898	0.225364	0.00971034	0.373909	NA	NA	NA	NA	NA	NA
33321	TR54239|c1_g1	-0.806118	2.25624	0.00972063	0.373946	NA	NA	NA	NA	NA	NA
19901	TR37228|c0_g5	-0.881195	2.877	0.00978934	0.375508	NA	NA	NA	NA	NA	NA
29458	TR49702|c0_g1	0.769623	3.57644	0.00977552	0.375508	46.93	375	5e-106	780088656	>XP_011673752.1 PREDICTED: GRAM domain-containing protein 1B [Strongylocentrotus purpuratus]	>XP_011673752.1	PREDICTED:	GRAM	domain-containing	protein	1B	[Strongylocentrotus	purpuratus]
36960	TR59650|c5_g2	3.18508	1.81412	0.00978285	0.375508	NA	NA	NA	NA	NA	NA
8964	TR2074|c0_g2	0.625146	5.75216	0.00982168	0.376388	36.25	480	8e-87	780038707	>XP_011667763.1 PREDICTED: plexin-A4 [Strongylocentrotus purpuratus]	>XP_011667763.1	PREDICTED:	plexin-A4	[Strongylocentrotus	purpuratus]
8100	TR20050|c5_g2	-1.49498	1.14927	0.00984915	0.37672	NA	NA	NA	NA	NA	NA
28188	TR47744|c2_g2	-0.844695	2.22239	0.00984367	0.37672	NA	NA	NA	NA	NA	NA
18189	TR33958|c0_g1	-1.20166	0.462799	0.00991121	0.378403	NA	NA	NA	NA	NA	NA
38770	TR62585|c3_g2	1.56734	-0.329079	0.00991202	0.378403	NA	NA	NA	NA	NA	NA
39593	TR9171|c2_g1	1.11707	6.23149	0.00994792	0.379412	87.5	120	3e-55	780132198	>XP_011679429.1 PREDICTED: Krueppel-like factor 5 [Strongylocentrotus purpuratus]	>XP_011679429.1	PREDICTED:	Krueppel-like	factor	5	[Strongylocentrotus	purpuratus]
26412	TR45178|c2_g1	-0.554452	6.20859	0.0100252	0.381996	57.86	579	0	390352516	>XP_791445.3 PREDICTED: extracellular serine/threonine protein kinase FAM20C [Strongylocentrotus purpuratus]	>XP_791445.3	PREDICTED:	extracellular	serine/threonine	protein	kinase	FAM20C	[Strongylocentrotus	purpuratus]
6528	TR1855|c2_g1	0.705527	3.83669	0.0100599	0.382274	42.95	312	4e-68	390335165	>XP_003724082.1 PREDICTED: ileal sodium/bile acid cotransporter [Strongylocentrotus purpuratus]	>XP_003724082.1	PREDICTED:	ileal	sodium/bile	acid	cotransporter	[Strongylocentrotus	purpuratus]
9777	TR21672|c1_g1	1.40735	0.126118	0.0100706	0.382274	NA	NA	NA	NA	NA	NA
22292	TR3976|c5_g1	-0.682313	5.27924	0.0100696	0.382274	47.22	108	2e-22	780170022	>XP_003727720.2 PREDICTED: caspase-3 [Strongylocentrotus purpuratus]	>XP_003727720.2	PREDICTED:	caspase-3	[Strongylocentrotus	purpuratus]
26169	TR44565|c0_g1	0.686039	6.40482	0.0100486	0.382274	80.56	216	4e-119	77862343	>ABB04460.1 peptidoglycan recognition protein S2a [Asterias rubens]	>ABB04460.1	peptidoglycan	recognition	protein	S2a	[Asterias	rubens]
31597	TR5194|c0_g1	1.06043	0.789397	0.0100883	0.382582	NA	NA	NA	NA	NA	NA
10548	TR23293|c1_g1	-0.597464	5.35829	0.0101261	0.38329	NA	NA	NA	NA	NA	NA
22405	TR39802|c1_g4	1.30887	-0.0276926	0.0101214	0.38329	NA	NA	NA	NA	NA	NA
23282	TR40556|c0_g1	-0.843267	1.40313	0.0101726	0.384686	NA	NA	NA	NA	NA	NA
38287	TR61830|c0_g1	1.56234	0.0121676	0.0101987	0.385311	NA	NA	NA	NA	NA	NA
2021	TR12911|c0_g1	0.749339	2.86683	0.0102172	0.385646	34.11	129	1e-16	390363540	>XP_003730396.1 PREDICTED: probable G-protein coupled receptor 21 [Strongylocentrotus purpuratus]	>XP_003730396.1	PREDICTED:	probable	G-protein	coupled	receptor	21	[Strongylocentrotus	purpuratus]
36049	TR58805|c1_g2	1.06076	1.7706	0.0102517	0.386583	NA	NA	NA	NA	NA	NA
7156	TR18990|c5_g3	0.745477	3.47409	0.0103192	0.388458	NA	NA	NA	NA	NA	NA
11991	TR24410|c0_g1	1.7795	-0.112823	0.0103351	0.388458	NA	NA	NA	NA	NA	NA
35372	TR58202|c10_g2	2.87423	1.92553	0.0103384	0.388458	NA	NA	NA	NA	NA	NA
36270	TR59270|c9_g1	-0.924796	3.17685	0.0103401	0.388458	NA	NA	NA	NA	NA	NA
5248	TR16598|c5_g1	0.938814	1.17975	0.0103499	0.388461	NA	NA	NA	NA	NA	NA
9741	TR21641|c1_g1	-1.62001	-0.337687	0.0103629	0.388584	NA	NA	NA	NA	NA	NA
8352	TR20132|c3_g1	1.29364	0.717123	0.0104045	0.389487	NA	NA	NA	NA	NA	NA
16338	TR30878|c0_g1	2.05269	-0.644038	0.0104161	0.389487	NA	NA	NA	NA	NA	NA
23212	TR40458|c1_g1	-1.25913	-0.0921152	0.0104131	0.389487	NA	NA	NA	NA	NA	NA
4263	TR15613|c5_g1	1.68947	1.17087	0.0105358	0.393595	NA	NA	NA	NA	NA	NA
7986	TR19494|c0_g1	1.54693	0.609253	0.0105723	0.394224	NA	NA	NA	NA	NA	NA
27991	TR47601|c6_g2	0.672902	2.50086	0.0105717	0.394224	NA	NA	NA	NA	NA	NA
34831	TR57813|c0_g1	0.983979	1.9402	0.0105971	0.394783	55.93	270	2e-95	72142201	>XP_787272.1 PREDICTED: tetraspanin-5 [Strongylocentrotus purpuratus]	>XP_787272.1	PREDICTED:	tetraspanin-5	[Strongylocentrotus	purpuratus]
8565	TR20389|c2_g1	1.10583	1.63615	0.0106385	0.394889	NA	NA	NA	NA	NA	NA
9940	TR22841|c0_g1	0.887732	3.67661	0.0106336	0.394889	23.23	310	1e-08	780124253	>XP_011678357.1 PREDICTED: uncharacterized protein LOC105445044 [Strongylocentrotus purpuratus]	>XP_011678357.1	PREDICTED:	uncharacterized	protein	LOC105445044	[Strongylocentrotus	purpuratus]
16582	TR322|c8_g1	1.26616	-0.357238	0.0106324	0.394889	NA	NA	NA	NA	NA	NA
19864	TR37212|c1_g1	1.06159	6.73125	0.0106492	0.394889	39.98	893	0	780006764	>XP_011663251.1 PREDICTED: integrin alpha-9 isoform X1 [Strongylocentrotus purpuratus]	>XP_011663251.1	PREDICTED:	integrin	alpha-9	isoform	X1	[Strongylocentrotus	purpuratus]
29774	TR49790|c7_g1	0.597148	4.02087	0.0106394	0.394889	NA	NA	NA	NA	NA	NA
8855	TR20524|c0_g2	-2.37642	0.384532	0.0106923	0.396119	NA	NA	NA	NA	NA	NA
10339	TR23214|c1_g1	-0.803713	2.61922	0.0107873	0.3989	53.06	49	2e-07	780127981	>XP_011678884.1 PREDICTED: uncharacterized protein LOC105445263 [Strongylocentrotus purpuratus]	>XP_011678884.1	PREDICTED:	uncharacterized	protein	LOC105445263	[Strongylocentrotus	purpuratus]
15568	TR29817|c4_g1	1.10481	1.71337	0.0107855	0.3989	NA	NA	NA	NA	NA	NA
25578	TR4357|c4_g1	1.07896	1.86332	0.0108189	0.399702	NA	NA	NA	NA	NA	NA
6249	TR17352|c3_g2	0.72478	3.73367	0.0108656	0.400319	NA	NA	NA	NA	NA	NA
16037	TR30552|c0_g1	-0.865442	1.52552	0.0108462	0.400319	NA	NA	NA	NA	NA	NA
34399	TR56470|c1_g1	0.785049	3.46288	0.0108627	0.400319	NA	NA	NA	NA	NA	NA
27102	TR45749|c2_g2	-1.04857	2.22594	0.0109073	0.401487	NA	NA	NA	NA	NA	NA
11140	TR2381|c1_g1	0.814153	2.33396	0.0109292	0.401923	NA	NA	NA	NA	NA	NA
30397	TR50468|c1_g2	-0.828324	3.97904	0.0109548	0.402498	NA	NA	NA	NA	NA	NA
21607	TR39412|c0_g1	3.19797	-1.32029	0.0109797	0.40304	NA	NA	NA	NA	NA	NA
4058	TR15541|c2_g1	1.08144	1.0595	0.0110013	0.403096	NA	NA	NA	NA	NA	NA
25667	TR4380|c3_g3	0.986388	2.24878	0.010992	0.403096	NA	NA	NA	NA	NA	NA
27381	TR45839|c3_g3	2.78097	0.376376	0.0110157	0.403248	NA	NA	NA	NA	NA	NA
37742	TR60449|c0_g1	0.879715	4.05268	0.0110256	0.403248	NA	NA	NA	NA	NA	NA
32773	TR53875|c0_g1	0.779268	4.60464	0.0110374	0.403313	51.75	802	0	780004473	>XP_011660713.1 PREDICTED: myotubularin-related protein 10-A isoform X6 [Strongylocentrotus purpuratus]	>XP_011660713.1	PREDICTED:	myotubularin-related	protein	10-A	isoform	X6	[Strongylocentrotus	purpuratus]
2254	TR13195|c5_g4	-0.823626	3.56432	0.0110635	0.403563	NA	NA	NA	NA	NA	NA
8354	TR20133|c0_g1	0.769681	2.65287	0.0110644	0.403563	NA	NA	NA	NA	NA	NA
22514	TR39836|c4_g4	1.18241	2.64911	0.0111053	0.404686	NA	NA	NA	NA	NA	NA
24406	TR41800|c3_g1	-0.588553	7.53667	0.0111347	0.405388	NA	NA	NA	NA	NA	NA
7260	TR19023|c2_g1	-0.923568	3.79111	0.0111691	0.405906	NA	NA	NA	NA	NA	NA
10931	TR23495|c0_g1	-0.947819	4.69852	0.0111593	0.405906	50.49	206	1e-54	390358182	>XP_003729199.1 PREDICTED: glycogen-binding subunit 76A-like [Strongylocentrotus purpuratus]	>XP_003729199.1	PREDICTED:	glycogen-binding	subunit	76A-like	[Strongylocentrotus	purpuratus]
28698	TR49046|c0_g1	1.11156	1.80089	0.0112256	0.407587	NA	NA	NA	NA	NA	NA
843	TR11176|c6_g2	-1.44365	0.417709	0.0112583	0.408036	NA	NA	NA	NA	NA	NA
14833	TR28795|c0_g1	1.18486	3.19619	0.0112536	0.408036	64.57	127	2e-42	780069299	>XP_011671363.1 PREDICTED: uncharacterized protein LOC105441691 [Strongylocentrotus purpuratus]	>XP_011671363.1	PREDICTED:	uncharacterized	protein	LOC105441691	[Strongylocentrotus	purpuratus]
34788	TR57785|c0_g1	1.61709	0.309173	0.0113299	0.409903	43.79	354	9e-94	115633855	>XP_001199961.1 PREDICTED: uncharacterized protein LOC763851 [Strongylocentrotus purpuratus]	>XP_001199961.1	PREDICTED:	uncharacterized	protein	LOC763851	[Strongylocentrotus	purpuratus]
39395	TR8884|c0_g2	-1.61565	0.431517	0.0113302	0.409903	97.4	77	2e-40	615794105	>AHX71678.1 bindin, partial [Pisaster ochraceus]	>AHX71678.1	bindin,	partial	[Pisaster	ochraceus]
28914	TR49454|c7_g1	1.33781	4.20954	0.0113428	0.409988	26.63	353	6e-14	390345644	>XP_003726378.1 PREDICTED: centrosomal protein of 55 kDa isoform X1 [Strongylocentrotus purpuratus]	>XP_003726378.1	PREDICTED:	centrosomal	protein	of	55	kDa	isoform	X1	[Strongylocentrotus	purpuratus]
8076	TR2004|c4_g1	2.34582	0.547345	0.0113866	0.410829	NA	NA	NA	NA	NA	NA
18550	TR34726|c1_g1	0.938437	1.02627	0.01138	0.410829	NA	NA	NA	NA	NA	NA
15699	TR30090|c8_g1	1.73514	-0.314508	0.0114183	0.411604	NA	NA	NA	NA	NA	NA
28037	TR47620|c5_g1	1.0597	4.38779	0.011448	0.411934	NA	NA	NA	NA	NA	NA
32863	TR53908|c7_g1	-0.585866	5.1375	0.011444	0.411934	NA	NA	NA	NA	NA	NA
32533	TR5344|c1_g1	1.47101	-0.0688545	0.0114786	0.412663	NA	NA	NA	NA	NA	NA
18983	TR34875|c1_g1	-0.619432	3.1977	0.0115153	0.412871	49.01	151	9e-44	780182037	>XP_011662136.1 PREDICTED: glutathione peroxidase 7-like [Strongylocentrotus purpuratus]	>XP_011662136.1	PREDICTED:	glutathione	peroxidase	7-like	[Strongylocentrotus	purpuratus]
19980	TR37574|c0_g1	1.6297	0.148238	0.0115124	0.412871	NA	NA	NA	NA	NA	NA
32391	TR53159|c5_g1	0.877858	4.55305	0.011506	0.412871	47.21	680	3e-150	780010631	>XP_011663712.1 PREDICTED: zinc finger protein 420 isoform X2 [Strongylocentrotus purpuratus]	>XP_011663712.1	PREDICTED:	zinc	finger	protein	420	isoform	X2	[Strongylocentrotus	purpuratus]
27471	TR45868|c3_g1	-0.622261	10.4153	0.0115345	0.413191	41.52	1002	0	780050909	>XP_011669169.1 PREDICTED: pregnancy zone protein [Strongylocentrotus purpuratus]	>XP_011669169.1	PREDICTED:	pregnancy	zone	protein	[Strongylocentrotus	purpuratus]
11096	TR2366|c0_g1	1.54834	1.99856	0.0115628	0.413623	NA	NA	NA	NA	NA	NA
38211	TR60895|c0_g1	1.01042	1.32188	0.0115672	0.413623	26.32	114	9e-10	390366847	>XP_001183453.2 PREDICTED: uncharacterized protein LOC753812 [Strongylocentrotus purpuratus]	>XP_001183453.2	PREDICTED:	uncharacterized	protein	LOC753812	[Strongylocentrotus	purpuratus]
382	TR1030|c2_g1	1.28551	2.00528	0.0115999	0.413686	NA	NA	NA	NA	NA	NA
14542	TR27772|c0_g2	0.91064	2.10075	0.0115887	0.413686	NA	NA	NA	NA	NA	NA
21239	TR38899|c6_g1	3.27581	-0.31478	0.0115929	0.413686	NA	NA	NA	NA	NA	NA
4186	TR15591|c0_g1	0.74289	2.51916	0.0116465	0.414611	NA	NA	NA	NA	NA	NA
31547	TR51556|c1_g1	0.812574	5.38398	0.0116367	0.414611	NA	NA	NA	NA	NA	NA
4006	TR15522|c3_g2	-1.03839	0.994561	0.0116799	0.415431	44.44	54	2e-07	780003299	>XP_011683244.1 PREDICTED: uncharacterized protein LOC105447183 [Strongylocentrotus purpuratus]	>XP_011683244.1	PREDICTED:	uncharacterized	protein	LOC105447183	[Strongylocentrotus	purpuratus]
1120	TR11261|c4_g1	0.935586	2.21946	0.0117138	0.415989	NA	NA	NA	NA	NA	NA
13144	TR26558|c2_g1	1.92892	3.31123	0.0117475	0.415989	48.63	146	3e-41	780054893	>XP_011669645.1 PREDICTED: uncharacterized protein LOC100888072 [Strongylocentrotus purpuratus]	>XP_011669645.1	PREDICTED:	uncharacterized	protein	LOC100888072	[Strongylocentrotus	purpuratus]
15232	TR29720|c2_g1	-0.80758	5.15501	0.0117377	0.415989	NA	NA	NA	NA	NA	NA
16180	TR30651|c2_g1	0.817029	4.05555	0.0117258	0.415989	NA	NA	NA	NA	NA	NA
32124	TR53081|c2_g1	0.768209	3.59893	0.0117361	0.415989	NA	NA	NA	NA	NA	NA
23939	TR41652|c6_g1	-0.630879	6.73415	0.0117619	0.41613	NA	NA	NA	NA	NA	NA
5930	TR17117|c2_g1	0.981078	2.45553	0.0117817	0.416463	NA	NA	NA	NA	NA	NA
8765	TR20443|c2_g1	-0.720512	3.39828	0.0118095	0.416607	NA	NA	NA	NA	NA	NA
29293	TR49649|c4_g3	3.11683	-0.168637	0.0118088	0.416607	NA	NA	NA	NA	NA	NA
35364	TR58200|c2_g1	1.14373	1.19046	0.0118169	0.416607	NA	NA	NA	NA	NA	NA
36178	TR59214|c0_g1	1.30101	4.09431	0.0118502	0.417411	NA	NA	NA	NA	NA	NA
15697	TR30090|c5_g2	1.64671	-0.221825	0.011877	0.417621	NA	NA	NA	NA	NA	NA
19840	TR37202|c0_g2	0.789396	3.59091	0.0118725	0.417621	NA	NA	NA	NA	NA	NA
14613	TR2802|c0_g1	1.34387	4.76945	0.011907	0.41831	38.43	229	2e-38	779992928	>XP_011671138.1 PREDICTED: uncharacterized protein LOC105441590 [Strongylocentrotus purpuratus]	>XP_011671138.1	PREDICTED:	uncharacterized	protein	LOC105441590	[Strongylocentrotus	purpuratus]
34787	TR57784|c0_g1	1.42037	1.14477	0.0119478	0.419375	NA	NA	NA	NA	NA	NA
8568	TR20389|c5_g1	0.70519	4.32001	0.0120048	0.42064	NA	NA	NA	NA	NA	NA
37339	TR60122|c0_g1	0.654553	3.29996	0.0120044	0.42064	NA	NA	NA	NA	NA	NA
3374	TR14491|c0_g1	-0.659467	3.83586	0.0120374	0.421047	NA	NA	NA	NA	NA	NA
38013	TR60542|c0_g1	1.45058	-0.24117	0.012035	0.421047	NA	NA	NA	NA	NA	NA
34045	TR55944|c6_g1	0.995918	2.21484	0.012054	0.421261	NA	NA	NA	NA	NA	NA
22425	TR3981|c2_g1	0.900087	1.82485	0.012079	0.421765	NA	NA	NA	NA	NA	NA
38220	TR60917|c0_g1	-0.73294	4.86802	0.0121281	0.423113	NA	NA	NA	NA	NA	NA
2782	TR13711|c4_g1	1.27257	5.4415	0.0121923	0.423771	32.59	135	3e-13	390358724	>XP_003729324.1 PREDICTED: acidic phospholipase A2 BpirPLA2-I [Strongylocentrotus purpuratus]	>XP_003729324.1	PREDICTED:	acidic	phospholipase	A2	BpirPLA2-I	[Strongylocentrotus	purpuratus]
9487	TR21366|c3_g2	0.727202	3.08838	0.0121691	0.423771	NA	NA	NA	NA	NA	NA
12119	TR2509|c2_g1	-1.17722	0.96413	0.0121886	0.423771	NA	NA	NA	NA	NA	NA
33567	TR55446|c2_g1	0.693172	5.83596	0.0121645	0.423771	NA	NA	NA	NA	NA	NA
35146	TR58063|c2_g1	1.33165	2.39935	0.0121999	0.423771	NA	NA	NA	NA	NA	NA
31806	TR52859|c2_g2	1.48015	-0.783754	0.0122272	0.424353	NA	NA	NA	NA	NA	NA
4462	TR15678|c2_g1	-0.676422	4.96004	0.0122827	0.424375	NA	NA	NA	NA	NA	NA
15581	TR29823|c1_g2	-0.892111	3.9142	0.0122835	0.424375	NA	NA	NA	NA	NA	NA
21606	TR3941|c0_g1	0.815251	6.5911	0.0122914	0.424375	NA	NA	NA	NA	NA	NA
22290	TR3976|c3_g1	-0.621472	4.80949	0.0122715	0.424375	NA	NA	NA	NA	NA	NA
25769	TR44210|c0_g1	1.36897	2.52707	0.0122728	0.424375	29.05	210	5e-15	780164064	>XP_011683524.1 PREDICTED: putative defense protein 3 isoform X3 [Strongylocentrotus purpuratus]	>XP_011683524.1	PREDICTED:	putative	defense	protein	3	isoform	X3	[Strongylocentrotus	purpuratus]
27284	TR45806|c3_g2	-0.661562	2.6713	0.012254	0.424375	NA	NA	NA	NA	NA	NA
39506	TR9139|c5_g5	0.977087	2.57301	0.012337	0.425586	NA	NA	NA	NA	NA	NA
19815	TR37193|c2_g3	-0.929316	6.25744	0.0123875	0.42696	47.62	168	9e-47	72011141	>XP_787042.1 PREDICTED: DNA damage-inducible transcript 4-like protein [Strongylocentrotus purpuratus]	>XP_787042.1	PREDICTED:	DNA	damage-inducible	transcript	4-like	protein	[Strongylocentrotus	purpuratus]
37545	TR6038|c2_g1	0.636466	5.52723	0.0124401	0.428402	NA	NA	NA	NA	NA	NA
30088	TR50271|c0_g1	-0.588384	3.90506	0.0124695	0.428861	NA	NA	NA	NA	NA	NA
30205	TR50399|c5_g3	-1.18215	3.63809	0.0124748	0.428861	NA	NA	NA	NA	NA	NA
36510	TR59364|c4_g1	0.844347	2.5091	0.0124922	0.429093	NA	NA	NA	NA	NA	NA
7855	TR19434|c5_g1	0.814686	4.67871	0.0125225	0.429764	NA	NA	NA	NA	NA	NA
14705	TR28414|c0_g1	1.12269	3.87561	0.0125527	0.430433	43.62	94	1e-19	779993487	>XP_011671856.1 PREDICTED: uncharacterized protein LOC105441913 [Strongylocentrotus purpuratus]	>XP_011671856.1	PREDICTED:	uncharacterized	protein	LOC105441913	[Strongylocentrotus	purpuratus]
7661	TR19397|c4_g1	0.636864	5.28114	0.0125884	0.430478	NA	NA	NA	NA	NA	NA
21134	TR38855|c1_g1	0.834519	2.02755	0.012597	0.430478	NA	NA	NA	NA	NA	NA
25047	TR4339|c1_g1	0.650001	3.84416	0.0125942	0.430478	NA	NA	NA	NA	NA	NA
39090	TR7699|c0_g2	1.80995	1.09809	0.0125701	0.430478	NA	NA	NA	NA	NA	NA
38271	TR61804|c0_g1	0.790583	1.96189	0.0126355	0.431427	NA	NA	NA	NA	NA	NA
788	TR11159|c2_g3	1.08601	2.70777	0.0126998	0.431899	NA	NA	NA	NA	NA	NA
3146	TR14280|c2_g1	-1.33735	-0.306433	0.012689	0.431899	NA	NA	NA	NA	NA	NA
10017	TR22866|c4_g1	1.22849	3.83819	0.0126837	0.431899	81.62	408	0	72088537	>XP_780121.1 PREDICTED: isocitrate dehydrogenase [NADP] cytoplasmic isoform X2 [Strongylocentrotus purpuratus]	>XP_780121.1	PREDICTED:	isocitrate	dehydrogenase	[NADP]	cytoplasmic	isoform	X2	[Strongylocentrotus	purpuratus]
14163	TR27650|c5_g1	-0.749529	7.91766	0.0127032	0.431899	NA	NA	NA	NA	NA	NA
21942	TR39569|c3_g1	2.64298	1.38738	0.0126827	0.431899	NA	NA	NA	NA	NA	NA
396	TR10348|c0_g1	1.64153	0.169052	0.0127271	0.432262	34.39	189	3e-08	780047386	>XP_011669087.1 PREDICTED: protein downstream neighbor of son homolog isoform X1 [Strongylocentrotus purpuratus]	>XP_011669087.1	PREDICTED:	protein	downstream	neighbor	of	son	homolog	isoform	X1	[Strongylocentrotus	purpuratus]
20206	TR37803|c5_g1	0.942787	2.4718	0.0127355	0.432262	NA	NA	NA	NA	NA	NA
565	TR10533|c1_g1	-0.707214	6.41828	0.012777	0.432765	NA	NA	NA	NA	NA	NA
18390	TR343|c1_g1	2.06832	1.56098	0.0127667	0.432765	33.8	71	8e-07	780080451	>XP_011672714.1 PREDICTED: uncharacterized protein LOC100893480 isoform X4 [Strongylocentrotus purpuratus]	>XP_011672714.1	PREDICTED:	uncharacterized	protein	LOC100893480	isoform	X4	[Strongylocentrotus	purpuratus]
25832	TR44344|c0_g1	-0.593259	4.46558	0.0127827	0.432765	NA	NA	NA	NA	NA	NA
4492	TR15688|c2_g1	-0.691091	3.34767	0.0128205	0.433463	67.08	559	0	390364747	>XP_780584.3 PREDICTED: phosphoglucomutase-1 [Strongylocentrotus purpuratus]	>XP_780584.3	PREDICTED:	phosphoglucomutase-1	[Strongylocentrotus	purpuratus]
22271	TR39754|c2_g1	-0.713163	1.88198	0.0128249	0.433463	NA	NA	NA	NA	NA	NA
5042	TR16508|c0_g1	1.34803	0.00958916	0.0129151	0.436141	NA	NA	NA	NA	NA	NA
13319	TR26760|c2_g2	-0.659011	9.77523	0.0129294	0.436257	NA	NA	NA	NA	NA	NA
281	TR10267|c3_g1	0.785687	3.50496	0.0129697	0.43725	NA	NA	NA	NA	NA	NA
6514	TR1848|c0_g2	-0.606034	3.2257	0.0129852	0.437405	NA	NA	NA	NA	NA	NA
4467	TR15678|c5_g3	1.37383	1.71367	0.0130752	0.43786	NA	NA	NA	NA	NA	NA
10012	TR22865|c2_g2	0.574706	4.69453	0.0130353	0.43786	NA	NA	NA	NA	NA	NA
11897	TR24246|c1_g1	0.680003	4.98924	0.013045	0.43786	44.11	789	0	780047508	>XP_011669117.1 PREDICTED: circularly permutated Ras protein 1 [Strongylocentrotus purpuratus]	>XP_011669117.1	PREDICTED:	circularly	permutated	Ras	protein	1	[Strongylocentrotus	purpuratus]
12738	TR25922|c4_g1	-0.696847	2.04247	0.013018	0.43786	NA	NA	NA	NA	NA	NA
16329	TR30842|c0_g1	1.08451	0.0325401	0.0130553	0.43786	NA	NA	NA	NA	NA	NA
32222	TR53107|c6_g1	0.604873	3.95019	0.013074	0.43786	NA	NA	NA	NA	NA	NA
34258	TR56420|c1_g1	-1.40745	4.10577	0.0130552	0.43786	28.4	250	2e-15	780023703	>XP_011665602.1 PREDICTED: uncharacterized protein LOC105438923 [Strongylocentrotus purpuratus]	>XP_011665602.1	PREDICTED:	uncharacterized	protein	LOC105438923	[Strongylocentrotus	purpuratus]
10536	TR23285|c0_g1	1.06899	3.52279	0.0131231	0.438741	48.05	77	3e-09	780127205	>XP_011678772.1 PREDICTED: coadhesin-like [Strongylocentrotus purpuratus]	>XP_011678772.1	PREDICTED:	coadhesin-like	[Strongylocentrotus	purpuratus]
11178	TR23912|c0_g1	-2.01821	0.151291	0.0131234	0.438741	NA	NA	NA	NA	NA	NA
1659	TR11519|c3_g1	0.592541	3.92382	0.0131627	0.439688	31.45	283	7e-42	390357837	>XP_003729114.1 PREDICTED: tyrosine-protein kinase ZAP-70 [Strongylocentrotus purpuratus]	>XP_003729114.1	PREDICTED:	tyrosine-protein	kinase	ZAP-70	[Strongylocentrotus	purpuratus]
20841	TR38597|c3_g1	2.19481	5.00347	0.0132245	0.441384	NA	NA	NA	NA	NA	NA
26657	TR45260|c3_g1	-0.616542	2.65551	0.0132649	0.442367	NA	NA	NA	NA	NA	NA
22454	TR3982|c5_g1	1.35656	-0.358948	0.0132764	0.44238	NA	NA	NA	NA	NA	NA
27125	TR45755|c1_g1	0.662602	4.00589	0.0133245	0.443246	46.89	450	1e-135	72100675	>XP_798670.1 PREDICTED: lysosomal protective protein [Strongylocentrotus purpuratus]	>XP_798670.1	PREDICTED:	lysosomal	protective	protein	[Strongylocentrotus	purpuratus]
35675	TR58285|c3_g3	-0.953611	1.2597	0.0133208	0.443246	NA	NA	NA	NA	NA	NA
18060	TR33865|c6_g4	0.601843	2.96186	0.01335	0.443597	NA	NA	NA	NA	NA	NA
35015	TR58025|c1_g1	-1.31205	0.696402	0.0133572	0.443597	NA	NA	NA	NA	NA	NA
2636	TR13580|c9_g1	-0.772999	2.45338	0.013511	0.444672	NA	NA	NA	NA	NA	NA
8112	TR20055|c4_g4	0.714238	5.25807	0.0135065	0.444672	NA	NA	NA	NA	NA	NA
8151	TR20069|c5_g1	0.621896	3.75385	0.0134975	0.444672	NA	NA	NA	NA	NA	NA
14166	TR27650|c7_g3	-0.862187	5.74486	0.0134122	0.444672	NA	NA	NA	NA	NA	NA
14753	TR28448|c1_g1	1.18194	2.77087	0.0134299	0.444672	33.33	285	4e-28	115733038	>XP_790682.2 PREDICTED: 72 kDa type IV collagenase [Strongylocentrotus purpuratus]	>XP_790682.2	PREDICTED:	72	kDa	type	IV	collagenase	[Strongylocentrotus	purpuratus]
22857	TR40329|c6_g2	1.4492	3.79616	0.0134676	0.444672	76.09	138	1e-63	780134743	>XP_011679821.1 PREDICTED: serum amyloid A-5 protein [Strongylocentrotus purpuratus]	>XP_011679821.1	PREDICTED:	serum	amyloid	A-5	protein	[Strongylocentrotus	purpuratus]
24278	TR41758|c1_g2	1.45469	5.17468	0.0134936	0.444672	NA	NA	NA	NA	NA	NA
24580	TR42155|c0_g1	-0.707804	3.2077	0.0134693	0.444672	33.33	102	9e-09	780189177	>XP_011663143.1 PREDICTED: uncharacterized protein LOC105437804 [Strongylocentrotus purpuratus]	>XP_011663143.1	PREDICTED:	uncharacterized	protein	LOC105437804	[Strongylocentrotus	purpuratus]
26233	TR44604|c3_g3	0.740005	2.97515	0.0134592	0.444672	NA	NA	NA	NA	NA	NA
29082	TR49506|c4_g2	-1.01367	1.70872	0.0135115	0.444672	NA	NA	NA	NA	NA	NA
30086	TR5027|c4_g1	-0.777622	4.53328	0.0134507	0.444672	NA	NA	NA	NA	NA	NA
30968	TR51115|c3_g3	1.63304	1.3342	0.0135756	0.445703	NA	NA	NA	NA	NA	NA
35863	TR58737|c1_g4	-1.765	0.436723	0.0135762	0.445703	NA	NA	NA	NA	NA	NA
39174	TR7809|c0_g1	1.1594	1.17023	0.0135698	0.445703	NA	NA	NA	NA	NA	NA
4568	TR16086|c5_g1	1.04782	3.55173	0.0136324	0.446115	NA	NA	NA	NA	NA	NA
5632	TR17024|c0_g1	0.732068	1.95164	0.0136444	0.446115	38.66	269	1e-59	309318858	>BAJ23061.1 hypothetical protein, partial [Pseudocentrotus depressus]	>BAJ23061.1	hypothetical	protein,	partial	[Pseudocentrotus	depressus]
9008	TR21213|c2_g1	1.09269	2.89942	0.0136417	0.446115	NA	NA	NA	NA	NA	NA
9254	TR21290|c3_g1	0.740423	6.10743	0.0136437	0.446115	NA	NA	NA	NA	NA	NA
9647	TR21411|c3_g1	-0.542394	6.09247	0.0136261	0.446115	NA	NA	NA	NA	NA	NA
2637	TR13581|c0_g1	1.09021	3.87185	0.013701	0.446326	NA	NA	NA	NA	NA	NA
8044	TR1998|c3_g1	1.05669	4.53076	0.0136828	0.446326	NA	NA	NA	NA	NA	NA
13323	TR26760|c5_g2	1.53041	2.84302	0.0136906	0.446326	NA	NA	NA	NA	NA	NA
23091	TR40414|c4_g1	1.22768	2.76124	0.0137074	0.446326	NA	NA	NA	NA	NA	NA
31911	TR53019|c0_g1	0.603187	3.83356	0.0136992	0.446326	45.25	305	4e-67	390349999	>XP_003727324.1 PREDICTED: GA-binding protein subunit beta-1 [Strongylocentrotus purpuratus]	>XP_003727324.1	PREDICTED:	GA-binding	protein	subunit	beta-1	[Strongylocentrotus	purpuratus]
33381	TR54288|c1_g1	2.23653	0.449473	0.0137177	0.446326	NA	NA	NA	NA	NA	NA
16342	TR30885|c1_g1	1.32312	1.68712	0.0137307	0.446352	29.59	196	2e-10	780162429	>XP_011683308.1 PREDICTED: SEC14-like protein 1 [Strongylocentrotus purpuratus]	>XP_011683308.1	PREDICTED:	SEC14-like	protein	1	[Strongylocentrotus	purpuratus]
19188	TR355|c4_g2	0.56674	4.11637	0.0137407	0.446352	NA	NA	NA	NA	NA	NA
40010	TR9396|c2_g1	1.33365	-0.604896	0.0137988	0.447873	NA	NA	NA	NA	NA	NA
17834	TR33697|c5_g1	-0.765527	3.87127	0.0138462	0.448322	NA	NA	NA	NA	NA	NA
22759	TR40297|c4_g1	0.923048	4.76669	0.0138447	0.448322	30.43	654	1e-46	390357631	>XP_003729057.1 PREDICTED: GRB2-associated-binding protein 1 isoform X2 [Strongylocentrotus purpuratus]	>XP_003729057.1	PREDICTED:	GRB2-associated-binding	protein	1	isoform	X2	[Strongylocentrotus	purpuratus]
37743	TR60449|c1_g1	0.825465	5.22781	0.0138302	0.448322	NA	NA	NA	NA	NA	NA
16380	TR31010|c0_g1	-1.04071	1.09078	0.0138682	0.448675	NA	NA	NA	NA	NA	NA
13796	TR27122|c0_g1	1.00254	6.20068	0.0139012	0.449017	NA	NA	NA	NA	NA	NA
35362	TR5820|c3_g2	0.595125	4.93609	0.0138917	0.449017	NA	NA	NA	NA	NA	NA
13234	TR26719|c0_g1	-0.850483	4.23319	0.013931	0.449265	NA	NA	NA	NA	NA	NA
31013	TR51133|c0_g1	1.45061	0.905155	0.0139313	0.449265	NA	NA	NA	NA	NA	NA
38320	TR62143|c10_g2	0.770088	4.26326	0.0139631	0.449929	NA	NA	NA	NA	NA	NA
15892	TR30159|c1_g1	1.41613	-0.642707	0.0139844	0.450014	NA	NA	NA	NA	NA	NA
35253	TR5810|c3_g1	0.997592	2.63961	0.0139882	0.450014	NA	NA	NA	NA	NA	NA
35064	TR58043|c2_g1	-0.599452	5.41743	0.014008	0.450288	NA	NA	NA	NA	NA	NA
1334	TR11336|c0_g5	1.9737	0.233539	0.0140472	0.451187	NA	NA	NA	NA	NA	NA
16374	TR30995|c0_g1	1.44209	0.660002	0.0141161	0.452449	NA	NA	NA	NA	NA	NA
21594	TR3938|c1_g1	0.680954	4.33269	0.0141203	0.452449	NA	NA	NA	NA	NA	NA
32958	TR53938|c3_g3	0.746286	2.82846	0.0141018	0.452449	NA	NA	NA	NA	NA	NA
411	TR10404|c0_g1	0.751152	1.80041	0.0141466	0.452929	NA	NA	NA	NA	NA	NA
4813	TR16172|c1_g1	2.96575	-0.586557	0.0141762	0.453137	NA	NA	NA	NA	NA	NA
29345	TR49665|c3_g1	0.753046	3.11998	0.014187	0.453137	NA	NA	NA	NA	NA	NA
37166	TR60072|c2_g1	0.761759	3.60347	0.0141735	0.453137	24.53	106	4e-11	780171167	>XP_011660579.1 PREDICTED: putative uncharacterized protein DDB_G0286901 [Strongylocentrotus purpuratus]	>XP_011660579.1	PREDICTED:	putative	uncharacterized	protein	DDB_G0286901	[Strongylocentrotus	purpuratus]
2167	TR13171|c1_g2	0.722613	6.26734	0.0142176	0.453279	NA	NA	NA	NA	NA	NA
5908	TR17111|c5_g1	-0.919154	4.40455	0.0142254	0.453279	NA	NA	NA	NA	NA	NA
19155	TR35404|c0_g1	-0.646764	4.02911	0.0142057	0.453279	62.82	234	2e-105	780109522	>XP_011676294.1 PREDICTED: UDP-glucose 4-epimerase [Strongylocentrotus purpuratus]	>XP_011676294.1	PREDICTED:	UDP-glucose	4-epimerase	[Strongylocentrotus	purpuratus]
21219	TR38891|c0_g1	0.949974	4.54311	0.0142458	0.453568	NA	NA	NA	NA	NA	NA
169	TR10233|c2_g4	1.39945	9.27858	0.0142796	0.453825	46.21	132	5e-29	72135868	>XP_792095.1 PREDICTED: lysozyme [Strongylocentrotus purpuratus]	>XP_792095.1	PREDICTED:	lysozyme	[Strongylocentrotus	purpuratus]
5820	TR17076|c0_g1	0.888261	2.93696	0.0142923	0.453825	44.93	730	4e-151	780002706	>XP_011682516.1 PREDICTED: centrosomal protein of 112 kDa [Strongylocentrotus purpuratus]	>XP_011682516.1	PREDICTED:	centrosomal	protein	of	112	kDa	[Strongylocentrotus	purpuratus]
16364	TR30940|c0_g1	-1.19171	-0.0999826	0.0142686	0.453825	NA	NA	NA	NA	NA	NA
19319	TR36403|c0_g1	-0.730453	5.73242	0.0142991	0.453825	52.47	364	8e-124	780066132	>XP_011670982.1 PREDICTED: lysine-specific demethylase 8 [Strongylocentrotus purpuratus]	>XP_011670982.1	PREDICTED:	lysine-specific	demethylase	8	[Strongylocentrotus	purpuratus]
1342	TR11338|c3_g1	0.772994	4.55855	0.0143692	0.455355	NA	NA	NA	NA	NA	NA
21491	TR38989|c1_g1	-1.17289	3.19653	0.0143814	0.455355	60	190	4e-61	780158944	>XP_011682785.1 PREDICTED: probable methyltransferase TARBP1 [Strongylocentrotus purpuratus]	>XP_011682785.1	PREDICTED:	probable	methyltransferase	TARBP1	[Strongylocentrotus	purpuratus]
29439	TR49697|c0_g1	1.86502	2.83296	0.0143734	0.455355	NA	NA	NA	NA	NA	NA
1116	TR1126|c0_g1	-0.515684	4.17806	0.0144169	0.455604	30.56	144	6e-17	780116961	>XP_011677354.1 PREDICTED: uncharacterized protein LOC105444592 [Strongylocentrotus purpuratus]	>XP_011677354.1	PREDICTED:	uncharacterized	protein	LOC105444592	[Strongylocentrotus	purpuratus]
2725	TR13695|c0_g1	-0.888306	2.03049	0.0144201	0.455604	NA	NA	NA	NA	NA	NA
13093	TR26035|c0_g1	2.91242	-0.647363	0.0144234	0.455604	NA	NA	NA	NA	NA	NA
21985	TR39657|c1_g1	-0.641467	2.48838	0.0144348	0.455605	NA	NA	NA	NA	NA	NA
13728	TR27097|c1_g1	0.622234	3.32543	0.0144486	0.455684	NA	NA	NA	NA	NA	NA
25423	TR43503|c0_g1	-0.929793	0.474377	0.0144815	0.455785	NA	NA	NA	NA	NA	NA
28712	TR49076|c0_g1	1.55641	-0.832047	0.014486	0.455785	NA	NA	NA	NA	NA	NA
38516	TR62416|c3_g2	1.15632	2.1686	0.0144651	0.455785	NA	NA	NA	NA	NA	NA
7599	TR19379|c5_g1	0.60538	3.41881	0.0145192	0.456115	NA	NA	NA	NA	NA	NA
22981	TR40367|c3_g4	-0.61789	3.43982	0.0145124	0.456115	NA	NA	NA	NA	NA	NA
9063	TR21232|c1_g2	1.49708	1.42371	0.0145688	0.4566	NA	NA	NA	NA	NA	NA
15606	TR29828|c0_g1	-0.68708	7.60959	0.0145476	0.4566	NA	NA	NA	NA	NA	NA
36055	TR58810|c1_g1	-0.877354	2.69731	0.0145598	0.4566	NA	NA	NA	NA	NA	NA
28572	TR4856|c0_g1	1.10073	1.09259	0.0145858	0.456775	NA	NA	NA	NA	NA	NA
25150	TR43421|c3_g1	-0.832024	1.48324	0.0146136	0.45718	NA	NA	NA	NA	NA	NA
28343	TR47803|c0_g1	1.49122	2.07423	0.0146275	0.45718	31.55	989	2e-115	780182052	>XP_011662139.1 PREDICTED: mucin-like protein [Strongylocentrotus purpuratus]	>XP_011662139.1	PREDICTED:	mucin-like	protein	[Strongylocentrotus	purpuratus]
36390	TR59321|c0_g1	1.63901	0.795732	0.0146329	0.45718	NA	NA	NA	NA	NA	NA
16699	TR32315|c0_g1	0.848005	3.19974	0.0146588	0.457632	40.25	969	0	780127712	>XP_011678845.1 PREDICTED: protein dispatched homolog 1-like [Strongylocentrotus purpuratus]	>XP_011678845.1	PREDICTED:	protein	dispatched	homolog	1-like	[Strongylocentrotus	purpuratus]
30494	TR50686|c0_g1	-1.97368	-1.03709	0.0147152	0.459033	NA	NA	NA	NA	NA	NA
25222	TR43441|c0_g1	0.647998	3.89026	0.014751	0.459794	NA	NA	NA	NA	NA	NA
5667	TR17036|c0_g1	-0.852283	0.623324	0.0148541	0.462569	NA	NA	NA	NA	NA	NA
27910	TR47572|c5_g1	-0.684641	7.25073	0.0148631	0.462569	54.55	66	7e-10	115772572	>XP_001177225.1 PREDICTED: uncharacterized protein LOC752806 [Strongylocentrotus purpuratus]	>XP_001177225.1	PREDICTED:	uncharacterized	protein	LOC752806	[Strongylocentrotus	purpuratus]
37318	TR60116|c0_g1	0.77898	5.48687	0.014877	0.462643	66.1	59	3e-16	780020335	>XP_011665026.1 PREDICTED: CREB3 regulatory factor [Strongylocentrotus purpuratus]	>XP_011665026.1	PREDICTED:	CREB3	regulatory	factor	[Strongylocentrotus	purpuratus]
24363	TR41783|c3_g1	0.736477	3.90957	0.0149368	0.464142	NA	NA	NA	NA	NA	NA
31647	TR52683|c1_g1	0.828766	2.27713	0.0149643	0.464634	36.36	319	7e-55	390348145	>XP_003726946.1 PREDICTED: heparan sulfate glucosamine 3-O-sulfotransferase 1-like [Strongylocentrotus purpuratus]	>XP_003726946.1	PREDICTED:	heparan	sulfate	glucosamine	3-O-sulfotransferase	1-like	[Strongylocentrotus	purpuratus]
8775	TR20447|c7_g2	0.686618	4.71629	0.0149864	0.464961	NA	NA	NA	NA	NA	NA
499	TR10500|c2_g1	-0.697381	3.83709	0.0151269	0.465089	NA	NA	NA	NA	NA	NA
4499	TR15689|c4_g6	-1.36255	1.85152	0.0150787	0.465089	NA	NA	NA	NA	NA	NA
8239	TR20105|c0_g1	-0.821804	3.14372	0.0150414	0.465089	NA	NA	NA	NA	NA	NA
10235	TR23187|c4_g1	1.07837	1.56282	0.0151221	0.465089	NA	NA	NA	NA	NA	NA
12258	TR2552|c4_g1	0.593631	4.80426	0.0150355	0.465089	NA	NA	NA	NA	NA	NA
18955	TR34866|c5_g1	1.28951	0.117084	0.0151224	0.465089	NA	NA	NA	NA	NA	NA
22746	TR40292|c1_g2	0.694214	4.51682	0.0150391	0.465089	NA	NA	NA	NA	NA	NA
23832	TR4119|c2_g1	1.70559	-0.193537	0.0151233	0.465089	NA	NA	NA	NA	NA	NA
27380	TR45839|c3_g1	2.05421	0.94246	0.0150856	0.465089	NA	NA	NA	NA	NA	NA
36711	TR59564|c0_g1	-0.835099	5.09403	0.0150588	0.465089	NA	NA	NA	NA	NA	NA
38237	TR61418|c0_g1	2.34784	1.63983	0.0150759	0.465089	49.79	233	1e-73	780004600	>XP_011660860.1 PREDICTED: sodium- and chloride-dependent neutral and basic amino acid transporter B(0+)-like isoform X1 [Strongylocentrotus purpuratus]	>XP_011660860.1	PREDICTED:	sodium-	and	chloride-dependent	neutral	and	basic	amino	acid	transporter	B(0+)-like	isoform	X1	[Strongylocentrotus	purpuratus]
38265	TR61791|c0_g1	0.902448	0.886016	0.0151298	0.465089	NA	NA	NA	NA	NA	NA
22767	TR4030|c3_g1	-0.76919	3.78203	0.0151473	0.465271	NA	NA	NA	NA	NA	NA
17889	TR33719|c1_g1	-0.81528	3.46879	0.0151589	0.465272	NA	NA	NA	NA	NA	NA
8979	TR2079|c2_g1	0.814799	3.30464	0.015173	0.465349	46.43	56	3e-08	779992733	>XP_011670890.1 PREDICTED: uncharacterized protein LOC105441466 [Strongylocentrotus purpuratus]	>XP_011670890.1	PREDICTED:	uncharacterized	protein	LOC105441466	[Strongylocentrotus	purpuratus]
16509	TR31131|c0_g1	0.742057	4.12349	0.0152373	0.466228	28.79	198	3e-18	780092535	>XP_011674210.1 PREDICTED: carbohydrate sulfotransferase 15-like isoform X2 [Strongylocentrotus purpuratus]	>XP_011674210.1	PREDICTED:	carbohydrate	sulfotransferase	15-like	isoform	X2	[Strongylocentrotus	purpuratus]
20377	TR38001|c2_g1	0.865358	3.38765	0.0152503	0.466228	35.13	279	2e-49	780043295	>XP_011668434.1 PREDICTED: uncharacterized protein LOC105440225 [Strongylocentrotus purpuratus]	>XP_011668434.1	PREDICTED:	uncharacterized	protein	LOC105440225	[Strongylocentrotus	purpuratus]
27578	TR4614|c0_g1	-1.82766	-0.589265	0.0152715	0.466228	38	100	7e-13	780099908	>XP_011675120.1 PREDICTED: uncharacterized protein LOC105443540 [Strongylocentrotus purpuratus]	>XP_011675120.1	PREDICTED:	uncharacterized	protein	LOC105443540	[Strongylocentrotus	purpuratus]
30965	TR51115|c2_g1	0.811006	2.85243	0.0152651	0.466228	NA	NA	NA	NA	NA	NA
38326	TR62143|c13_g2	0.833588	1.72491	0.0152676	0.466228	NA	NA	NA	NA	NA	NA
39089	TR7698|c0_g1	1.16592	0.212135	0.0152639	0.466228	NA	NA	NA	NA	NA	NA
28562	TR4818|c0_g1	1.4703	0.30756	0.0152872	0.466354	NA	NA	NA	NA	NA	NA
25796	TR4427|c0_g1	2.75902	-0.902707	0.0153223	0.467069	NA	NA	NA	NA	NA	NA
2797	TR13716|c0_g1	-0.784324	6.87685	0.0153458	0.467172	NA	NA	NA	NA	NA	NA
2846	TR13729|c2_g1	1.06906	1.58613	0.015349	0.467172	NA	NA	NA	NA	NA	NA
11883	TR24241|c5_g2	-0.771167	2.60489	0.0153941	0.468187	50.17	287	2e-94	780156753	>XP_011682482.1 PREDICTED: uncharacterized protein LOC591494 [Strongylocentrotus purpuratus]	>XP_011682482.1	PREDICTED:	uncharacterized	protein	LOC591494	[Strongylocentrotus	purpuratus]
467	TR10480|c1_g1	-1.28862	1.26973	0.0155386	0.469115	NA	NA	NA	NA	NA	NA
2643	TR13662|c1_g3	-1.46534	1.18759	0.0155497	0.469115	42.92	233	1e-55	215794267	>ACJ70121.1 bindin precursor [Patiria miniata]	>ACJ70121.1	bindin	precursor	[Patiria	miniata]
4193	TR15593|c2_g1	1.19862	3.62142	0.0154865	0.469115	NA	NA	NA	NA	NA	NA
4986	TR16351|c3_g1	1.61422	-0.316084	0.0154801	0.469115	NA	NA	NA	NA	NA	NA
7298	TR19036|c3_g4	0.880819	2.71872	0.0154971	0.469115	NA	NA	NA	NA	NA	NA
8356	TR20135|c0_g2	1.81292	2.42344	0.0155051	0.469115	NA	NA	NA	NA	NA	NA
10537	TR23286|c0_g1	1.39264	6.47714	0.0155529	0.469115	NA	NA	NA	NA	NA	NA
20907	TR38617|c4_g5	-1.25435	1.13884	0.0155505	0.469115	NA	NA	NA	NA	NA	NA
22510	TR39836|c3_g1	1.23465	2.0451	0.015565	0.469115	NA	NA	NA	NA	NA	NA
32841	TR53902|c0_g1	0.965625	2.96295	0.015541	0.469115	61.01	218	4e-91	780007740	>XP_001180359.3 PREDICTED: mediator of RNA polymerase II transcription subunit 25 [Strongylocentrotus purpuratus]	>XP_001180359.3	PREDICTED:	mediator	of	RNA	polymerase	II	transcription	subunit	25	[Strongylocentrotus	purpuratus]
36595	TR59389|c1_g2	-1.32523	0.606453	0.0154578	0.469115	NA	NA	NA	NA	NA	NA
39058	TR7666|c0_g1	1.44003	8.68029	0.0155548	0.469115	NA	NA	NA	NA	NA	NA
22887	TR4034|c3_g1	0.828667	2.29061	0.0155901	0.469166	NA	NA	NA	NA	NA	NA
30883	TR5102|c1_g1	-0.781551	2.68919	0.0155833	0.469166	NA	NA	NA	NA	NA	NA
6202	TR17338|c1_g1	1.59609	0.0223639	0.0156041	0.469235	NA	NA	NA	NA	NA	NA
1663	TR11520|c3_g1	0.830594	2.0161	0.0156191	0.469334	NA	NA	NA	NA	NA	NA
19526	TR37090|c4_g1	0.957627	2.68184	0.0156459	0.469786	NA	NA	NA	NA	NA	NA
6045	TR17288|c2_g1	-0.566571	3.25303	0.0157628	0.47259	NA	NA	NA	NA	NA	NA
13694	TR27081|c8_g1	0.667346	7.42239	0.0157519	0.47259	NA	NA	NA	NA	NA	NA
20864	TR38601|c4_g1	0.879838	0.730949	0.0157764	0.472644	NA	NA	NA	NA	NA	NA
970	TR11216|c4_g1	-0.88828	5.70705	0.0158356	0.472841	NA	NA	NA	NA	NA	NA
3963	TR15507|c3_g1	0.802116	4.47506	0.015849	0.472841	50.42	589	0	390337729	>XP_797443.3 PREDICTED: glycerophosphodiester phosphodiesterase domain-containing protein 5 [Strongylocentrotus purpuratus]	>XP_797443.3	PREDICTED:	glycerophosphodiester	phosphodiesterase	domain-containing	protein	5	[Strongylocentrotus	purpuratus]
17390	TR32956|c0_g1	-1.16601	0.277384	0.0158538	0.472841	NA	NA	NA	NA	NA	NA
28697	TR49045|c0_g1	-0.972039	3.70066	0.0158019	0.472841	37.5	168	3e-29	390345806	>XP_003726413.1 PREDICTED: sulfotransferase family cytosolic 1B member 1-like [Strongylocentrotus purpuratus]	>XP_003726413.1	PREDICTED:	sulfotransferase	family	cytosolic	1B	member	1-like	[Strongylocentrotus	purpuratus]
29292	TR49649|c4_g2	0.90387	4.31076	0.015816	0.472841	NA	NA	NA	NA	NA	NA
29971	TR50172|c0_g1	-0.687891	3.52586	0.0158343	0.472841	NA	NA	NA	NA	NA	NA
29484	TR49708|c5_g2	-0.586442	3.32903	0.0158809	0.473298	NA	NA	NA	NA	NA	NA
27747	TR47062|c0_g1	1.22041	1.09022	0.0159188	0.474075	NA	NA	NA	NA	NA	NA
8105	TR20053|c0_g1	0.718359	2.69411	0.0159546	0.47461	NA	NA	NA	NA	NA	NA
22489	TR39828|c2_g2	-0.70288	1.81562	0.0159604	0.47461	NA	NA	NA	NA	NA	NA
25651	TR4378|c0_g1	-0.709947	1.68688	0.0159949	0.475281	NA	NA	NA	NA	NA	NA
15345	TR29750|c5_g1	-0.614403	4.6986	0.0160517	0.475767	NA	NA	NA	NA	NA	NA
28344	TR47803|c0_g2	1.32262	2.40939	0.0160408	0.475767	38.45	905	2e-142	780004560	>XP_011660807.1 PREDICTED: fibrillin-1 isoform X5 [Strongylocentrotus purpuratus]	>XP_011660807.1	PREDICTED:	fibrillin-1	isoform	X5	[Strongylocentrotus	purpuratus]
37537	TR60375|c4_g1	1.00604	2.13293	0.0160587	0.475767	NA	NA	NA	NA	NA	NA
39263	TR7902|c0_g1	-0.612628	2.85638	0.016033	0.475767	NA	NA	NA	NA	NA	NA
3990	TR15518|c0_g2	-1.76097	-0.821873	0.0160813	0.476085	NA	NA	NA	NA	NA	NA
23015	TR40387|c0_g2	-0.840664	0.86867	0.0161325	0.476896	NA	NA	NA	NA	NA	NA
28033	TR47619|c4_g1	0.930399	3.24452	0.0161319	0.476896	NA	NA	NA	NA	NA	NA
4944	TR16328|c6_g1	-2.49565	-0.770015	0.016156	0.477238	NA	NA	NA	NA	NA	NA
1121	TR11261|c5_g1	0.973426	2.58235	0.0161992	0.477941	29.79	611	4e-66	780053779	>XP_011669517.1 PREDICTED: uncharacterized protein LOC100890715 isoform X4 [Strongylocentrotus purpuratus]	>XP_011669517.1	PREDICTED:	uncharacterized	protein	LOC100890715	isoform	X4	[Strongylocentrotus	purpuratus]
12594	TR25891|c3_g1	0.852343	2.11955	0.0162036	0.477941	NA	NA	NA	NA	NA	NA
33823	TR55800|c0_g1	-0.825856	2.1466	0.0162536	0.479061	NA	NA	NA	NA	NA	NA
7606	TR19380|c2_g2	1.09036	0.786334	0.0162906	0.479096	NA	NA	NA	NA	NA	NA
29161	TR49602|c1_g2	-0.637667	5.53208	0.0162814	0.479096	NA	NA	NA	NA	NA	NA
38098	TR60765|c0_g1	-1.21999	2.16391	0.0162899	0.479096	NA	NA	NA	NA	NA	NA
22178	TR39721|c1_g2	0.951272	4.47919	0.0163402	0.479851	NA	NA	NA	NA	NA	NA
22179	TR39721|c2_g1	0.533849	6.88139	0.0163388	0.479851	NA	NA	NA	NA	NA	NA
10192	TR23175|c4_g1	-1.2381	2.67454	0.0163545	0.479919	NA	NA	NA	NA	NA	NA
2324	TR1329|c1_g1	-2.17884	-0.720391	0.0164076	0.480616	NA	NA	NA	NA	NA	NA
5311	TR16619|c8_g1	-0.607628	3.38975	0.0164142	0.480616	NA	NA	NA	NA	NA	NA
21952	TR39572|c1_g1	-0.595241	9.00823	0.0163949	0.480616	56.5	554	0	780169313	>XP_011684228.1 PREDICTED: fibropellin-1 isoform X3 [Strongylocentrotus purpuratus]	>XP_011684228.1	PREDICTED:	fibropellin-1	isoform	X3	[Strongylocentrotus	purpuratus]
10964	TR23506|c1_g2	1.08656	1.17682	0.0164272	0.480644	NA	NA	NA	NA	NA	NA
10129	TR22908|c2_g1	0.630377	3.1983	0.0165207	0.480925	NA	NA	NA	NA	NA	NA
11735	TR24201|c6_g1	1.11504	2.58733	0.0164846	0.480925	53.42	161	1e-48	780036580	>XP_011667482.1 PREDICTED: uncharacterized protein C2orf50 isoform X2 [Strongylocentrotus purpuratus]	>XP_011667482.1	PREDICTED:	uncharacterized	protein	C2orf50	isoform	X2	[Strongylocentrotus	purpuratus]
15344	TR29750|c4_g3	-1.19973	1.23487	0.0164814	0.480925	NA	NA	NA	NA	NA	NA
20278	TR37966|c7_g2	0.673884	5.09622	0.016508	0.480925	NA	NA	NA	NA	NA	NA
27454	TR45862|c6_g1	0.568718	5.20982	0.0165129	0.480925	NA	NA	NA	NA	NA	NA
30343	TR50447|c6_g2	1.09173	0.346624	0.0164889	0.480925	NA	NA	NA	NA	NA	NA
38898	TR62621|c6_g1	0.816137	7.0039	0.0165149	0.480925	NA	NA	NA	NA	NA	NA
31295	TR51484|c0_g3	0.86363	2.68307	0.0165535	0.481304	NA	NA	NA	NA	NA	NA
39685	TR9202|c0_g1	-0.724807	4.88722	0.0165578	0.481304	NA	NA	NA	NA	NA	NA
7585	TR19376|c5_g1	0.668987	5.83444	0.0166783	0.483477	NA	NA	NA	NA	NA	NA
20807	TR38588|c2_g2	-2.15909	-1.14241	0.0166928	0.483477	NA	NA	NA	NA	NA	NA
28425	TR47964|c0_g1	-1.15603	0.644806	0.0166861	0.483477	NA	NA	NA	NA	NA	NA
37057	TR6000|c4_g1	0.916341	1.75856	0.0166549	0.483477	NA	NA	NA	NA	NA	NA
39624	TR9180|c3_g1	0.921417	1.66384	0.0166776	0.483477	NA	NA	NA	NA	NA	NA
35487	TR58237|c0_g1	0.821947	3.85274	0.0167314	0.484245	NA	NA	NA	NA	NA	NA
29446	TR49697|c3_g9	2.70301	0.512869	0.0167532	0.484525	NA	NA	NA	NA	NA	NA
23627	TR40799|c7_g1	1.22219	-0.0411601	0.0168235	0.486191	NA	NA	NA	NA	NA	NA
35474	TR58234|c0_g1	-0.743571	3.68995	0.0168351	0.486191	NA	NA	NA	NA	NA	NA
583	TR10539|c4_g4	0.924951	3.51202	0.0169354	0.486509	NA	NA	NA	NA	NA	NA
4855	TR16268|c0_g1	-0.869553	5.19929	0.0169774	0.486509	NA	NA	NA	NA	NA	NA
4859	TR16272|c0_g1	-1.06812	1.93637	0.0169852	0.486509	NA	NA	NA	NA	NA	NA
8353	TR20132|c3_g2	1.13242	1.88153	0.0169564	0.486509	NA	NA	NA	NA	NA	NA
8505	TR2037|c4_g3	1.44431	0.442577	0.0169978	0.486509	NA	NA	NA	NA	NA	NA
10908	TR23484|c2_g1	-0.707223	9.78278	0.016975	0.486509	NA	NA	NA	NA	NA	NA
12160	TR2521|c0_g1	1.40156	-0.568056	0.0170038	0.486509	NA	NA	NA	NA	NA	NA
16960	TR32623|c4_g1	-0.60575	6.70348	0.0169738	0.486509	NA	NA	NA	NA	NA	NA
17233	TR32706|c4_g3	0.6948	4.62537	0.0169083	0.486509	NA	NA	NA	NA	NA	NA
17807	TR33689|c2_g1	0.5444	4.8391	0.0168763	0.486509	NA	NA	NA	NA	NA	NA
27553	TR45892|c3_g2	-0.675271	4.51055	0.0169148	0.486509	NA	NA	NA	NA	NA	NA
36123	TR59150|c0_g1	-1.36336	-0.509899	0.0169877	0.486509	NA	NA	NA	NA	NA	NA
38111	TR60777|c0_g1	0.761202	3.8785	0.0168691	0.486509	NA	NA	NA	NA	NA	NA
8704	TR20426|c8_g1	-0.995555	0.735585	0.0170277	0.48673	NA	NA	NA	NA	NA	NA
27103	TR4575|c0_g1	-1.45794	2.00957	0.0170358	0.48673	25.37	201	4e-10	780021886	>XP_011665236.1 PREDICTED: uncharacterized protein LOC105438741 [Strongylocentrotus purpuratus]	>XP_011665236.1	PREDICTED:	uncharacterized	protein	LOC105438741	[Strongylocentrotus	purpuratus]
2177	TR13174|c0_g1	1.96068	-0.0695229	0.017087	0.487384	NA	NA	NA	NA	NA	NA
5968	TR17128|c11_g1	1.00175	2.74311	0.0170952	0.487384	46.83	126	5e-34	780059614	>XP_011670230.1 PREDICTED: spindle and kinetochore-associated protein 1 [Strongylocentrotus purpuratus]	>XP_011670230.1	PREDICTED:	spindle	and	kinetochore-associated	protein	1	[Strongylocentrotus	purpuratus]
38515	TR62416|c0_g2	1.55698	0.680804	0.0170945	0.487384	NA	NA	NA	NA	NA	NA
21404	TR38959|c4_g3	0.658716	3.47295	0.0171372	0.488234	NA	NA	NA	NA	NA	NA
34918	TR5791|c2_g2	-0.511809	3.77855	0.0172584	0.491338	NA	NA	NA	NA	NA	NA
3109	TR1426|c1_g1	-0.943138	0.733771	0.0173031	0.491911	NA	NA	NA	NA	NA	NA
30980	TR51120|c2_g1	-1.27349	1.45763	0.0173029	0.491911	NA	NA	NA	NA	NA	NA
11615	TR24170|c2_g3	1.82346	-0.666552	0.0173296	0.492316	NA	NA	NA	NA	NA	NA
5463	TR16969|c3_g2	0.716559	5.43847	0.0174406	0.495119	NA	NA	NA	NA	NA	NA
3613	TR1464|c1_g1	-1.41903	3.43871	0.0174985	0.496311	NA	NA	NA	NA	NA	NA
15973	TR30182|c3_g1	0.82261	6.27032	0.0175074	0.496311	55.84	231	3e-94	115610049	>XP_001192834.1 PREDICTED: phospholipid scramblase 1 [Strongylocentrotus purpuratus]	>XP_001192834.1	PREDICTED:	phospholipid	scramblase	1	[Strongylocentrotus	purpuratus]
1957	TR1226|c0_g2	1.02583	1.26737	0.0176362	0.497514	NA	NA	NA	NA	NA	NA
10514	TR23277|c1_g1	0.665306	3.63981	0.0176128	0.497514	NA	NA	NA	NA	NA	NA
12212	TR25376|c0_g1	-0.742741	1.58569	0.0176255	0.497514	48.74	199	3e-62	780024384	>XP_011665734.1 PREDICTED: uncharacterized protein K02A2.6-like [Strongylocentrotus purpuratus]	>XP_011665734.1	PREDICTED:	uncharacterized	protein	K02A2.6-like	[Strongylocentrotus	purpuratus]
22526	TR3984|c1_g1	-1.00075	0.803912	0.0176367	0.497514	NA	NA	NA	NA	NA	NA
22916	TR4035|c6_g1	0.636154	3.19399	0.0176036	0.497514	NA	NA	NA	NA	NA	NA
33775	TR55647|c0_g1	1.03669	1.01809	0.0176357	0.497514	60.82	245	7e-103	390333946	>XP_789364.3 PREDICTED: 3-oxoacyl-[acyl-carrier-protein] reductase, chloroplastic isoform X1 [Strongylocentrotus purpuratus]	>XP_789364.3	PREDICTED:	3-oxoacyl-[acyl-carrier-protein]	reductase,	chloroplastic	isoform	X1	[Strongylocentrotus	purpuratus]
34383	TR56464|c6_g1	-0.766065	2.21832	0.0175803	0.497514	NA	NA	NA	NA	NA	NA
22321	TR39770|c7_g1	0.731868	2.33294	0.0176606	0.497839	NA	NA	NA	NA	NA	NA
32755	TR53864|c1_g2	-0.99731	0.429272	0.0177421	0.499783	NA	NA	NA	NA	NA	NA
4654	TR16113|c5_g1	-0.861824	0.828996	0.0178008	0.499799	NA	NA	NA	NA	NA	NA
7011	TR18955|c6_g2	0.724982	3.47379	0.017805	0.499799	NA	NA	NA	NA	NA	NA
25696	TR439|c2_g1	0.807303	3.12387	0.0178007	0.499799	NA	NA	NA	NA	NA	NA
26934	TR45698|c4_g1	0.813764	4.29349	0.0177925	0.499799	NA	NA	NA	NA	NA	NA
35879	TR58741|c4_g2	0.719015	6.17397	0.0177554	0.499799	NA	NA	NA	NA	NA	NA
3545	TR14547|c5_g1	0.573844	5.24762	0.017851	0.500581	37.17	191	3e-33	780058210	>XP_011670052.1 PREDICTED: insulin-like growth factor-binding protein-related protein 1 [Strongylocentrotus purpuratus]	>XP_011670052.1	PREDICTED:	insulin-like	growth	factor-binding	protein-related	protein	1	[Strongylocentrotus	purpuratus]
6201	TR17338|c0_g1	1.62412	0.955198	0.0178578	0.500581	NA	NA	NA	NA	NA	NA
29552	TR49727|c3_g1	-0.78964	1.90549	0.0178711	0.500602	NA	NA	NA	NA	NA	NA
15369	TR29756|c0_g1	-0.548411	3.14118	0.0179216	0.501491	NA	NA	NA	NA	NA	NA
16683	TR32294|c0_g1	-0.829871	1.78715	0.0179461	0.501491	NA	NA	NA	NA	NA	NA
25233	TR43444|c6_g2	-0.552359	5.73389	0.0179461	0.501491	NA	NA	NA	NA	NA	NA
28733	TR49271|c0_g1	1.9753	-0.37241	0.0179528	0.501491	NA	NA	NA	NA	NA	NA
8679	TR20421|c0_g1	-0.601879	6.63373	0.0179857	0.50171	NA	NA	NA	NA	NA	NA
12076	TR24506|c2_g1	0.652976	3.21452	0.0179846	0.50171	NA	NA	NA	NA	NA	NA
7570	TR19373|c3_g1	-0.747962	8.4692	0.0180612	0.503465	NA	NA	NA	NA	NA	NA
11183	TR23925|c0_g1	-1.81743	-1.08175	0.018105	0.504091	NA	NA	NA	NA	NA	NA
27169	TR45770|c4_g2	1.14809	2.47558	0.0181088	0.504091	NA	NA	NA	NA	NA	NA
20524	TR38043|c0_g2	0.901169	3.28395	0.0181668	0.504646	NA	NA	NA	NA	NA	NA
22580	TR3993|c6_g1	-0.641989	4.89494	0.0181626	0.504646	NA	NA	NA	NA	NA	NA
34157	TR56387|c5_g1	1.73875	2.74985	0.0181497	0.504646	NA	NA	NA	NA	NA	NA
38489	TR62405|c0_g1	0.752173	9.00667	0.0181864	0.504646	NA	NA	NA	NA	NA	NA
38880	TR62616|c1_g1	-2.35885	-0.150144	0.0181917	0.504646	NA	NA	NA	NA	NA	NA
31018	TR51133|c8_g1	0.777372	2.56472	0.0182178	0.504691	NA	NA	NA	NA	NA	NA
37370	TR60133|c2_g1	0.901853	1.51105	0.0182185	0.504691	NA	NA	NA	NA	NA	NA
1587	TR11498|c7_g2	-2.45153	-0.460479	0.0182809	0.506071	NA	NA	NA	NA	NA	NA
14901	TR29316|c2_g3	1.60905	0.624978	0.0183101	0.506528	NA	NA	NA	NA	NA	NA
34729	TR5771|c0_g1	1.24602	-0.0311699	0.0183321	0.506789	NA	NA	NA	NA	NA	NA
39587	TR9170|c6_g1	0.538519	4.5728	0.0183708	0.507508	NA	NA	NA	NA	NA	NA
28084	TR47634|c5_g1	-0.729855	2.24477	0.0183934	0.507783	NA	NA	NA	NA	NA	NA
25468	TR43515|c5_g5	0.984244	1.75361	0.0184702	0.50955	NA	NA	NA	NA	NA	NA
10553	TR23296|c2_g1	0.619241	2.38315	0.018556	0.511565	NA	NA	NA	NA	NA	NA
18479	TR347|c2_g1	0.766742	4.19148	0.0185707	0.511621	59.51	531	2e-174	780083831	>XP_011673146.1 PREDICTED: serine/arginine repetitive matrix protein 2, partial [Strongylocentrotus purpuratus]	>XP_011673146.1	PREDICTED:	serine/arginine	repetitive	matrix	protein	2,	partial	[Strongylocentrotus	purpuratus]
1900	TR11968|c1_g1	0.634575	3.56901	0.0186095	0.511966	NA	NA	NA	NA	NA	NA
12965	TR25996|c2_g2	0.710448	2.92625	0.0186258	0.511966	NA	NA	NA	NA	NA	NA
13029	TR26016|c3_g1	0.852978	3.94647	0.0186344	0.511966	67.71	192	4e-90	780000296	>XP_782840.3 PREDICTED: mitochondrial uncoupling protein 2, partial [Strongylocentrotus purpuratus]	>XP_782840.3	PREDICTED:	mitochondrial	uncoupling	protein	2,	partial	[Strongylocentrotus	purpuratus]
14538	TR27770|c2_g1	0.678001	5.01061	0.0186	0.511966	58.16	282	2e-75	390342548	>XP_003725684.1 PREDICTED: tetraspanin-17 isoform X2 [Strongylocentrotus purpuratus]	>XP_003725684.1	PREDICTED:	tetraspanin-17	isoform	X2	[Strongylocentrotus	purpuratus]
4731	TR16140|c2_g1	0.724638	2.6841	0.0186922	0.51274	NA	NA	NA	NA	NA	NA
22320	TR39770|c6_g1	0.793643	2.67047	0.0186777	0.51274	61.91	680	0	780045124	>XP_011668715.1 PREDICTED: ankyrin repeat and BTB/POZ domain-containing protein 2 [Strongylocentrotus purpuratus]	>XP_011668715.1	PREDICTED:	ankyrin	repeat	and	BTB/POZ	domain-containing	protein	2	[Strongylocentrotus	purpuratus]
25941	TR44383|c2_g1	0.681489	3.81063	0.0187009	0.51274	71.88	128	9e-56	390344073	>XP_795029.2 PREDICTED: RING-box protein 2 [Strongylocentrotus purpuratus]	>XP_795029.2	PREDICTED:	RING-box	protein	2	[Strongylocentrotus	purpuratus]
6128	TR17310|c5_g1	0.785004	2.1876	0.0187437	0.513561	NA	NA	NA	NA	NA	NA
38037	TR60549|c4_g1	0.602436	2.81248	0.0187738	0.513699	55.8	224	3e-84	390343626	>XP_789039.2 PREDICTED: elongation of very long chain fatty acids protein 5 [Strongylocentrotus purpuratus]	>XP_789039.2	PREDICTED:	elongation	of	very	long	chain	fatty	acids	protein	5	[Strongylocentrotus	purpuratus]
38210	TR60892|c0_g1	-0.712806	5.78537	0.0187743	0.513699	NA	NA	NA	NA	NA	NA
10081	TR22887|c5_g1	-0.792502	2.22386	0.0188302	0.514725	NA	NA	NA	NA	NA	NA
16285	TR30690|c2_g1	1.21612	0.895577	0.0188375	0.514725	NA	NA	NA	NA	NA	NA
11219	TR2401|c3_g3	1.13181	0.825681	0.0188513	0.51475	NA	NA	NA	NA	NA	NA
3515	TR14538|c0_g1	0.83189	3.54346	0.0188923	0.515518	NA	NA	NA	NA	NA	NA
4100	TR15556|c1_g1	-0.531978	5.82563	0.0189589	0.515965	NA	NA	NA	NA	NA	NA
7347	TR19053|c1_g1	0.642783	2.37323	0.0189597	0.515965	NA	NA	NA	NA	NA	NA
21433	TR38969|c0_g1	0.594675	5.08644	0.0189601	0.515965	NA	NA	NA	NA	NA	NA
38765	TR62584|c1_g1	-0.983562	1.23205	0.0189393	0.515965	NA	NA	NA	NA	NA	NA
9337	TR21319|c3_g1	0.777681	1.46576	0.0189738	0.515988	NA	NA	NA	NA	NA	NA
2252	TR13195|c5_g2	-0.806353	4.18266	0.0190069	0.516244	NA	NA	NA	NA	NA	NA
19023	TR35267|c0_g2	1.46109	0.0493315	0.019009	0.516244	57.99	169	3e-59	780038846	>XP_793036.4 PREDICTED: LOW QUALITY PROTEIN: uncharacterized protein LOC588250 [Strongylocentrotus purpuratus]	>XP_793036.4	PREDICTED:	LOW	QUALITY	PROTEIN:	uncharacterized	protein	LOC588250	[Strongylocentrotus	purpuratus]
28819	TR49420|c1_g1	1.70456	-0.0884785	0.0191071	0.518555	NA	NA	NA	NA	NA	NA
35772	TR5852|c4_g1	0.890322	0.56255	0.0191714	0.51995	NA	NA	NA	NA	NA	NA
10592	TR23309|c0_g2	2.23659	2.02278	0.0192346	0.521304	NA	NA	NA	NA	NA	NA
17416	TR332|c0_g1	0.85915	3.11645	0.0192604	0.521304	NA	NA	NA	NA	NA	NA
27283	TR45806|c3_g1	-0.532115	5.96418	0.0192517	0.521304	NA	NA	NA	NA	NA	NA
8858	TR2054|c0_g1	1.29879	0.671169	0.0192782	0.521434	NA	NA	NA	NA	NA	NA
7477	TR19093|c5_g1	-0.554377	7.03174	0.0193306	0.522149	NA	NA	NA	NA	NA	NA
10907	TR23484|c1_g1	-0.720098	8.2247	0.0193246	0.522149	NA	NA	NA	NA	NA	NA
10591	TR23309|c0_g1	-1.282	2.73867	0.0193695	0.522494	NA	NA	NA	NA	NA	NA
22602	TR3999|c1_g1	1.17728	2.61025	0.019368	0.522494	44.8	125	2e-14	780085850	>XP_011673399.1 PREDICTED: proline-rich protein 11 [Strongylocentrotus purpuratus]	>XP_011673399.1	PREDICTED:	proline-rich	protein	11	[Strongylocentrotus	purpuratus]
37125	TR60060|c2_g1	1.51884	-0.211378	0.0193867	0.522607	NA	NA	NA	NA	NA	NA
5448	TR16966|c1_g1	0.528011	4.12345	0.0194361	0.522883	NA	NA	NA	NA	NA	NA
12006	TR24429|c0_g1	1.46605	0.415403	0.0194125	0.522883	NA	NA	NA	NA	NA	NA
33326	TR54241|c1_g1	2.60522	0.26313	0.0194337	0.522883	NA	NA	NA	NA	NA	NA
28970	TR49472|c0_g1	-0.574045	3.39461	0.0194694	0.523195	NA	NA	NA	NA	NA	NA
29695	TR49768|c8_g1	0.582232	3.57064	0.0194738	0.523195	NA	NA	NA	NA	NA	NA
28098	TR47714|c4_g1	0.71601	3.64301	0.0195283	0.524307	56.3	238	1e-73	72007693	>XP_786151.1 PREDICTED: uncharacterized protein LOC581034 [Strongylocentrotus purpuratus]	>XP_786151.1	PREDICTED:	uncharacterized	protein	LOC581034	[Strongylocentrotus	purpuratus]
3877	TR1497|c7_g1	0.571545	7.47816	0.0195774	0.524924	45.28	466	3e-133	390358187	>XP_794672.3 PREDICTED: bactericidal permeability-increasing protein [Strongylocentrotus purpuratus]	>XP_794672.3	PREDICTED:	bactericidal	permeability-increasing	protein	[Strongylocentrotus	purpuratus]
24327	TR41773|c5_g2	0.856276	2.68512	0.0195664	0.524924	NA	NA	NA	NA	NA	NA
25045	TR43389|c0_g1	0.861049	6.39039	0.0196529	0.526244	59.02	632	0	780146817	>XP_011681461.1 PREDICTED: choline transporter-like protein 2 [Strongylocentrotus purpuratus]	>XP_011681461.1	PREDICTED:	choline	transporter-like	protein	2	[Strongylocentrotus	purpuratus]
37341	TR60123|c4_g1	-1.94991	1.42863	0.0196463	0.526244	NA	NA	NA	NA	NA	NA
3202	TR14322|c0_g1	0.8293	1.89707	0.0197745	0.52891	46.24	532	5e-156	390351151	>XP_785372.3 PREDICTED: limulus clotting factor C [Strongylocentrotus purpuratus]	>XP_785372.3	PREDICTED:	limulus	clotting	factor	C	[Strongylocentrotus	purpuratus]
18531	TR34718|c2_g1	0.656256	4.55684	0.0197921	0.52891	NA	NA	NA	NA	NA	NA
32667	TR53830|c0_g1	-0.552661	3.46872	0.019779	0.52891	NA	NA	NA	NA	NA	NA
9304	TR21310|c0_g1	-0.677566	3.11219	0.0198221	0.52936	NA	NA	NA	NA	NA	NA
1616	TR11506|c1_g1	1.1987	0.735265	0.0198378	0.529426	NA	NA	NA	NA	NA	NA
10461	TR23248|c7_g2	-2.26545	1.76701	0.0198516	0.529442	56.52	46	4e-10	780096472	>XP_011674698.1 PREDICTED: uncharacterized protein LOC105443347 [Strongylocentrotus purpuratus]	>XP_011674698.1	PREDICTED:	uncharacterized	protein	LOC105443347	[Strongylocentrotus	purpuratus]
18214	TR34037|c0_g2	-0.692029	5.98374	0.0199191	0.530185	51.85	54	1e-08	213268899	>ACJ45038.1 transcription factor p8 [Paracentrotus lividus]	>ACJ45038.1	transcription	factor	p8	[Paracentrotus	lividus]
21937	TR39567|c2_g2	-0.565542	4.21237	0.0199125	0.530185	NA	NA	NA	NA	NA	NA
36234	TR59247|c0_g1	1.05963	2.86252	0.0199107	0.530185	NA	NA	NA	NA	NA	NA
9619	TR21402|c8_g1	0.792865	4.43573	0.0200101	0.531991	70.51	746	0	780176113	>XP_011661355.1 PREDICTED: protein zyg-11 homolog B [Strongylocentrotus purpuratus]	>XP_011661355.1	PREDICTED:	protein	zyg-11	homolog	B	[Strongylocentrotus	purpuratus]
18996	TR350|c1_g1	0.656902	4.80657	0.0200206	0.531991	NA	NA	NA	NA	NA	NA
24889	TR43292|c0_g1	-0.697349	5.55693	0.0200428	0.531991	NA	NA	NA	NA	NA	NA
30681	TR50952|c8_g1	0.690031	2.30967	0.0200533	0.531991	NA	NA	NA	NA	NA	NA
39355	TR8834|c0_g1	0.799441	1.08353	0.020039	0.531991	NA	NA	NA	NA	NA	NA
5932	TR17117|c2_g3	0.761824	3.73978	0.020079	0.532164	NA	NA	NA	NA	NA	NA
9407	TR21341|c2_g2	0.562151	4.19408	0.0200864	0.532164	NA	NA	NA	NA	NA	NA
28828	TR49421|c1_g2	-0.541002	3.65184	0.0201305	0.532979	NA	NA	NA	NA	NA	NA
9236	TR21285|c1_g1	-0.514464	3.4423	0.0201687	0.533614	NA	NA	NA	NA	NA	NA
34046	TR55944|c6_g2	0.690228	1.66792	0.0201811	0.533614	NA	NA	NA	NA	NA	NA
30381	TR50463|c1_g1	-0.59375	3.99161	0.0202004	0.533772	NA	NA	NA	NA	NA	NA
19378	TR37043|c6_g1	0.589576	3.38416	0.0202438	0.534567	NA	NA	NA	NA	NA	NA
8257	TR20112|c1_g1	0.671768	5.28573	0.0202907	0.535453	NA	NA	NA	NA	NA	NA
6682	TR18752|c0_g1	1.328	2.30866	0.020352	0.536717	NA	NA	NA	NA	NA	NA
623	TR10560|c2_g1	-0.648857	3.7018	0.0205724	0.539689	42.64	258	2e-66	390359424	>XP_003729480.1 PREDICTED: N-acetylglucosaminyl-phosphatidylinositol de-N-acetylase [Strongylocentrotus purpuratus]	>XP_003729480.1	PREDICTED:	N-acetylglucosaminyl-phosphatidylinositol	de-N-acetylase	[Strongylocentrotus	purpuratus]
3139	TR14278|c0_g2	-1.43544	-0.46877	0.0205649	0.539689	NA	NA	NA	NA	NA	NA
5531	TR16992|c4_g1	0.871752	3.26137	0.0205621	0.539689	NA	NA	NA	NA	NA	NA
10475	TR23256|c0_g1	-0.654181	4.86792	0.0204912	0.539689	NA	NA	NA	NA	NA	NA
16767	TR32555|c4_g1	-0.870297	1.74383	0.0205049	0.539689	NA	NA	NA	NA	NA	NA
21139	TR38856|c1_g1	-0.806444	1.03716	0.0205305	0.539689	NA	NA	NA	NA	NA	NA
30443	TR50565|c0_g1	1.81331	0.0095022	0.0205301	0.539689	42.59	270	3e-54	390357327	>XP_783356.3 PREDICTED: uncharacterized protein LOC578076 [Strongylocentrotus purpuratus]	>XP_783356.3	PREDICTED:	uncharacterized	protein	LOC578076	[Strongylocentrotus	purpuratus]
30901	TR51026|c1_g1	0.673472	5.38836	0.0205605	0.539689	23.77	265	2e-08	779996191	>XP_011674925.1 PREDICTED: sacsin-like [Strongylocentrotus purpuratus]	>XP_011674925.1	PREDICTED:	sacsin-like	[Strongylocentrotus	purpuratus]
638	TR10578|c0_g2	0.723321	3.16034	0.0206288	0.540129	54.26	94	1e-28	780143196	>XP_011680945.1 PREDICTED: gamma-aminobutyric acid type B receptor subunit 2-like [Strongylocentrotus purpuratus]	>XP_011680945.1	PREDICTED:	gamma-aminobutyric	acid	type	B	receptor	subunit	2-like	[Strongylocentrotus	purpuratus]
957	TR11212|c2_g3	-1.11876	-0.00849898	0.0206551	0.540129	NA	NA	NA	NA	NA	NA
8599	TR20399|c4_g2	0.611009	3.17891	0.0206566	0.540129	NA	NA	NA	NA	NA	NA
15635	TR29837|c5_g1	-0.694027	1.81356	0.0206117	0.540129	NA	NA	NA	NA	NA	NA
33975	TR55908|c0_g1	-0.576795	4.95151	0.0206396	0.540129	NA	NA	NA	NA	NA	NA
6106	TR17303|c2_g2	0.646082	3.75781	0.0207308	0.541717	68.89	315	5e-139	779990292	>XP_011668027.1 PREDICTED: LOW QUALITY PROTEIN: tie-like receptor tyrosine kinase [Strongylocentrotus purpuratus]	>XP_011668027.1	PREDICTED:	LOW	QUALITY	PROTEIN:	tie-like	receptor	tyrosine	kinase	[Strongylocentrotus	purpuratus]
1098	TR11253|c3_g1	-1.18375	2.3742	0.0207535	0.541957	NA	NA	NA	NA	NA	NA
6688	TR18756|c3_g1	1.39695	0.952864	0.0207856	0.542443	NA	NA	NA	NA	NA	NA
21039	TR38823|c7_g1	1.41896	1.83518	0.0208228	0.54306	NA	NA	NA	NA	NA	NA
19633	TR37131|c1_g1	0.626682	2.74319	0.0208607	0.543694	NA	NA	NA	NA	NA	NA
37567	TR60385|c0_g1	-0.885992	3.87032	0.0208974	0.544298	NA	NA	NA	NA	NA	NA
10798	TR23447|c1_g2	0.853895	4.68699	0.0209143	0.544382	NA	NA	NA	NA	NA	NA
652	TR10601|c0_g1	-1.20951	-0.314576	0.0209416	0.544467	NA	NA	NA	NA	NA	NA
29435	TR49694|c3_g1	1.03609	4.90595	0.0209447	0.544467	68.82	510	0	780165037	>XP_011683647.1 PREDICTED: LOW QUALITY PROTEIN: alanine aminotransferase 1 [Strongylocentrotus purpuratus]	>XP_011683647.1	PREDICTED:	LOW	QUALITY	PROTEIN:	alanine	aminotransferase	1	[Strongylocentrotus	purpuratus]
16145	TR30641|c2_g2	-1.21169	0.530744	0.0210369	0.54651	NA	NA	NA	NA	NA	NA
17795	TR33684|c3_g2	0.753701	4.1412	0.0210896	0.547513	NA	NA	NA	NA	NA	NA
39564	TR9161|c2_g3	-0.54672	3.81338	0.0211029	0.547513	NA	NA	NA	NA	NA	NA
13765	TR27111|c4_g1	0.70222	3.32376	0.0211919	0.549112	NA	NA	NA	NA	NA	NA
37093	TR60052|c0_g1	-0.66883	3.31342	0.0211825	0.549112	NA	NA	NA	NA	NA	NA
13855	TR27141|c3_g1	-0.733131	4.25902	0.0212588	0.550491	NA	NA	NA	NA	NA	NA
29397	TR49680|c1_g1	0.629591	2.64473	0.0213355	0.551408	NA	NA	NA	NA	NA	NA
34021	TR55934|c3_g1	0.725932	4.45934	0.0213178	0.551408	NA	NA	NA	NA	NA	NA
36461	TR59346|c1_g1	0.589422	3.34273	0.0213288	0.551408	NA	NA	NA	NA	NA	NA
14990	TR29411|c0_g1	1.17819	0.207006	0.0214524	0.554071	NA	NA	NA	NA	NA	NA
2020	TR12905|c0_g1	-1.59671	-0.00587163	0.0215328	0.554218	49.46	93	4e-14	780092249	>XP_001199031.2 PREDICTED: uncharacterized protein LOC763146 [Strongylocentrotus purpuratus]	>XP_001199031.2	PREDICTED:	uncharacterized	protein	LOC763146	[Strongylocentrotus	purpuratus]
8654	TR20416|c6_g1	1.16653	1.65032	0.0215039	0.554218	NA	NA	NA	NA	NA	NA
17723	TR335|c5_g2	0.965901	2.05716	0.0215298	0.554218	NA	NA	NA	NA	NA	NA
24158	TR41723|c2_g1	1.38461	0.788719	0.021541	0.554218	NA	NA	NA	NA	NA	NA
25223	TR43441|c1_g1	0.574459	4.73372	0.0215334	0.554218	NA	NA	NA	NA	NA	NA
39305	TR8044|c0_g1	-1.25181	-0.246815	0.0215008	0.554218	NA	NA	NA	NA	NA	NA
15696	TR30090|c5_g1	1.41149	5.31444	0.0215832	0.554254	NA	NA	NA	NA	NA	NA
21651	TR39484|c3_g1	-0.528503	3.57512	0.0215839	0.554254	NA	NA	NA	NA	NA	NA
32877	TR53914|c0_g1	-0.579939	3.56065	0.0215571	0.554254	NA	NA	NA	NA	NA	NA
3619	TR14660|c0_g1	0.54124	4.57682	0.0216268	0.554736	44.03	134	8e-32	780023028	>XP_011665444.1 PREDICTED: gastrin/cholecystokinin type B receptor-like [Strongylocentrotus purpuratus]	>XP_011665444.1	PREDICTED:	gastrin/cholecystokinin	type	B	receptor-like	[Strongylocentrotus	purpuratus]
6725	TR18778|c0_g1	1.1402	0.746316	0.0216442	0.554736	NA	NA	NA	NA	NA	NA
29829	TR4999|c3_g1	0.60931	2.26195	0.021643	0.554736	NA	NA	NA	NA	NA	NA
7116	TR18984|c11_g1	0.735806	3.96678	0.0217354	0.555799	NA	NA	NA	NA	NA	NA
31059	TR51147|c3_g2	0.88246	3.65114	0.0217411	0.555799	NA	NA	NA	NA	NA	NA
33720	TR55510|c0_g2	1.30662	-0.0383674	0.0217392	0.555799	NA	NA	NA	NA	NA	NA
35996	TR58782|c7_g1	0.670449	2.22742	0.0217134	0.555799	62.45	245	2e-109	780020272	>XP_011665020.1 PREDICTED: DNA cross-link repair 1A protein-like isoform X3 [Strongylocentrotus purpuratus]	>XP_011665020.1	PREDICTED:	DNA	cross-link	repair	1A	protein-like	isoform	X3	[Strongylocentrotus	purpuratus]
5628	TR17022|c0_g1	1.18247	0.143407	0.0217866	0.555895	NA	NA	NA	NA	NA	NA
9115	TR21249|c2_g1	-1.67967	4.23528	0.021812	0.555895	NA	NA	NA	NA	NA	NA
10068	TR22883|c7_g7	-0.523683	4.81859	0.0218419	0.555895	NA	NA	NA	NA	NA	NA
29521	TR49718|c7_g1	-1.50064	-0.64805	0.021805	0.555895	NA	NA	NA	NA	NA	NA
37146	TR60067|c3_g3	-1.24045	0.551044	0.0217733	0.555895	NA	NA	NA	NA	NA	NA
38035	TR60549|c2_g1	-0.620027	9.14346	0.0218364	0.555895	NA	NA	NA	NA	NA	NA
38184	TR60845|c0_g1	-0.705659	2.24848	0.0218339	0.555895	51.1	182	5e-50	390343690	>XP_003725943.1 PREDICTED: serine racemase [Strongylocentrotus purpuratus]	>XP_003725943.1	PREDICTED:	serine	racemase	[Strongylocentrotus	purpuratus]
23633	TR4080|c0_g2	0.592885	4.92433	0.0218794	0.556495	NA	NA	NA	NA	NA	NA
19627	TR37127|c2_g5	1.50386	-0.510572	0.0219154	0.556704	NA	NA	NA	NA	NA	NA
37534	TR60375|c1_g1	1.0735	0.463712	0.021914	0.556704	NA	NA	NA	NA	NA	NA
7155	TR18990|c5_g2	0.671322	3.17944	0.0219659	0.556731	NA	NA	NA	NA	NA	NA
10766	TR2343|c4_g1	-0.583224	3.12283	0.0219739	0.556731	NA	NA	NA	NA	NA	NA
15919	TR30165|c4_g2	1.30158	7.63407	0.0219998	0.556731	NA	NA	NA	NA	NA	NA
19016	TR35262|c0_g1	2.31374	-0.198073	0.0219924	0.556731	NA	NA	NA	NA	NA	NA
24084	TR41693|c1_g1	0.715727	6.79477	0.0219928	0.556731	NA	NA	NA	NA	NA	NA
26047	TR44415|c10_g1	-0.903086	1.63123	0.0219956	0.556731	NA	NA	NA	NA	NA	NA
27009	TR45723|c10_g1	-0.59668	2.75107	0.0220718	0.557798	NA	NA	NA	NA	NA	NA
32640	TR53816|c1_g1	-0.533725	5.48645	0.0220837	0.557798	NA	NA	NA	NA	NA	NA
35088	TR58053|c2_g1	0.823735	3.2109	0.0220807	0.557798	NA	NA	NA	NA	NA	NA
5805	TR17072|c6_g1	0.497415	3.79932	0.0221952	0.558548	NA	NA	NA	NA	NA	NA
7832	TR19431|c3_g1	0.990965	1.89057	0.0222079	0.558548	NA	NA	NA	NA	NA	NA
12346	TR2573|c2_g2	-1.00095	1.71996	0.0221544	0.558548	NA	NA	NA	NA	NA	NA
15095	TR29673|c8_g2	0.671354	3.49817	0.0221693	0.558548	NA	NA	NA	NA	NA	NA
26353	TR45158|c3_g1	0.706585	2.25534	0.0222114	0.558548	NA	NA	NA	NA	NA	NA
26754	TR45292|c0_g1	-0.526159	9.46596	0.0222304	0.558548	NA	NA	NA	NA	NA	NA
26864	TR45334|c0_g1	0.722243	6.12951	0.0222527	0.558548	NA	NA	NA	NA	NA	NA
31169	TR51187|c3_g1	-0.745657	2.15628	0.022208	0.558548	NA	NA	NA	NA	NA	NA
31404	TR51512|c3_g2	0.541376	5.39614	0.0222048	0.558548	31.97	1029	7e-134	115772391	>XP_797799.2 PREDICTED: uncharacterized protein LOC593219 [Strongylocentrotus purpuratus]	>XP_797799.2	PREDICTED:	uncharacterized	protein	LOC593219	[Strongylocentrotus	purpuratus]
39531	TR9149|c3_g1	1.09305	-0.188862	0.0222448	0.558548	NA	NA	NA	NA	NA	NA
2011	TR1284|c0_g1	0.904604	4.42048	0.0223313	0.559818	35.94	281	2e-50	390351476	>XP_003727670.1 PREDICTED: macrophage mannose receptor 1 isoform X1 [Strongylocentrotus purpuratus]	>XP_003727670.1	PREDICTED:	macrophage	mannose	receptor	1	isoform	X1	[Strongylocentrotus	purpuratus]
12752	TR25927|c0_g1	2.54482	3.58046	0.0223183	0.559818	NA	NA	NA	NA	NA	NA
8400	TR2020|c1_g4	0.757822	2.91393	0.0224286	0.560506	NA	NA	NA	NA	NA	NA
8885	TR20573|c0_g1	-1.45888	-0.224278	0.0224185	0.560506	NA	NA	NA	NA	NA	NA
17247	TR32712|c1_g1	-0.54377	3.07733	0.0223832	0.560506	NA	NA	NA	NA	NA	NA
26076	TR44423|c8_g1	0.854877	2.92845	0.0223993	0.560506	NA	NA	NA	NA	NA	NA
29015	TR49486|c3_g1	0.606855	4.5008	0.0224224	0.560506	63.49	493	0	390352568	>XP_798783.3 PREDICTED: protein phosphatase 1H [Strongylocentrotus purpuratus]	>XP_798783.3	PREDICTED:	protein	phosphatase	1H	[Strongylocentrotus	purpuratus]
23887	TR41634|c0_g1	-0.708026	1.73483	0.0224781	0.561392	NA	NA	NA	NA	NA	NA
26001	TR44399|c7_g1	-0.633627	2.61712	0.0224967	0.561507	NA	NA	NA	NA	NA	NA
13369	TR26781|c6_g3	0.669515	4.69122	0.0225434	0.562323	NA	NA	NA	NA	NA	NA
11876	TR24240|c8_g1	1.55512	0.75831	0.0225874	0.562913	NA	NA	NA	NA	NA	NA
27243	TR45795|c0_g1	0.633156	3.86747	0.0225952	0.562913	NA	NA	NA	NA	NA	NA
9476	TR21362|c2_g1	0.917313	1.52125	0.0226133	0.563016	NA	NA	NA	NA	NA	NA
35186	TR58077|c3_g1	1.03797	1.20691	0.0226285	0.563044	69.92	133	3e-54	82706212	>ABB89490.1 forkhead transcription factor M, partial [Strongylocentrotus purpuratus]	>ABB89490.1	forkhead	transcription	factor	M,	partial	[Strongylocentrotus	purpuratus]
10403	TR23231|c5_g5	-0.687727	4.04815	0.0226448	0.563099	NA	NA	NA	NA	NA	NA
24599	TR42179|c0_g1	-1.42442	-0.319638	0.0226817	0.563669	NA	NA	NA	NA	NA	NA
38000	TR60538|c1_g1	-0.600596	3.18643	0.0227106	0.564035	NA	NA	NA	NA	NA	NA
10456	TR23248|c4_g1	-2.58763	0.531205	0.0227443	0.564174	NA	NA	NA	NA	NA	NA
13269	TR26736|c0_g1	2.37829	-0.383215	0.0227375	0.564174	NA	NA	NA	NA	NA	NA
3191	TR14317|c0_g1	1.25774	0.439838	0.0227803	0.564369	NA	NA	NA	NA	NA	NA
9839	TR22496|c0_g1	-1.90651	-0.374758	0.0227746	0.564369	NA	NA	NA	NA	NA	NA
19808	TR37191|c3_g2	-1.24981	1.71664	0.0228093	0.564737	NA	NA	NA	NA	NA	NA
394	TR10334|c0_g2	1.62541	0.799592	0.0228795	0.566127	35.43	127	2e-13	390358200	>XP_001182835.2 PREDICTED: uncharacterized protein LOC753615 [Strongylocentrotus purpuratus]	>XP_001182835.2	PREDICTED:	uncharacterized	protein	LOC753615	[Strongylocentrotus	purpuratus]
24989	TR43368|c0_g1	0.849812	2.72298	0.0229203	0.566786	NA	NA	NA	NA	NA	NA
4239	TR15604|c0_g1	-0.737052	5.96162	0.0230041	0.568158	NA	NA	NA	NA	NA	NA
19731	TR37164|c3_g1	0.783735	2.22044	0.023002	0.568158	NA	NA	NA	NA	NA	NA
36278	TR59272|c9_g5	-0.639463	4.28989	0.0230269	0.568371	NA	NA	NA	NA	NA	NA
2354	TR13486|c3_g2	0.771013	3.94747	0.0230506	0.568583	NA	NA	NA	NA	NA	NA
3648	TR14719|c1_g1	0.662983	2.15781	0.0230805	0.568583	NA	NA	NA	NA	NA	NA
37678	TR60418|c6_g1	0.863427	5.70442	0.0230858	0.568583	NA	NA	NA	NA	NA	NA
39389	TR8879|c0_g1	0.614681	4.55119	0.0230923	0.568583	NA	NA	NA	NA	NA	NA
10462	TR23249|c0_g1	0.544078	5.62214	0.0231272	0.568714	55.25	438	2e-157	390337946	>XP_003724680.1 PREDICTED: protein piccolo [Strongylocentrotus purpuratus]	>XP_003724680.1	PREDICTED:	protein	piccolo	[Strongylocentrotus	purpuratus]
14786	TR28473|c0_g1	-0.851069	1.27616	0.0231337	0.568714	NA	NA	NA	NA	NA	NA
36654	TR59517|c0_g1	-1.14737	1.33426	0.0231401	0.568714	44.71	331	1e-68	780153619	>XP_011682059.1 PREDICTED: dehydrogenase/reductase SDR family member on chromosome X-like [Strongylocentrotus purpuratus]	>XP_011682059.1	PREDICTED:	dehydrogenase/reductase	SDR	family	member	on	chromosome	X-like	[Strongylocentrotus	purpuratus]
30198	TR50397|c2_g1	0.538579	3.32345	0.0231586	0.56882	NA	NA	NA	NA	NA	NA
9853	TR2279|c0_g1	-1.21344	0.342914	0.0231884	0.569201	NA	NA	NA	NA	NA	NA
25910	TR44374|c5_g1	0.949402	3.00586	0.0232308	0.569895	NA	NA	NA	NA	NA	NA
611	TR10555|c0_g1	0.49523	5.1387	0.0232697	0.570214	24.56	452	7e-21	780046581	>XP_011668927.1 PREDICTED: tetratricopeptide repeat protein 22-like [Strongylocentrotus purpuratus]	>XP_011668927.1	PREDICTED:	tetratricopeptide	repeat	protein	22-like	[Strongylocentrotus	purpuratus]
36217	TR59234|c3_g2	1.04154	5.68431	0.0232723	0.570214	NA	NA	NA	NA	NA	NA
1362	TR11343|c2_g1	-0.717242	1.7276	0.0233016	0.570494	NA	NA	NA	NA	NA	NA
19701	TR37155|c2_g1	0.740888	6.84219	0.0233264	0.570494	43.06	353	1e-78	53748114	>CAH10072.1 6a fibrillar collagen, partial [Paracentrotus lividus]	>CAH10072.1	6a	fibrillar	collagen,	partial	[Paracentrotus	lividus]
36395	TR59321|c5_g1	0.599742	2.61066	0.0233173	0.570494	NA	NA	NA	NA	NA	NA
1140	TR11268|c3_g1	0.946557	1.6345	0.0233836	0.570847	56.74	178	1e-59	780109201	>XP_011676249.1 PREDICTED: nocturnin [Strongylocentrotus purpuratus]	>XP_011676249.1	PREDICTED:	nocturnin	[Strongylocentrotus	purpuratus]
11692	TR24190|c2_g2	2.03209	-0.213267	0.02338	0.570847	NA	NA	NA	NA	NA	NA
23697	TR4082|c3_g2	-0.536106	3.41099	0.023365	0.570847	58.2	244	4e-89	72139799	>XP_791061.1 PREDICTED: UPF0568 protein C14orf166 homolog [Strongylocentrotus purpuratus]	>XP_791061.1	PREDICTED:	UPF0568	protein	C14orf166	homolog	[Strongylocentrotus	purpuratus]
6449	TR1823|c4_g5	0.709287	4.17013	0.0234083	0.571102	NA	NA	NA	NA	NA	NA
25866	TR44356|c1_g1	1.44629	0.282709	0.0235364	0.573878	NA	NA	NA	NA	NA	NA
20908	TR38618|c4_g1	1.04051	0.97559	0.0235673	0.574029	NA	NA	NA	NA	NA	NA
22408	TR39804|c1_g1	0.993817	0.566709	0.0235712	0.574029	NA	NA	NA	NA	NA	NA
17499	TR33230|c1_g1	0.595663	3.79748	0.023613	0.574349	30.14	219	1e-07	780021093	>XP_011665128.1 PREDICTED: G-protein coupled receptor 126 [Strongylocentrotus purpuratus]	>XP_011665128.1	PREDICTED:	G-protein	coupled	receptor	126	[Strongylocentrotus	purpuratus]
39657	TR9191|c1_g1	0.877836	5.96497	0.0235996	0.574349	60.3	330	2e-126	390341398	>XP_787378.2 PREDICTED: tyrosine-protein phosphatase vhp-1 isoform X1 [Strongylocentrotus purpuratus]	>XP_787378.2	PREDICTED:	tyrosine-protein	phosphatase	vhp-1	isoform	X1	[Strongylocentrotus	purpuratus]
37727	TR60437|c0_g2	-0.865575	3.77461	0.0236309	0.574435	NA	NA	NA	NA	NA	NA
36365	TR59310|c2_g2	-0.825869	1.95877	0.0236622	0.574849	NA	NA	NA	NA	NA	NA
19500	TR37080|c6_g1	-1.22191	0.189291	0.0236914	0.575208	NA	NA	NA	NA	NA	NA
1124	TR11263|c0_g1	0.62663	4.88269	0.0237439	0.57531	42.13	254	2e-65	390347635	>XP_788908.2 PREDICTED: proline dehydrogenase 1, mitochondrial [Strongylocentrotus purpuratus]	>XP_788908.2	PREDICTED:	proline	dehydrogenase	1,	mitochondrial	[Strongylocentrotus	purpuratus]
3445	TR14516|c0_g1	-0.619079	2.71295	0.023753	0.57531	NA	NA	NA	NA	NA	NA
28096	TR47714|c2_g1	0.584091	3.5326	0.0237447	0.57531	59.35	460	6e-154	780026233	>XP_011666027.1 PREDICTED: choline transporter-like protein 1 [Strongylocentrotus purpuratus]	>XP_011666027.1	PREDICTED:	choline	transporter-like	protein	1	[Strongylocentrotus	purpuratus]
30580	TR5089|c2_g1	-0.684619	3.52211	0.0237466	0.57531	NA	NA	NA	NA	NA	NA
18357	TR34251|c0_g2	-1.31445	0.280037	0.0238084	0.576304	NA	NA	NA	NA	NA	NA
7349	TR19053|c2_g2	0.724748	1.319	0.0238509	0.576985	NA	NA	NA	NA	NA	NA
10788	TR23443|c6_g1	-2.78423	-0.603249	0.023921	0.577982	NA	NA	NA	NA	NA	NA
11532	TR24148|c6_g2	1.55181	2.50567	0.0239082	0.577982	NA	NA	NA	NA	NA	NA
9480	TR21364|c0_g1	1.47939	0.530851	0.0239382	0.578049	NA	NA	NA	NA	NA	NA
1554	TR11489|c0_g2	-1.08404	0.262547	0.023975	0.578243	NA	NA	NA	NA	NA	NA
30426	TR50529|c0_g1	-0.519138	4.69996	0.0239676	0.578243	46.4	347	2e-97	390338835	>XP_796161.2 PREDICTED: monocarboxylate transporter 10-like [Strongylocentrotus purpuratus]	>XP_796161.2	PREDICTED:	monocarboxylate	transporter	10-like	[Strongylocentrotus	purpuratus]
5497	TR16980|c0_g2	0.599091	4.28339	0.0239924	0.578312	NA	NA	NA	NA	NA	NA
8399	TR2020|c1_g3	0.683739	4.61116	0.024053	0.579133	NA	NA	NA	NA	NA	NA
12339	TR2570|c3_g1	0.550354	4.33169	0.0240553	0.579133	NA	NA	NA	NA	NA	NA
694	TR1068|c0_g1	-1.06844	-0.328969	0.0240797	0.57917	NA	NA	NA	NA	NA	NA
16782	TR32564|c0_g1	0.766431	4.0631	0.0240857	0.57917	NA	NA	NA	NA	NA	NA
301	TR10271|c4_g3	0.577702	6.60189	0.0242278	0.581312	NA	NA	NA	NA	NA	NA
3962	TR15507|c2_g1	0.836454	2.07431	0.024224	0.581312	NA	NA	NA	NA	NA	NA
8393	TR2019|c5_g3	0.874599	2.78008	0.0242652	0.581312	NA	NA	NA	NA	NA	NA
23034	TR40394|c7_g2	0.928592	0.720115	0.0242612	0.581312	NA	NA	NA	NA	NA	NA
30286	TR50427|c0_g2	0.688569	3.07083	0.0241987	0.581312	NA	NA	NA	NA	NA	NA
38163	TR60825|c0_g1	0.637485	3.33941	0.0242597	0.581312	NA	NA	NA	NA	NA	NA
39510	TR9140|c2_g1	-1.18694	-0.140687	0.0242763	0.581312	NA	NA	NA	NA	NA	NA
20592	TR3828|c0_g1	0.905532	1.57084	0.0243767	0.582752	80.77	104	8e-51	336455117	>NP_001229608.1 ras homolog gene family, member C-like [Strongylocentrotus purpuratus]	>NP_001229608.1	ras	homolog	gene	family,	member	C-like	[Strongylocentrotus	purpuratus]
28282	TR47780|c1_g1	0.636284	3.35381	0.0243801	0.582752	NA	NA	NA	NA	NA	NA
34761	TR5776|c4_g3	0.932206	2.44412	0.0243716	0.582752	NA	NA	NA	NA	NA	NA
19479	TR37074|c4_g2	-0.886257	0.61101	0.0244336	0.583657	NA	NA	NA	NA	NA	NA
39782	TR9232|c4_g1	0.793525	4.90525	0.024447	0.583657	NA	NA	NA	NA	NA	NA
501	TR10501|c1_g1	1.15389	0.580961	0.0244896	0.583696	NA	NA	NA	NA	NA	NA
8073	TR2004|c2_g1	0.913699	4.5824	0.0244887	0.583696	NA	NA	NA	NA	NA	NA
16813	TR32576|c4_g1	0.917005	1.98221	0.0244924	0.583696	NA	NA	NA	NA	NA	NA
882	TR11192|c1_g2	0.696097	3.43558	0.0245607	0.584311	47.75	111	5e-31	780029030	>XP_011666413.1 PREDICTED: plexin-A4-like [Strongylocentrotus purpuratus]	>XP_011666413.1	PREDICTED:	plexin-A4-like	[Strongylocentrotus	purpuratus]
15054	TR29661|c7_g1	-1.25943	-0.513413	0.0245447	0.584311	NA	NA	NA	NA	NA	NA
26313	TR45149|c3_g2	0.847791	0.559448	0.0245661	0.584311	NA	NA	NA	NA	NA	NA
37726	TR60437|c0_g1	-0.875278	3.0177	0.0245765	0.584311	NA	NA	NA	NA	NA	NA
6844	TR18908|c3_g1	0.823975	3.11188	0.0245965	0.58444	NA	NA	NA	NA	NA	NA
28408	TR47932|c0_g1	0.738176	2.57376	0.0246405	0.584445	NA	NA	NA	NA	NA	NA
34711	TR5767|c0_g1	-0.755128	1.01988	0.0246339	0.584445	NA	NA	NA	NA	NA	NA
38384	TR62371|c7_g2	0.944148	2.04844	0.0246262	0.584445	NA	NA	NA	NA	NA	NA
30615	TR50931|c1_g2	0.893312	5.40249	0.0246744	0.584905	NA	NA	NA	NA	NA	NA
28748	TR4930|c5_g1	-0.558261	4.7691	0.0246948	0.585041	NA	NA	NA	NA	NA	NA
1275	TR11315|c4_g1	1.12382	4.14616	0.0247175	0.585234	50	110	5e-28	390367779	>XP_003731328.1 PREDICTED: uncharacterized protein LOC100893233 [Strongylocentrotus purpuratus]	>XP_003731328.1	PREDICTED:	uncharacterized	protein	LOC100893233	[Strongylocentrotus	purpuratus]
35091	TR58053|c2_g4	0.622007	3.63948	0.0247692	0.586111	NA	NA	NA	NA	NA	NA
2325	TR13292|c0_g1	-1.85542	2.0671	0.0247901	0.586214	50	96	2e-25	780078237	>XP_011672459.1 PREDICTED: ryncolin-1-like [Strongylocentrotus purpuratus]	>XP_011672459.1	PREDICTED:	ryncolin-1-like	[Strongylocentrotus	purpuratus]
3102	TR14255|c0_g2	1.07788	7.05569	0.0248027	0.586214	55.49	182	4e-58	780095831	>XP_011674622.1 PREDICTED: uncharacterized protein LOC592034 [Strongylocentrotus purpuratus]	>XP_011674622.1	PREDICTED:	uncharacterized	protein	LOC592034	[Strongylocentrotus	purpuratus]
36689	TR59557|c0_g1	1.14548	11.0044	0.024867	0.587386	NA	NA	NA	NA	NA	NA
10910	TR23486|c0_g1	0.675681	4.21649	0.0249363	0.587416	NA	NA	NA	NA	NA	NA
14775	TR28466|c0_g1	1.02264	3.54535	0.0248922	0.587416	80.56	638	0	295039416	>CBL53159.1 putative heat shock protein 70 [Psammechinus miliaris]	>CBL53159.1	putative	heat	shock	protein	70	[Psammechinus	miliaris]
21941	TR39569|c2_g1	-1.82073	-0.122646	0.0249159	0.587416	NA	NA	NA	NA	NA	NA
24776	TR4315|c2_g1	-0.781898	1.79721	0.0249216	0.587416	NA	NA	NA	NA	NA	NA
33734	TR55538|c1_g1	-1.21551	0.1488	0.0249415	0.587416	26.64	274	4e-15	72093188	>XP_790861.1 PREDICTED: uncharacterized protein LOC585965 [Strongylocentrotus purpuratus]	>XP_790861.1	PREDICTED:	uncharacterized	protein	LOC585965	[Strongylocentrotus	purpuratus]
36854	TR5961|c0_g1	-1.94937	0.699265	0.0249828	0.588042	NA	NA	NA	NA	NA	NA
17366	TR32749|c2_g1	0.508212	3.5723	0.0250008	0.588119	NA	NA	NA	NA	NA	NA
21189	TR38876|c5_g1	-1.74902	4.51249	0.0250376	0.588627	NA	NA	NA	NA	NA	NA
24704	TR428|c6_g1	0.512462	5.53355	0.0250517	0.588627	36.03	247	1e-41	390336821	>XP_003724434.1 PREDICTED: proline-serine-threonine phosphatase-interacting protein 1 isoform X2 [Strongylocentrotus purpuratus]	>XP_003724434.1	PREDICTED:	proline-serine-threonine	phosphatase-interacting	protein	1	isoform	X2	[Strongylocentrotus	purpuratus]
64	TR10195|c6_g1	1.04278	5.44421	0.025231	0.590762	NA	NA	NA	NA	NA	NA
2633	TR13580|c11_g3	-0.530397	7.61083	0.0251958	0.590762	27.78	144	8e-09	780175557	>XP_011661293.1 PREDICTED: alpha-N-acetylgalactosamine-specific lectin-like, partial [Strongylocentrotus purpuratus]	>XP_011661293.1	PREDICTED:	alpha-N-acetylgalactosamine-specific	lectin-like,	partial	[Strongylocentrotus	purpuratus]
15915	TR30164|c2_g3	-1.79888	-0.22693	0.0251882	0.590762	NA	NA	NA	NA	NA	NA
16811	TR32576|c2_g1	1.3397	1.33458	0.0252035	0.590762	NA	NA	NA	NA	NA	NA
17473	TR33222|c2_g1	0.637501	3.04189	0.0251812	0.590762	NA	NA	NA	NA	NA	NA
20476	TR38028|c0_g1	0.769275	3.86439	0.0252212	0.590762	60.98	246	3e-101	390350726	>XP_001181890.2 PREDICTED: SPRY domain-containing SOCS box protein 3 [Strongylocentrotus purpuratus]	>XP_001181890.2	PREDICTED:	SPRY	domain-containing	SOCS	box	protein	3	[Strongylocentrotus	purpuratus]
24349	TR41780|c4_g1	0.909438	4.11212	0.0252991	0.592012	NA	NA	NA	NA	NA	NA
13188	TR26691|c3_g1	1.90573	0.53121	0.025346	0.592072	NA	NA	NA	NA	NA	NA
19555	TR37103|c1_g2	-0.682707	4.59615	0.025343	0.592072	50	114	8e-32	390348639	>XP_794234.2 PREDICTED: hypoxia-inducible factor 1-alpha inhibitor-like [Strongylocentrotus purpuratus]	>XP_794234.2	PREDICTED:	hypoxia-inducible	factor	1-alpha	inhibitor-like	[Strongylocentrotus	purpuratus]
37048	TR5997|c2_g2	0.611767	3.2494	0.02532	0.592072	36.83	505	7e-85	780064151	>XP_011670776.1 PREDICTED: transmembrane and TPR repeat-containing protein 4 [Strongylocentrotus purpuratus]	>XP_011670776.1	PREDICTED:	transmembrane	and	TPR	repeat-containing	protein	4	[Strongylocentrotus	purpuratus]
5941	TR17121|c6_g1	0.884591	3.0097	0.0254055	0.592251	NA	NA	NA	NA	NA	NA
9778	TR21673|c1_g1	-0.894764	0.643518	0.0253787	0.592251	NA	NA	NA	NA	NA	NA
23428	TR40736|c0_g1	-0.613635	3.97295	0.0253851	0.592251	NA	NA	NA	NA	NA	NA
35993	TR58782|c4_g1	0.750008	1.23723	0.0254128	0.592251	NA	NA	NA	NA	NA	NA
3701	TR14750|c0_g1	0.709423	4.45978	0.0255344	0.593871	NA	NA	NA	NA	NA	NA
4831	TR16231|c0_g1	-1.20912	1.54948	0.0255418	0.593871	43.86	228	2e-59	780156594	>XP_011682461.1 PREDICTED: uncharacterized protein LOC100888172 [Strongylocentrotus purpuratus]	>XP_011682461.1	PREDICTED:	uncharacterized	protein	LOC100888172	[Strongylocentrotus	purpuratus]
10264	TR23194|c0_g1	-0.573612	5.08465	0.025537	0.593871	NA	NA	NA	NA	NA	NA
13792	TR27120|c2_g1	0.589206	5.69465	0.0255569	0.593871	48.81	252	3e-71	780077590	>XP_011672387.1 PREDICTED: receptor-type tyrosine-protein phosphatase T isoform X2 [Strongylocentrotus purpuratus]	>XP_011672387.1	PREDICTED:	receptor-type	tyrosine-protein	phosphatase	T	isoform	X2	[Strongylocentrotus	purpuratus]
21963	TR3961|c0_g1	1.26112	0.566782	0.0255846	0.593871	NA	NA	NA	NA	NA	NA
26768	TR45297|c5_g1	0.510243	6.3152	0.0254973	0.593871	NA	NA	NA	NA	NA	NA
38404	TR62375|c5_g2	-0.657679	4.9145	0.025586	0.593871	NA	NA	NA	NA	NA	NA
6878	TR18920|c1_g1	-0.576969	4.77037	0.0257	0.595664	NA	NA	NA	NA	NA	NA
7901	TR19442|c7_g2	-2.01876	0.631248	0.0257047	0.595664	NA	NA	NA	NA	NA	NA
23336	TR40628|c1_g1	1.34659	-0.263313	0.0257078	0.595664	NA	NA	NA	NA	NA	NA
31113	TR51165|c4_g1	1.5148	1.643	0.0257466	0.596217	NA	NA	NA	NA	NA	NA
29118	TR4956|c9_g1	0.826281	2.58448	0.0258302	0.597808	NA	NA	NA	NA	NA	NA
4578	TR16088|c0_g1	0.723163	1.99561	0.0258541	0.598017	NA	NA	NA	NA	NA	NA
5334	TR16626|c0_g1	0.562064	3.69817	0.0258909	0.598371	NA	NA	NA	NA	NA	NA
22316	TR39770|c1_g1	-0.72459	1.04626	0.0258993	0.598371	NA	NA	NA	NA	NA	NA
6114	TR17307|c2_g1	0.665522	3.56113	0.0259387	0.598503	41.24	531	4e-91	780141440	>XP_011680709.1 PREDICTED: SH2 domain-containing adapter protein F-like [Strongylocentrotus purpuratus]	>XP_011680709.1	PREDICTED:	SH2	domain-containing	adapter	protein	F-like	[Strongylocentrotus	purpuratus]
6799	TR1887|c2_g1	0.619789	3.26655	0.0259498	0.598503	68.41	516	0	115668694	>XP_795930.2 PREDICTED: cystathionine beta-synthase [Strongylocentrotus purpuratus]	>XP_795930.2	PREDICTED:	cystathionine	beta-synthase	[Strongylocentrotus	purpuratus]
12342	TR25702|c0_g1	2.33651	-0.660378	0.0259369	0.598503	38.38	99	2e-15	780085941	>XP_011673406.1 PREDICTED: macrophage mannose receptor 1-like [Strongylocentrotus purpuratus]	>XP_011673406.1	PREDICTED:	macrophage	mannose	receptor	1-like	[Strongylocentrotus	purpuratus]
1163	TR11278|c4_g1	0.629462	6.50942	0.0259784	0.598818	29.51	122	4e-13	390345402	>XP_001199084.2 PREDICTED: leucine-rich repeat and immunoglobulin-like domain-containing nogo receptor-interacting protein 3 [Strongylocentrotus purpuratus]	>XP_001199084.2	PREDICTED:	leucine-rich	repeat	and	immunoglobulin-like	domain-containing	nogo	receptor-interacting	protein	3	[Strongylocentrotus	purpuratus]
955	TR11211|c1_g1	0.592269	3.32838	0.026057	0.600168	NA	NA	NA	NA	NA	NA
9758	TR21654|c0_g1	0.732424	1.3951	0.026093	0.600168	NA	NA	NA	NA	NA	NA
16132	TR30638|c0_g1	1.03072	3.88649	0.0260777	0.600168	NA	NA	NA	NA	NA	NA
26154	TR44553|c0_g2	-1.05407	1.87469	0.0260969	0.600168	NA	NA	NA	NA	NA	NA
18958	TR34866|c9_g1	0.523515	5.51449	0.0261799	0.601731	NA	NA	NA	NA	NA	NA
15286	TR29735|c1_g1	1.23129	1.29478	0.0262408	0.602266	NA	NA	NA	NA	NA	NA
32286	TR53129|c0_g1	-0.527992	4.14086	0.0262416	0.602266	NA	NA	NA	NA	NA	NA
36440	TR59335|c3_g3	0.541765	4.66317	0.0262482	0.602266	30.06	326	3e-24	390344070	>XP_003726037.1 PREDICTED: uncharacterized protein LOC579951 isoform X1 [Strongylocentrotus purpuratus]	>XP_003726037.1	PREDICTED:	uncharacterized	protein	LOC579951	isoform	X1	[Strongylocentrotus	purpuratus]
1695	TR11530|c9_g1	0.969624	7.85157	0.026383	0.602535	42.53	87	5e-11	780071318	>XP_003731110.2 PREDICTED: phospholipase A2 AP-PLA2-I-like [Strongylocentrotus purpuratus]	>XP_003731110.2	PREDICTED:	phospholipase	A2	AP-PLA2-I-like	[Strongylocentrotus	purpuratus]
2414	TR13506|c4_g2	-0.639936	6.20403	0.026551	0.602535	31.21	330	3e-28	780148717	>XP_011681652.1 PREDICTED: LOW QUALITY PROTEIN: proton-coupled amino acid transporter 3 [Strongylocentrotus purpuratus]	>XP_011681652.1	PREDICTED:	LOW	QUALITY	PROTEIN:	proton-coupled	amino	acid	transporter	3	[Strongylocentrotus	purpuratus]
3321	TR14472|c0_g1	0.744019	3.12404	0.0266437	0.602535	NA	NA	NA	NA	NA	NA
4060	TR15541|c3_g2	0.613789	4.47727	0.026314	0.602535	NA	NA	NA	NA	NA	NA
5353	TR16933|c1_g2	-0.883432	0.674753	0.026499	0.602535	NA	NA	NA	NA	NA	NA
6974	TR1895|c0_g1	-1.16423	1.77586	0.026414	0.602535	37.91	335	4e-64	780174107	>XP_011661031.1 PREDICTED: macrophage mannose receptor 1-like [Strongylocentrotus purpuratus]	>XP_011661031.1	PREDICTED:	macrophage	mannose	receptor	1-like	[Strongylocentrotus	purpuratus]
7615	TR19382|c2_g4	1.108	0.432386	0.0266044	0.602535	NA	NA	NA	NA	NA	NA
8826	TR20471|c0_g2	2.08782	-0.0697904	0.0265934	0.602535	NA	NA	NA	NA	NA	NA
8927	TR20623|c0_g1	-1.02782	0.277828	0.0266366	0.602535	NA	NA	NA	NA	NA	NA
9033	TR21221|c2_g1	0.762863	4.42774	0.0266264	0.602535	NA	NA	NA	NA	NA	NA
13741	TR27103|c5_g1	-0.921188	2.87502	0.026294	0.602535	36.41	879	7e-147	780047044	>XP_011668999.1 PREDICTED: uncharacterized protein LOC752124 isoform X3 [Strongylocentrotus purpuratus]	>XP_011668999.1	PREDICTED:	uncharacterized	protein	LOC752124	isoform	X3	[Strongylocentrotus	purpuratus]
15348	TR29751|c1_g1	0.785844	1.88817	0.0263651	0.602535	NA	NA	NA	NA	NA	NA
15794	TR30124|c4_g1	0.647188	8.84832	0.026381	0.602535	NA	NA	NA	NA	NA	NA
20201	TR37801|c1_g1	1.07678	0.45337	0.0263413	0.602535	NA	NA	NA	NA	NA	NA
21695	TR39495|c0_g1	0.990013	4.75936	0.0263372	0.602535	44.94	158	7e-29	390354498	>XP_003728348.1 PREDICTED: growth arrest and DNA damage-inducible protein GADD45 alpha isoform X2 [Strongylocentrotus purpuratus]	>XP_003728348.1	PREDICTED:	growth	arrest	and	DNA	damage-inducible	protein	GADD45	alpha	isoform	X2	[Strongylocentrotus	purpuratus]
25209	TR43439|c5_g1	-0.50689	3.59298	0.0266169	0.602535	NA	NA	NA	NA	NA	NA
25529	TR43535|c0_g1	0.903269	4.49192	0.0265716	0.602535	NA	NA	NA	NA	NA	NA
28910	TR49454|c1_g1	-0.555569	2.46164	0.0266017	0.602535	NA	NA	NA	NA	NA	NA
31224	TR5145|c0_g1	1.14172	-0.0512194	0.0266068	0.602535	NA	NA	NA	NA	NA	NA
32887	TR53919|c1_g3	0.914899	3.40964	0.0264784	0.602535	NA	NA	NA	NA	NA	NA
34014	TR55930|c5_g1	-2.67488	1.29636	0.0266507	0.602535	NA	NA	NA	NA	NA	NA
34303	TR56435|c0_g2	0.543183	6.16049	0.0264045	0.602535	NA	NA	NA	NA	NA	NA
34955	TR57937|c2_g1	0.798302	3.04029	0.0265892	0.602535	NA	NA	NA	NA	NA	NA
35707	TR5832|c4_g1	1.28209	-0.433846	0.0262886	0.602535	NA	NA	NA	NA	NA	NA
36750	TR59577|c7_g1	-0.689903	3.6898	0.0264637	0.602535	NA	NA	NA	NA	NA	NA
38162	TR60823|c0_g1	-0.992436	0.51263	0.0265922	0.602535	NA	NA	NA	NA	NA	NA
13154	TR26583|c0_g1	1.11666	0.107493	0.0267036	0.60339	NA	NA	NA	NA	NA	NA
13307	TR26755|c1_g1	0.590656	2.09131	0.0267371	0.603808	NA	NA	NA	NA	NA	NA
2109	TR13146|c1_g1	0.687271	3.34679	0.0269041	0.604408	78.71	587	0	390357617	>XP_003729053.1 PREDICTED: dual specificity tyrosine-phosphorylation-regulated kinase 2-like [Strongylocentrotus purpuratus]	>XP_003729053.1	PREDICTED:	dual	specificity	tyrosine-phosphorylation-regulated	kinase	2-like	[Strongylocentrotus	purpuratus]
6744	TR1879|c3_g1	-0.613803	2.95959	0.026796	0.604408	NA	NA	NA	NA	NA	NA
8110	TR20055|c4_g2	-0.991372	0.384303	0.0267789	0.604408	NA	NA	NA	NA	NA	NA
13699	TR27084|c4_g2	1.27261	0.831695	0.0269145	0.604408	NA	NA	NA	NA	NA	NA
18211	TR34030|c0_g1	-1.68803	2.86667	0.0268834	0.604408	NA	NA	NA	NA	NA	NA
25454	TR43510|c4_g1	0.765214	1.70387	0.0268762	0.604408	NA	NA	NA	NA	NA	NA
25631	TR4371|c5_g1	-2.47263	1.83743	0.0268761	0.604408	NA	NA	NA	NA	NA	NA
28354	TR47808|c1_g1	-0.624849	4.72086	0.0269023	0.604408	33.49	212	8e-38	780146204	>XP_011681382.1 PREDICTED: glycolipid transfer protein isoform X2 [Strongylocentrotus purpuratus]	>XP_011681382.1	PREDICTED:	glycolipid	transfer	protein	isoform	X2	[Strongylocentrotus	purpuratus]
30701	TR50956|c5_g1	0.688641	4.78675	0.0269036	0.604408	NA	NA	NA	NA	NA	NA
35657	TR58281|c5_g1	0.746783	1.47743	0.0268441	0.604408	NA	NA	NA	NA	NA	NA
3163	TR1429|c0_g1	-0.872315	1.17215	0.0271305	0.605037	NA	NA	NA	NA	NA	NA
18997	TR350|c1_g2	-0.594092	2.877	0.0270565	0.605037	NA	NA	NA	NA	NA	NA
27957	TR47588|c1_g2	-1.71559	2.15009	0.0270487	0.605037	NA	NA	NA	NA	NA	NA
28706	TR49053|c1_g1	0.829401	2.14676	0.027149	0.605037	NA	NA	NA	NA	NA	NA
30082	TR50265|c0_g1	-1.08118	-0.0359244	0.0269852	0.605037	NA	NA	NA	NA	NA	NA
32291	TR5313|c2_g1	0.604445	5.26561	0.0271251	0.605037	NA	NA	NA	NA	NA	NA
32989	TR53949|c0_g3	1.54287	0.215365	0.0270992	0.605037	NA	NA	NA	NA	NA	NA
33195	TR54176|c5_g1	-0.528227	3.53293	0.0271538	0.605037	42.78	187	1e-47	780150605	>XP_011681781.1 PREDICTED: sugar transporter SWEET1-like [Strongylocentrotus purpuratus]	>XP_011681781.1	PREDICTED:	sugar	transporter	SWEET1-like	[Strongylocentrotus	purpuratus]
34585	TR56532|c0_g2	-0.529742	9.70569	0.0270762	0.605037	NA	NA	NA	NA	NA	NA
35752	TR5842|c1_g1	0.922691	0.401639	0.0270205	0.605037	NA	NA	NA	NA	NA	NA
36053	TR58808|c0_g1	-1.42576	2.24886	0.0271519	0.605037	34.43	183	3e-19	780065898	>XP_011670959.1 PREDICTED: EGF, latrophilin and seven transmembrane domain-containing protein 1-like [Strongylocentrotus purpuratus]	>XP_011670959.1	PREDICTED:	EGF,	latrophilin	and	seven	transmembrane	domain-containing	protein	1-like	[Strongylocentrotus	purpuratus]
36894	TR59625|c6_g1	0.847165	5.12748	0.0269802	0.605037	34.93	146	3e-20	72014801	>XP_782362.1 PREDICTED: YLP motif-containing protein 1 [Strongylocentrotus purpuratus]	>XP_782362.1	PREDICTED:	YLP	motif-containing	protein	1	[Strongylocentrotus	purpuratus]
37485	TR6035|c1_g3	-1.46217	-0.369703	0.0269914	0.605037	NA	NA	NA	NA	NA	NA
39892	TR9350|c1_g1	0.857818	1.16328	0.0270548	0.605037	NA	NA	NA	NA	NA	NA
14106	TR27636|c3_g1	-0.896535	1.26361	0.0272118	0.60565	NA	NA	NA	NA	NA	NA
33740	TR55552|c0_g1	1.32898	0.472504	0.0272233	0.60565	56.71	164	4e-60	390366795	>XP_800152.3 PREDICTED: uncharacterized protein LOC581850 [Strongylocentrotus purpuratus]	>XP_800152.3	PREDICTED:	uncharacterized	protein	LOC581850	[Strongylocentrotus	purpuratus]
38078	TR60744|c1_g1	0.600086	2.37957	0.0272267	0.60565	NA	NA	NA	NA	NA	NA
9477	TR21362|c2_g2	0.863753	1.49144	0.0272591	0.605699	NA	NA	NA	NA	NA	NA
37692	TR60423|c2_g1	0.770669	1.67938	0.0272449	0.605699	NA	NA	NA	NA	NA	NA
35079	TR5805|c5_g2	-2.90712	0.404625	0.0272912	0.606077	NA	NA	NA	NA	NA	NA
23159	TR40440|c0_g1	0.728679	2.3045	0.027351	0.607067	NA	NA	NA	NA	NA	NA
3059	TR14232|c1_g2	1.22861	3.12028	0.0274268	0.607797	56.12	98	2e-31	780176675	>XP_011661432.1 PREDICTED: uncharacterized protein LOC105437002 [Strongylocentrotus purpuratus]	>XP_011661432.1	PREDICTED:	uncharacterized	protein	LOC105437002	[Strongylocentrotus	purpuratus]
6911	TR18928|c3_g1	1.21958	0.82684	0.0274293	0.607797	NA	NA	NA	NA	NA	NA
13495	TR26923|c7_g1	-0.835702	0.70663	0.027418	0.607797	NA	NA	NA	NA	NA	NA
15903	TR30162|c3_g1	0.698782	5.48995	0.0274759	0.608156	NA	NA	NA	NA	NA	NA
18989	TR34875|c3_g6	3.89066	0.126039	0.0274715	0.608156	NA	NA	NA	NA	NA	NA
11797	TR24217|c0_g1	-0.565393	2.50813	0.0275484	0.609122	NA	NA	NA	NA	NA	NA
21215	TR38888|c5_g1	-0.589029	2.09316	0.0275499	0.609122	NA	NA	NA	NA	NA	NA
8570	TR20390|c0_g1	-0.548037	4.60901	0.0276346	0.610321	NA	NA	NA	NA	NA	NA
14436	TR27745|c6_g1	-1.24012	0.308505	0.027625	0.610321	NA	NA	NA	NA	NA	NA
1381	TR1142|c0_g1	1.28596	0.492337	0.0277684	0.612602	NA	NA	NA	NA	NA	NA
26483	TR45203|c3_g1	0.706	2.47422	0.0277572	0.612602	NA	NA	NA	NA	NA	NA
34077	TR56365|c3_g1	-1.00906	0.783485	0.0278201	0.613404	NA	NA	NA	NA	NA	NA
2019	TR12904|c0_g1	3.37146	-1.11032	0.0278531	0.613696	NA	NA	NA	NA	NA	NA
19656	TR37145|c3_g2	-0.807741	5.59419	0.027864	0.613696	NA	NA	NA	NA	NA	NA
3289	TR14459|c6_g1	-1.37528	2.301	0.0279166	0.613914	NA	NA	NA	NA	NA	NA
5203	TR16579|c1_g1	1.20376	2.5436	0.0279964	0.613914	NA	NA	NA	NA	NA	NA
12636	TR25901|c1_g1	0.66942	1.57273	0.0279775	0.613914	NA	NA	NA	NA	NA	NA
25985	TR44397|c2_g1	1.93878	0.306531	0.0279949	0.613914	NA	NA	NA	NA	NA	NA
26835	TR45319|c1_g1	-0.550516	3.57852	0.0278957	0.613914	NA	NA	NA	NA	NA	NA
27409	TR45849|c7_g4	0.710844	2.79034	0.0279563	0.613914	NA	NA	NA	NA	NA	NA
29107	TR4953|c0_g1	-0.669118	3.78168	0.0279504	0.613914	45.86	628	2e-173	780023010	>XP_011665439.1 PREDICTED: iduronate 2-sulfatase isoform X1 [Strongylocentrotus purpuratus]	>XP_011665439.1	PREDICTED:	iduronate	2-sulfatase	isoform	X1	[Strongylocentrotus	purpuratus]
37172	TR60073|c4_g1	1.04059	1.03178	0.0279568	0.613914	NA	NA	NA	NA	NA	NA
108	TR10208|c0_g1	0.68157	5.30436	0.0280843	0.614029	37.89	161	1e-27	390365579	>XP_794084.3 PREDICTED: uncharacterized protein LOC589347 [Strongylocentrotus purpuratus]	>XP_794084.3	PREDICTED:	uncharacterized	protein	LOC589347	[Strongylocentrotus	purpuratus]
1788	TR11857|c2_g1	0.722275	1.91908	0.0280822	0.614029	52.44	82	4e-15	780077355	>XP_011672354.1 PREDICTED: gamma-aminobutyric acid type B receptor subunit 2 [Strongylocentrotus purpuratus]	>XP_011672354.1	PREDICTED:	gamma-aminobutyric	acid	type	B	receptor	subunit	2	[Strongylocentrotus	purpuratus]
2336	TR1335|c0_g1	-2.58425	0.294998	0.0280572	0.614029	64	50	5e-13	780073929	>XP_011671918.1 PREDICTED: uncharacterized protein LOC105441952 [Strongylocentrotus purpuratus]	>XP_011671918.1	PREDICTED:	uncharacterized	protein	LOC105441952	[Strongylocentrotus	purpuratus]
19160	TR35411|c0_g1	0.542683	2.87217	0.0280936	0.614029	52.63	57	7e-11	779987508	>XP_791429.4 PREDICTED: stress-induced-phosphoprotein 1 [Strongylocentrotus purpuratus]	>XP_791429.4	PREDICTED:	stress-induced-phosphoprotein	1	[Strongylocentrotus	purpuratus]
26713	TR45281|c5_g1	-0.653468	2.49416	0.0280615	0.614029	49.69	483	1e-140	780102280	>XP_011675408.1 PREDICTED: dol-P-Man:Man(7)GlcNAc(2)-PP-Dol alpha-1,6-mannosyltransferase [Strongylocentrotus purpuratus]	>XP_011675408.1	PREDICTED:	dol-P-Man:Man(7)GlcNAc(2)-PP-Dol	alpha-1,6-mannosyltransferase	[Strongylocentrotus	purpuratus]
31262	TR51475|c1_g2	0.872683	6.72132	0.028024	0.614029	NA	NA	NA	NA	NA	NA
4673	TR16117|c5_g2	0.55975	2.86266	0.0281119	0.614095	51.91	314	1e-105	779999062	>XP_011678155.1 PREDICTED: methylmalonic aciduria and homocystinuria type D homolog, mitochondrial [Strongylocentrotus purpuratus]	>XP_011678155.1	PREDICTED:	methylmalonic	aciduria	and	homocystinuria	type	D	homolog,	mitochondrial	[Strongylocentrotus	purpuratus]
22917	TR4035|c6_g2	0.554266	3.81156	0.0281486	0.614562	30.94	417	4e-49	780180601	>XP_011661937.1 PREDICTED: neurogenic locus notch homolog protein 1 isoform X6 [Strongylocentrotus purpuratus]	>XP_011661937.1	PREDICTED:	neurogenic	locus	notch	homolog	protein	1	isoform	X6	[Strongylocentrotus	purpuratus]
17741	TR33661|c1_g1	-0.576773	4.9336	0.0281778	0.614865	NA	NA	NA	NA	NA	NA
24311	TR41769|c0_g1	-0.674251	2.95874	0.028248	0.616061	58.42	481	0	390360129	>XP_794831.3 PREDICTED: uncharacterized aarF domain-containing protein kinase 5 [Strongylocentrotus purpuratus]	>XP_794831.3	PREDICTED:	uncharacterized	aarF	domain-containing	protein	kinase	5	[Strongylocentrotus	purpuratus]
21951	TR39572|c0_g1	-0.55676	7.65505	0.02838	0.618268	NA	NA	NA	NA	NA	NA
36218	TR59234|c3_g4	-0.5824	2.13972	0.0283682	0.618268	NA	NA	NA	NA	NA	NA
1148	TR11270|c2_g1	-0.685542	5.22985	0.0284622	0.618956	NA	NA	NA	NA	NA	NA
15740	TR30108|c1_g1	0.493679	4.25038	0.0285197	0.618956	NA	NA	NA	NA	NA	NA
18305	TR34224|c1_g1	-0.869829	3.73746	0.0284821	0.618956	NA	NA	NA	NA	NA	NA
22949	TR40359|c1_g1	0.547307	3.50963	0.0284754	0.618956	NA	NA	NA	NA	NA	NA
31055	TR51146|c7_g1	-0.688384	4.38619	0.0285121	0.618956	NA	NA	NA	NA	NA	NA
32228	TR53109|c2_g3	-0.48839	3.61992	0.0284637	0.618956	NA	NA	NA	NA	NA	NA
37273	TR60103|c2_g1	-0.901163	0.687762	0.0285183	0.618956	52.04	294	5e-105	390353586	>XP_003728146.1 PREDICTED: uncharacterized protein LOC100890688 [Strongylocentrotus purpuratus]	>XP_003728146.1	PREDICTED:	uncharacterized	protein	LOC100890688	[Strongylocentrotus	purpuratus]
20561	TR38059|c1_g1	1.17928	0.914253	0.0285489	0.619038	NA	NA	NA	NA	NA	NA
21437	TR38970|c4_g2	-0.572682	3.78343	0.0285543	0.619038	NA	NA	NA	NA	NA	NA
3993	TR15518|c4_g2	-0.594762	3.88303	0.028673	0.619134	NA	NA	NA	NA	NA	NA
7111	TR18983|c3_g1	1.3622	1.4894	0.0286846	0.619134	42.43	575	4e-124	390350223	>XP_789922.3 PREDICTED: obscurin [Strongylocentrotus purpuratus]	>XP_789922.3	PREDICTED:	obscurin	[Strongylocentrotus	purpuratus]
7645	TR19394|c0_g3	0.720386	5.05836	0.0286741	0.619134	68.63	628	0	780105057	>XP_011675755.1 PREDICTED: ubiquitin carboxyl-terminal hydrolase 4 isoform X2 [Strongylocentrotus purpuratus]	>XP_011675755.1	PREDICTED:	ubiquitin	carboxyl-terminal	hydrolase	4	isoform	X2	[Strongylocentrotus	purpuratus]
7734	TR19408|c2_g3	-0.499335	3.4915	0.0286978	0.619134	NA	NA	NA	NA	NA	NA
13189	TR26691|c4_g1	1.86737	2.1472	0.0286811	0.619134	74.19	31	3e-07	780115471	>XP_011677137.1 PREDICTED: uncharacterized protein LOC105444505 [Strongylocentrotus purpuratus]	>XP_011677137.1	PREDICTED:	uncharacterized	protein	LOC105444505	[Strongylocentrotus	purpuratus]
21988	TR39657|c5_g1	-0.528315	4.64024	0.0285985	0.619134	NA	NA	NA	NA	NA	NA
32933	TR53929|c2_g1	0.74593	4.26494	0.0286777	0.619134	37.95	730	1e-129	780006776	>XP_011663253.1 PREDICTED: integrin alpha-9 isoform X3 [Strongylocentrotus purpuratus]	>XP_011663253.1	PREDICTED:	integrin	alpha-9	isoform	X3	[Strongylocentrotus	purpuratus]
33937	TR55888|c1_g1	-1.43435	-0.53371	0.0286778	0.619134	NA	NA	NA	NA	NA	NA
34805	TR57798|c0_g1	0.9493	1.66256	0.0285773	0.619134	NA	NA	NA	NA	NA	NA
16863	TR32591|c2_g1	0.786191	3.32623	0.0287665	0.620029	NA	NA	NA	NA	NA	NA
26791	TR45302|c3_g1	0.910091	1.69578	0.0287702	0.620029	NA	NA	NA	NA	NA	NA
6250	TR17352|c3_g3	0.648299	2.23345	0.0288192	0.62075	NA	NA	NA	NA	NA	NA
23205	TR40455|c0_g1	-0.871057	2.09074	0.028876	0.621641	NA	NA	NA	NA	NA	NA
6468	TR1829|c1_g1	-0.880349	0.855795	0.0289238	0.622268	NA	NA	NA	NA	NA	NA
9672	TR21554|c2_g2	1.5268	-0.110762	0.0289362	0.622268	NA	NA	NA	NA	NA	NA
39599	TR9172|c4_g1	1.07271	2.13297	0.0289707	0.622676	NA	NA	NA	NA	NA	NA
9009	TR21213|c2_g2	1.85535	1.25979	0.02901	0.623186	NA	NA	NA	NA	NA	NA
8594	TR20398|c2_g1	1.31923	0.848994	0.0290833	0.624427	NA	NA	NA	NA	NA	NA
37542	TR60378|c1_g1	0.631672	4.15287	0.0291012	0.624476	NA	NA	NA	NA	NA	NA
29442	TR49697|c3_g11	1.96486	4.12879	0.0291725	0.625671	NA	NA	NA	NA	NA	NA
36256	TR59264|c0_g1	-0.783503	2.59619	0.0292053	0.626039	NA	NA	NA	NA	NA	NA
37734	TR60442|c0_g1	0.626245	6.10486	0.0292641	0.626965	NA	NA	NA	NA	NA	NA
5558	TR17001|c2_g1	0.748016	5.49848	0.0292979	0.627073	53.24	293	3e-95	115762634	>XP_786735.2 PREDICTED: L-aminoadipate-semialdehyde dehydrogenase-phosphopantetheinyl transferase [Strongylocentrotus purpuratus]	>XP_786735.2	PREDICTED:	L-aminoadipate-semialdehyde	dehydrogenase-phosphopantetheinyl	transferase	[Strongylocentrotus	purpuratus]
18358	TR34252|c0_g1	0.877443	2.31225	0.0293004	0.627073	NA	NA	NA	NA	NA	NA
4184	TR15590|c1_g1	-0.537025	3.6533	0.0294017	0.628906	NA	NA	NA	NA	NA	NA
28330	TR4780|c0_g1	0.915303	1.94063	0.029513	0.630612	NA	NA	NA	NA	NA	NA
32582	TR5367|c1_g1	0.69579	6.10629	0.0294984	0.630612	NA	NA	NA	NA	NA	NA
29497	TR49710|c2_g4	1.06551	1.06674	0.0295391	0.630833	NA	NA	NA	NA	NA	NA
9582	TR21394|c2_g1	-1.05886	0.176237	0.0296095	0.631327	NA	NA	NA	NA	NA	NA
32223	TR53108|c0_g1	0.619016	4.11218	0.0295864	0.631327	NA	NA	NA	NA	NA	NA
34476	TR56497|c1_g1	-1.42905	-0.53094	0.0296052	0.631327	NA	NA	NA	NA	NA	NA
384	TR10300|c0_g1	-2.07768	-0.901606	0.0297153	0.632911	NA	NA	NA	NA	NA	NA
31345	TR51495|c10_g7	0.662134	3.93276	0.0297051	0.632911	NA	NA	NA	NA	NA	NA
4283	TR15618|c4_g1	-0.536595	4.45464	0.0297395	0.633089	NA	NA	NA	NA	NA	NA
40038	TR9404|c2_g1	0.621267	4.42474	0.0297839	0.633698	NA	NA	NA	NA	NA	NA
13911	TR2728|c0_g2	0.864487	1.19893	0.0298235	0.633927	31.58	133	5e-12	780032975	>XP_011666963.1 PREDICTED: uncharacterized protein LOC100891205 isoform X2 [Strongylocentrotus purpuratus]	>XP_011666963.1	PREDICTED:	uncharacterized	protein	LOC100891205	isoform	X2	[Strongylocentrotus	purpuratus]
25467	TR43515|c5_g3	0.712956	2.50826	0.0298263	0.633927	NA	NA	NA	NA	NA	NA
17574	TR33253|c0_g3	-0.751607	2.21753	0.0299473	0.635825	NA	NA	NA	NA	NA	NA
24538	TR421|c3_g1	-0.619965	3.17088	0.0299429	0.635825	NA	NA	NA	NA	NA	NA
3548	TR14548|c5_g1	-0.582727	3.17788	0.0299949	0.636167	NA	NA	NA	NA	NA	NA
20983	TR38634|c8_g1	0.634659	2.40832	0.0299993	0.636167	NA	NA	NA	NA	NA	NA
26946	TR45702|c1_g1	-0.664173	4.15223	0.030011	0.636167	NA	NA	NA	NA	NA	NA
24170	TR41725|c2_g5	0.864372	2.11397	0.0300285	0.6362	NA	NA	NA	NA	NA	NA
14586	TR278|c0_g1	-0.529065	6.38258	0.030143	0.637952	48.57	105	3e-22	780133644	>XP_011679653.1 PREDICTED: fibropellin-3-like [Strongylocentrotus purpuratus]	>XP_011679653.1	PREDICTED:	fibropellin-3-like	[Strongylocentrotus	purpuratus]
27430	TR45854|c3_g1	0.582103	5.4827	0.0301353	0.637952	NA	NA	NA	NA	NA	NA
6088	TR17297|c1_g1	-0.662812	2.00168	0.0302958	0.638075	NA	NA	NA	NA	NA	NA
6694	TR1876|c0_g1	0.952763	2.72004	0.0302991	0.638075	28.69	481	2e-50	780138453	>XP_011680301.1 PREDICTED: uncharacterized protein LOC100889560 [Strongylocentrotus purpuratus]	>XP_011680301.1	PREDICTED:	uncharacterized	protein	LOC100889560	[Strongylocentrotus	purpuratus]
7274	TR19029|c1_g1	-0.588101	6.97509	0.0301897	0.638075	NA	NA	NA	NA	NA	NA
10628	TR23322|c0_g2	-0.584204	2.43594	0.0303032	0.638075	NA	NA	NA	NA	NA	NA
13736	TR27101|c3_g2	1.28162	-0.480386	0.030232	0.638075	NA	NA	NA	NA	NA	NA
20185	TR37793|c0_g1	1.05828	3.48191	0.0303239	0.638075	33.73	593	4e-73	390357331	>XP_003728982.1 PREDICTED: polynucleotide 5'-hydroxyl-kinase NOL9 [Strongylocentrotus purpuratus]	>XP_003728982.1	PREDICTED:	polynucleotide	5'-hydroxyl-kinase	NOL9	[Strongylocentrotus	purpuratus]
29372	TR49672|c2_g2	-0.643394	5.06259	0.030319	0.638075	NA	NA	NA	NA	NA	NA
32807	TR53889|c5_g1	0.737849	2.4233	0.0301944	0.638075	NA	NA	NA	NA	NA	NA
36700	TR59562|c1_g1	1.25998	0.420763	0.0302868	0.638075	NA	NA	NA	NA	NA	NA
37795	TR60468|c0_g2	-1.33139	1.4086	0.0303159	0.638075	NA	NA	NA	NA	NA	NA
39416	TR8908|c1_g1	1.61651	-0.450217	0.0302127	0.638075	NA	NA	NA	NA	NA	NA
16841	TR32586|c5_g1	-1.00203	0.400111	0.0304142	0.63964	NA	NA	NA	NA	NA	NA
30925	TR5109|c5_g2	-0.561237	2.92064	0.0304662	0.640398	NA	NA	NA	NA	NA	NA
9048	TR21226|c1_g1	1.1118	0.981464	0.030486	0.640477	NA	NA	NA	NA	NA	NA
10151	TR23160|c0_g1	0.983035	1.04184	0.0305149	0.640748	NA	NA	NA	NA	NA	NA
10232	TR23187|c1_g1	1.19509	1.84076	0.0305502	0.640875	NA	NA	NA	NA	NA	NA
20661	TR38545|c3_g1	0.760899	3.75082	0.0305689	0.640875	NA	NA	NA	NA	NA	NA
23670	TR40810|c4_g1	1.50233	-0.0118523	0.0305615	0.640875	NA	NA	NA	NA	NA	NA
26558	TR45231|c1_g1	1.10799	1.51482	0.030609	0.641281	NA	NA	NA	NA	NA	NA
28523	TR48048|c6_g1	-1.6529	1.30802	0.0306202	0.641281	NA	NA	NA	NA	NA	NA
939	TR11206|c4_g1	1.03853	2.94152	0.0308228	0.641679	49.54	761	0	780162871	>XP_011683372.1 PREDICTED: coiled-coil domain-containing protein 60 isoform X3 [Strongylocentrotus purpuratus]	>XP_011683372.1	PREDICTED:	coiled-coil	domain-containing	protein	60	isoform	X3	[Strongylocentrotus	purpuratus]
7590	TR19378|c3_g1	0.612598	3.1236	0.0308387	0.641679	56.45	124	2e-40	780085057	>XP_011673313.1 PREDICTED: multiple epidermal growth factor-like domains protein 6 [Strongylocentrotus purpuratus]	>XP_011673313.1	PREDICTED:	multiple	epidermal	growth	factor-like	domains	protein	6	[Strongylocentrotus	purpuratus]
18068	TR33868|c3_g1	-1.15236	0.344217	0.0308426	0.641679	NA	NA	NA	NA	NA	NA
20209	TR37803|c6_g2	0.935841	2.99183	0.0308473	0.641679	34.72	216	5e-25	780000888	>XP_011680343.1 PREDICTED: leukocyte surface antigen CD53-like [Strongylocentrotus purpuratus]	>XP_011680343.1	PREDICTED:	leukocyte	surface	antigen	CD53-like	[Strongylocentrotus	purpuratus]
20444	TR38020|c2_g1	0.667045	2.27658	0.0308396	0.641679	NA	NA	NA	NA	NA	NA
20801	TR38587|c4_g1	0.577953	2.79343	0.030701	0.641679	31.5	200	2e-08	115688777	>XP_001175489.1 PREDICTED: uncharacterized protein LOC752017 [Strongylocentrotus purpuratus]	>XP_001175489.1	PREDICTED:	uncharacterized	protein	LOC752017	[Strongylocentrotus	purpuratus]
23387	TR4072|c0_g1	-0.922935	1.10906	0.0308187	0.641679	NA	NA	NA	NA	NA	NA
26513	TR45212|c0_g1	-0.765077	2.79446	0.0307922	0.641679	NA	NA	NA	NA	NA	NA
26983	TR45714|c1_g1	0.505749	5.40209	0.0306725	0.641679	29.21	541	6e-49	780026343	>XP_011666052.1 PREDICTED: uncharacterized protein LOC100891634 isoform X8 [Strongylocentrotus purpuratus]	>XP_011666052.1	PREDICTED:	uncharacterized	protein	LOC100891634	isoform	X8	[Strongylocentrotus	purpuratus]
31371	TR51502|c2_g3	1.68276	-0.824471	0.0307121	0.641679	NA	NA	NA	NA	NA	NA
32467	TR53182|c1_g1	0.667782	4.9311	0.0307478	0.641679	NA	NA	NA	NA	NA	NA
37033	TR5994|c1_g1	0.657301	2.08459	0.0307715	0.641679	43.02	688	3e-119	780075193	>XP_011672082.1 PREDICTED: disks large homolog 2 [Strongylocentrotus purpuratus]	>XP_011672082.1	PREDICTED:	disks	large	homolog	2	[Strongylocentrotus	purpuratus]
39698	TR9209|c1_g1	-0.513293	4.11645	0.0307523	0.641679	NA	NA	NA	NA	NA	NA
12888	TR25970|c3_g2	0.739828	4.08292	0.0308694	0.641805	47.13	244	2e-43	187282419	>NP_001119779.1 voltage-gated proton channel [Strongylocentrotus purpuratus]	>NP_001119779.1	voltage-gated	proton	channel	[Strongylocentrotus	purpuratus]
20545	TR38052|c0_g5	1.43798	2.70622	0.0309547	0.642733	NA	NA	NA	NA	NA	NA
23385	TR40711|c1_g1	1.45285	0.442673	0.0309621	0.642733	NA	NA	NA	NA	NA	NA
31094	TR51159|c3_g1	0.546888	3.99729	0.0309479	0.642733	54.92	508	0	390346890	>XP_003726652.1 PREDICTED: WD repeat, SAM and U-box domain-containing protein 1 [Strongylocentrotus purpuratus]	>XP_003726652.1	PREDICTED:	WD	repeat,	SAM	and	U-box	domain-containing	protein	1	[Strongylocentrotus	purpuratus]
7696	TR19403|c4_g1	-0.501161	3.55049	0.0310403	0.643689	NA	NA	NA	NA	NA	NA
8432	TR20259|c0_g2	1.05338	0.500774	0.0310296	0.643689	NA	NA	NA	NA	NA	NA
391	TR1032|c1_g3	1.29735	0.187008	0.0311789	0.643703	NA	NA	NA	NA	NA	NA
4397	TR15658|c3_g1	-0.992515	0.751302	0.0311544	0.643703	NA	NA	NA	NA	NA	NA
9213	TR21278|c4_g1	0.474684	4.06728	0.0310776	0.643703	NA	NA	NA	NA	NA	NA
13683	TR27077|c3_g1	0.682034	6.01584	0.0311014	0.643703	63.16	323	1e-128	390345892	>XP_003726435.1 PREDICTED: solute carrier family 25 member 36 [Strongylocentrotus purpuratus]	>XP_003726435.1	PREDICTED:	solute	carrier	family	25	member	36	[Strongylocentrotus	purpuratus]
25811	TR44332|c7_g1	-0.935708	0.475288	0.0311729	0.643703	NA	NA	NA	NA	NA	NA
26686	TR45270|c3_g1	0.537419	5.8429	0.031176	0.643703	51.81	249	9e-75	72004276	>XP_780345.1 PREDICTED: NF-kappa-B inhibitor epsilon [Strongylocentrotus purpuratus]	>XP_780345.1	PREDICTED:	NF-kappa-B	inhibitor	epsilon	[Strongylocentrotus	purpuratus]
34519	TR56506|c4_g2	0.931477	1.26221	0.0311855	0.643703	NA	NA	NA	NA	NA	NA
38033	TR60549|c0_g1	-0.612818	6.33261	0.0311533	0.643703	NA	NA	NA	NA	NA	NA
39040	TR7640|c0_g1	-2.31975	-1.0138	0.0311102	0.643703	NA	NA	NA	NA	NA	NA
2857	TR13732|c5_g1	-0.688613	5.3328	0.0312359	0.643991	NA	NA	NA	NA	NA	NA
21727	TR39503|c1_g1	-0.669932	1.54548	0.0312691	0.643991	NA	NA	NA	NA	NA	NA
23286	TR4056|c2_g3	1.07652	1.76706	0.0312756	0.643991	NA	NA	NA	NA	NA	NA
26787	TR45301|c2_g1	0.791619	5.51062	0.0312798	0.643991	NA	NA	NA	NA	NA	NA
32084	TR53066|c3_g3	0.56549	2.75505	0.0312338	0.643991	NA	NA	NA	NA	NA	NA
23146	TR40432|c2_g1	-0.910474	4.14552	0.0313052	0.644184	NA	NA	NA	NA	NA	NA
29444	TR49697|c3_g6	2.03089	3.97964	0.0313271	0.644303	NA	NA	NA	NA	NA	NA
20789	TR38585|c3_g2	1.10089	3.12823	0.0313766	0.64499	NA	NA	NA	NA	NA	NA
18427	TR34683|c3_g1	-1.62778	-0.471953	0.0314422	0.645015	NA	NA	NA	NA	NA	NA
28299	TR47784|c3_g1	0.538034	4.86622	0.0314304	0.645015	NA	NA	NA	NA	NA	NA
29318	TR49657|c5_g1	-1.24895	3.21818	0.0314393	0.645015	59.73	668	0	390359744	>XP_789433.2 PREDICTED: arachidonate 5-lipoxygenase [Strongylocentrotus purpuratus]	>XP_789433.2	PREDICTED:	arachidonate	5-lipoxygenase	[Strongylocentrotus	purpuratus]
34272	TR56425|c2_g1	-0.652741	1.8918	0.0314243	0.645015	NA	NA	NA	NA	NA	NA
8651	TR20416|c10_g1	0.595004	2.62446	0.0314724	0.645059	NA	NA	NA	NA	NA	NA
13040	TR2602|c7_g1	-0.720553	3.0802	0.0314765	0.645059	NA	NA	NA	NA	NA	NA
4081	TR15547|c2_g4	1.18621	0.789913	0.0315005	0.645221	NA	NA	NA	NA	NA	NA
3112	TR1426|c3_g2	-0.860157	6.08499	0.0315451	0.645475	NA	NA	NA	NA	NA	NA
36364	TR59310|c2_g1	-0.537443	4.41557	0.0315379	0.645475	NA	NA	NA	NA	NA	NA
16222	TR30665|c7_g2	1.21906	1.59239	0.0316121	0.646516	NA	NA	NA	NA	NA	NA
14209	TR27665|c7_g1	-0.49814	5.12996	0.031702	0.647034	NA	NA	NA	NA	NA	NA
19170	TR35428|c0_g1	0.740564	3.16083	0.0316902	0.647034	39.46	332	9e-70	115678904	>XP_001199738.1 PREDICTED: melatonin receptor type 1C [Strongylocentrotus purpuratus]	>XP_001199738.1	PREDICTED:	melatonin	receptor	type	1C	[Strongylocentrotus	purpuratus]
30607	TR5093|c5_g1	0.720859	1.20964	0.0316624	0.647034	NA	NA	NA	NA	NA	NA
32390	TR53159|c4_g1	0.849859	1.99468	0.0316919	0.647034	NA	NA	NA	NA	NA	NA
1688	TR11526|c2_g2	1.58185	0.31909	0.0317763	0.647993	NA	NA	NA	NA	NA	NA
5240	TR16597|c1_g2	0.705491	2.39861	0.0317975	0.647993	NA	NA	NA	NA	NA	NA
17880	TR33718|c0_g1	1.35654	-0.0505965	0.0317863	0.647993	NA	NA	NA	NA	NA	NA
13396	TR26878|c0_g1	-0.681681	3.52088	0.0318197	0.648107	NA	NA	NA	NA	NA	NA
14919	TR29332|c0_g2	1.24288	-0.4322	0.0318516	0.648107	NA	NA	NA	NA	NA	NA
29045	TR49492|c1_g1	1.1347	4.43467	0.0318389	0.648107	NA	NA	NA	NA	NA	NA
79	TR1020|c2_g3	0.630664	6.25865	0.0319104	0.648669	48.13	214	2e-49	780116718	>XP_011677320.1 PREDICTED: ficolin-1-like [Strongylocentrotus purpuratus]	>XP_011677320.1	PREDICTED:	ficolin-1-like	[Strongylocentrotus	purpuratus]
25630	TR4371|c3_g1	-2.43777	1.01853	0.0319203	0.648669	NA	NA	NA	NA	NA	NA
29445	TR49697|c3_g8	2.02875	5.24194	0.0319278	0.648669	NA	NA	NA	NA	NA	NA
30972	TR51119|c0_g1	0.655601	2.01953	0.0319932	0.649669	NA	NA	NA	NA	NA	NA
10863	TR23466|c1_g1	-0.603791	5.03576	0.0320473	0.650263	NA	NA	NA	NA	NA	NA
37809	TR60471|c12_g1	-2.54668	-0.543986	0.0320549	0.650263	NA	NA	NA	NA	NA	NA
15252	TR29726|c3_g1	0.541206	2.39696	0.0321442	0.651335	NA	NA	NA	NA	NA	NA
35837	TR58730|c1_g1	-0.833818	1.3429	0.0321549	0.651335	NA	NA	NA	NA	NA	NA
38893	TR62620|c7_g1	-0.802466	0.768611	0.0321565	0.651335	NA	NA	NA	NA	NA	NA
19120	TR35364|c0_g1	-0.682294	1.36196	0.0322366	0.652628	NA	NA	NA	NA	NA	NA
38330	TR62143|c6_g1	-0.676288	2.17699	0.0323044	0.65367	NA	NA	NA	NA	NA	NA
39123	TR7734|c0_g1	1.18825	1.08769	0.0323259	0.653776	NA	NA	NA	NA	NA	NA
33433	TR54727|c0_g1	-1.00421	0.257444	0.0323454	0.653821	NA	NA	NA	NA	NA	NA
37987	TR60534|c2_g2	0.932855	3.82416	0.0323608	0.653821	35.97	506	6e-69	780083010	>XP_011673040.1 PREDICTED: uncharacterized protein LOC585734 isoform X2 [Strongylocentrotus purpuratus]	>XP_011673040.1	PREDICTED:	uncharacterized	protein	LOC585734	isoform	X2	[Strongylocentrotus	purpuratus]
4633	TR16104|c5_g1	-0.550288	4.45257	0.0324371	0.654602	NA	NA	NA	NA	NA	NA
15585	TR29823|c2_g3	-1.66199	3.53832	0.0324418	0.654602	NA	NA	NA	NA	NA	NA
20812	TR38590|c2_g1	0.776623	2.64705	0.0324484	0.654602	NA	NA	NA	NA	NA	NA
10846	TR23459|c7_g1	0.500588	5.21052	0.0324798	0.654905	NA	NA	NA	NA	NA	NA
15074	TR29667|c2_g1	-1.25974	2.2184	0.0325218	0.655094	NA	NA	NA	NA	NA	NA
32132	TR53083|c6_g1	0.634654	3.98189	0.0325096	0.655094	NA	NA	NA	NA	NA	NA
3958	TR15505|c2_g2	0.558082	2.65948	0.0326365	0.655148	NA	NA	NA	NA	NA	NA
25199	TR43436|c8_g1	0.536753	5.69366	0.032628	0.655148	NA	NA	NA	NA	NA	NA
26080	TR44428|c0_g1	0.842198	1.08867	0.0326251	0.655148	NA	NA	NA	NA	NA	NA
30885	TR51021|c1_g1	0.689851	2.51557	0.0326362	0.655148	NA	NA	NA	NA	NA	NA
36945	TR59647|c1_g1	0.607175	7.81119	0.0326485	0.655148	74.25	365	0	662370	>AAC41562.1 glutamine synthetase [Paracentrotus lividus]	>AAC41562.1	glutamine	synthetase	[Paracentrotus	lividus]
37096	TR60053|c2_g1	0.592032	3.17455	0.0325897	0.655148	NA	NA	NA	NA	NA	NA
39371	TR8856|c0_g1	-0.713454	0.988393	0.0326552	0.655148	NA	NA	NA	NA	NA	NA
39863	TR9337|c1_g1	0.786428	2.25519	0.0326162	0.655148	NA	NA	NA	NA	NA	NA
[truncated: 38,087 more rows]
[truncated: 4 more columns]

## Sheet: withoutPo5
Differential expression analysis of P. ochraceus excluding individual Po5.
gene	logFC	logCPM	PValue	FDR	pident	length	eval	gi	title	title
TR33865|c6_g5	8.8088	0.314456	3.88e-18	1.54e-13	NA	NA	NA	NA	NA	NA
TR46916|c0_g1	5.6046	1.85176	9.61e-17	1.9e-12	26.64	229	2e-08	779999585	>XP_011678798.1 PREDICTED: development-specific protein LVN1.2 isoform X1 [Strongylocentrotus purpuratus]	>XP_011678798.1	PREDICTED:	development-specific	protein	LVN1.2	isoform	X1	[Strongylocentrotus	purpuratus]
TR47941|c0_g1	3.12694	1.91895	4.92e-15	6.5e-11	NA	NA	NA	NA	NA	NA
TR16341|c1_g1	4.83762	9.00141	7.09e-15	7.03e-11	NA	NA	NA	NA	NA	NA
TR58192|c2_g1	-5.68043	2.83702	3.77e-14	2.99e-10	NA	NA	NA	NA	NA	NA
TR10253|c0_g1	5.3253	6.00644	3.9e-13	2.58e-09	NA	NA	NA	NA	NA	NA
TR10253|c8_g1	5.28842	5.4279	6.24e-13	3.23e-09	NA	NA	NA	NA	NA	NA
TR13668|c4_g2	8.10239	7.99651	6.81e-13	3.23e-09	36.46	96	4e-07	780170748	>XP_011660513.1 PREDICTED: LOW QUALITY PROTEIN: sortilin-related receptor [Strongylocentrotus purpuratus]	>XP_011660513.1	PREDICTED:	LOW	QUALITY	PROTEIN:	sortilin-related	receptor	[Strongylocentrotus	purpuratus]
TR40786|c7_g1	5.1258	7.2775	7.33e-13	3.23e-09	NA	NA	NA	NA	NA	NA
TR2767|c0_g1	5.18687	6.53232	8.67e-13	3.44e-09	NA	NA	NA	NA	NA	NA
TR60132|c1_g2	5.14935	7.67003	1.14e-12	4.11e-09	NA	NA	NA	NA	NA	NA
TR17030|c0_g1	-1.88943	3.85895	3.64e-12	1.2e-08	35.43	508	2e-94	780189420	>XP_011663177.1 PREDICTED: uncharacterized protein K02A2.6-like [Strongylocentrotus purpuratus]	>XP_011663177.1	PREDICTED:	uncharacterized	protein	K02A2.6-like	[Strongylocentrotus	purpuratus]
TR45858|c2_g1	-5.46708	0.777248	4.66e-12	1.42e-08	NA	NA	NA	NA	NA	NA
TR39769|c2_g1	7.29582	3.66322	7.07e-12	2e-08	NA	NA	NA	NA	NA	NA
TR55888|c7_g1	4.5653	8.2064	1.15e-11	3.04e-08	NA	NA	NA	NA	NA	NA
TR14318|c1_g1	4.54726	5.26939	1.45e-11	3.59e-08	NA	NA	NA	NA	NA	NA
TR55888|c4_g1	4.36671	5.51478	1.8e-11	4.19e-08	NA	NA	NA	NA	NA	NA
TR14318|c0_g1	4.70486	3.35858	2.73e-11	6.01e-08	NA	NA	NA	NA	NA	NA
TR11224|c1_g1	6.11251	4.93006	3.79e-11	6.96e-08	35.03	177	1e-20	390347610	>XP_001184829.2 PREDICTED: uncharacterized protein LOC754214 isoform X2 [Strongylocentrotus purpuratus]	>XP_001184829.2	PREDICTED:	uncharacterized	protein	LOC754214	isoform	X2	[Strongylocentrotus	purpuratus]
TR34729|c4_g1	4.31576	3.04237	3.68e-11	6.96e-08	NA	NA	NA	NA	NA	NA
TR39002|c3_g1	2.29406	5.27398	4.04e-11	6.96e-08	NA	NA	NA	NA	NA	NA
TR49458|c1_g2	3.01866	4.58829	4.03e-11	6.96e-08	NA	NA	NA	NA	NA	NA
TR49609|c3_g2	3.89576	4.34952	3.45e-11	6.96e-08	45.62	160	3e-33	390356688	>XP_003728845.1 PREDICTED: ankyrin repeat and protein kinase domain-containing protein 1 [Strongylocentrotus purpuratus]	>XP_003728845.1	PREDICTED:	ankyrin	repeat	and	protein	kinase	domain-containing	protein	1	[Strongylocentrotus	purpuratus]
TR38844|c0_g1	3.09395	1.05901	4.29e-11	7.08e-08	NA	NA	NA	NA	NA	NA
TR1856|c0_g1	3.73027	0.772141	7.2e-11	1.14e-07	NA	NA	NA	NA	NA	NA
TR53955|c4_g1	3.07761	5.55825	9.4e-11	1.39e-07	60	85	1e-24	664686800	>AIF71186.1 Tel [Paracentrotus lividus]	>AIF71186.1	Tel	[Paracentrotus	lividus]
TR56390|c3_g1	4.44845	4.48316	9.47e-11	1.39e-07	NA	NA	NA	NA	NA	NA
TR27133|c3_g1	2.8544	10.2009	1.05e-10	1.49e-07	NA	NA	NA	NA	NA	NA
TR41785|c5_g1	2.64834	4.73066	1.2e-10	1.64e-07	NA	NA	NA	NA	NA	NA
TR4119|c4_g1	2.76372	5.66994	1.65e-10	2.18e-07	35.31	337	2e-41	390358967	>XP_003729373.1 PREDICTED: uncharacterized protein LOC100891224 [Strongylocentrotus purpuratus]	>XP_003729373.1	PREDICTED:	uncharacterized	protein	LOC100891224	[Strongylocentrotus	purpuratus]
TR60084|c3_g5	1.93288	4.91426	2.11e-10	2.7e-07	NA	NA	NA	NA	NA	NA
TR37224|c3_g1	-9.04436	0.816607	2.52e-10	3.13e-07	NA	NA	NA	NA	NA	NA
TR58812|c2_g1	2.02414	3.90046	2.73e-10	3.27e-07	NA	NA	NA	NA	NA	NA
TR37041|c0_g1	2.09607	6.34659	3.03e-10	3.44e-07	92.12	165	1e-107	390351082	>XP_003727574.1 PREDICTED: receptor-transporting protein 3 isoform X1 [Strongylocentrotus purpuratus]	>XP_003727574.1	PREDICTED:	receptor-transporting	protein	3	isoform	X1	[Strongylocentrotus	purpuratus]
TR45785|c7_g3	3.03624	4.28966	3.01e-10	3.44e-07	NA	NA	NA	NA	NA	NA
TR2015|c0_g1	3.72218	7.19263	4.26e-10	4.58e-07	NA	NA	NA	NA	NA	NA
TR62443|c10_g2	3.22826	5.14296	4.28e-10	4.58e-07	NA	NA	NA	NA	NA	NA
TR2015|c1_g1	3.5547	11.2622	4.9e-10	4.86e-07	49.57	2439	0	115704919	>XP_793564.2 PREDICTED: probable polyketide synthase 1 [Strongylocentrotus purpuratus]	>XP_793564.2	PREDICTED:	probable	polyketide	synthase	1	[Strongylocentrotus	purpuratus]
TR35416|c0_g1	2.3486	3.36014	4.84e-10	4.86e-07	28.64	213	3e-23	390334710	>XP_003723998.1 PREDICTED: calponin homology domain-containing protein DDB_G0272472-like [Strongylocentrotus purpuratus]	>XP_003723998.1	PREDICTED:	calponin	homology	domain-containing	protein	DDB_G0272472-like	[Strongylocentrotus	purpuratus]
TR53808|c1_g1	1.69393	3.76679	4.84e-10	4.86e-07	NA	NA	NA	NA	NA	NA
TR4119|c3_g1	2.66514	3.49678	6.15e-10	5.94e-07	NA	NA	NA	NA	NA	NA
TR27712|c0_g1	8.31081	-0.115565	6.91e-10	6.22e-07	NA	NA	NA	NA	NA	NA
TR27757|c4_g1	5.94479	3.34979	6.76e-10	6.22e-07	NA	NA	NA	NA	NA	NA
TR40271|c0_g1	4.57694	7.40064	6.73e-10	6.22e-07	31.44	194	5e-12	72137478	>XP_795567.1 PREDICTED: reticulon-4-interacting protein 1 homolog, mitochondrial [Strongylocentrotus purpuratus]	>XP_795567.1	PREDICTED:	reticulon-4-interacting	protein	1	homolog,	mitochondrial	[Strongylocentrotus	purpuratus]
TR5052|c2_g2	6.26113	1.36869	7.35e-10	6.47e-07	NA	NA	NA	NA	NA	NA
TR13580|c12_g1	2.96411	8.21103	1.08e-09	9.28e-07	46.86	954	0	780045840	>XP_011668831.1 PREDICTED: multidrug resistance-associated protein 4 [Strongylocentrotus purpuratus]	>XP_011668831.1	PREDICTED:	multidrug	resistance-associated	protein	4	[Strongylocentrotus	purpuratus]
TR29673|c6_g1	-4.17503	1.02638	1.15e-09	9.72e-07	NA	NA	NA	NA	NA	NA
TR41717|c2_g1	2.53456	7.62911	1.18e-09	9.78e-07	46.8	671	0	390336746	>XP_799305.3 PREDICTED: ATP-citrate synthase [Strongylocentrotus purpuratus]	>XP_799305.3	PREDICTED:	ATP-citrate	synthase	[Strongylocentrotus	purpuratus]
TR60474|c5_g2	8.25018	-0.170317	1.38e-09	1.12e-06	NA	NA	NA	NA	NA	NA
TR45886|c6_g2	2.73821	4.88722	1.54e-09	1.22e-06	NA	NA	NA	NA	NA	NA
TR37860|c0_g1	5.38713	3.73855	1.62e-09	1.26e-06	NA	NA	NA	NA	NA	NA
TR60084|c2_g2	1.87814	3.33527	1.71e-09	1.3e-06	NA	NA	NA	NA	NA	NA
TR11224|c2_g1	5.64104	3.83464	1.76e-09	1.32e-06	NA	NA	NA	NA	NA	NA
TR27745|c2_g1	2.64941	2.14904	1.91e-09	1.4e-06	38.89	108	3e-18	390364256	>XP_003730558.1 PREDICTED: interleukin 17-like protein [Strongylocentrotus purpuratus]	>XP_003730558.1	PREDICTED:	interleukin	17-like	protein	[Strongylocentrotus	purpuratus]
TR27757|c5_g1	5.78727	3.45346	2.05e-09	1.48e-06	49.49	99	9e-27	342152612	>AEL14404.1 polyketide synthase, partial [Strongylocentrotus intermedius]	>AEL14404.1	polyketide	synthase,	partial	[Strongylocentrotus	intermedius]
TR37614|c0_g1	4.46854	3.64562	2.23e-09	1.57e-06	NA	NA	NA	NA	NA	NA
TR45818|c0_g2	2.81453	6.84221	2.26e-09	1.57e-06	70.01	1157	0	780043214	>XP_011668415.1 PREDICTED: LOW QUALITY PROTEIN: acetyl-CoA carboxylase [Strongylocentrotus purpuratus]	>XP_011668415.1	PREDICTED:	LOW	QUALITY	PROTEIN:	acetyl-CoA	carboxylase	[Strongylocentrotus	purpuratus]
TR50224|c0_g1	1.89928	3.45135	2.58e-09	1.75e-06	42.48	113	1e-23	780078721	>XP_011672512.1 PREDICTED: low-density lipoprotein receptor-related protein 6-like [Strongylocentrotus purpuratus]	>XP_011672512.1	PREDICTED:	low-density	lipoprotein	receptor-related	protein	6-like	[Strongylocentrotus	purpuratus]
TR56390|c2_g1	4.56488	2.23652	2.65e-09	1.75e-06	NA	NA	NA	NA	NA	NA
TR7909|c0_g1	-2.01298	4.89736	2.62e-09	1.75e-06	NA	NA	NA	NA	NA	NA
TR11326|c4_g2	2.89179	5.90091	2.88e-09	1.87e-06	34.35	230	1e-38	780016770	>XP_011664527.1 PREDICTED: uncharacterized protein LOC752620 [Strongylocentrotus purpuratus]	>XP_011664527.1	PREDICTED:	uncharacterized	protein	LOC752620	[Strongylocentrotus	purpuratus]
TR20099|c4_g2	8.95054	8.60852	3.88e-09	2.44e-06	NA	NA	NA	NA	NA	NA
TR5165|c0_g1	4.89439	0.260103	3.85e-09	2.44e-06	NA	NA	NA	NA	NA	NA
TR19439|c4_g1	2.86239	4.07433	4.4e-09	2.72e-06	NA	NA	NA	NA	NA	NA
TR2015|c0_g2	3.23137	8.54754	4.58e-09	2.79e-06	NA	NA	NA	NA	NA	NA
TR20099|c4_g1	9.83174	4.89434	4.99e-09	3e-06	NA	NA	NA	NA	NA	NA
TR11224|c0_g1	5.83748	3.22004	5.13e-09	3.02e-06	NA	NA	NA	NA	NA	NA
TR52772|c2_g1	2.34288	3.84311	5.19e-09	3.02e-06	35.35	99	2e-10	779999106	>XP_011678227.1 PREDICTED: interleukin 17-like protein isoform X1 [Strongylocentrotus purpuratus]	>XP_011678227.1	PREDICTED:	interleukin	17-like	protein	isoform	X1	[Strongylocentrotus	purpuratus]
TR19398|c5_g1	4.79246	3.49662	6.88e-09	3.95e-06	NA	NA	NA	NA	NA	NA
TR18096|c0_g1	2.19915	5.40799	7.1e-09	4.02e-06	53.52	71	8e-18	780097306	>XP_011674791.1 PREDICTED: uncharacterized protein LOC100893890 isoform X2 [Strongylocentrotus purpuratus]	>XP_011674791.1	PREDICTED:	uncharacterized	protein	LOC100893890	isoform	X2	[Strongylocentrotus	purpuratus]
TR30090|c3_g1	2.79853	5.18227	7.27e-09	4.06e-06	NA	NA	NA	NA	NA	NA
TR20099|c4_g3	10.1547	5.19779	7.39e-09	4.07e-06	NA	NA	NA	NA	NA	NA
TR23318|c7_g1	2.80396	6.17345	8.28e-09	4.49e-06	NA	NA	NA	NA	NA	NA
TR2584|c5_g2	2.59676	4.89763	8.64e-09	4.63e-06	NA	NA	NA	NA	NA	NA
TR13542|c3_g1	2.88118	4.64563	8.81e-09	4.63e-06	NA	NA	NA	NA	NA	NA
TR27712|c3_g2	7.73372	-0.616373	8.88e-09	4.63e-06	NA	NA	NA	NA	NA	NA
TR15606|c3_g1	2.65071	5.03198	1.2e-08	6.19e-06	NA	NA	NA	NA	NA	NA
TR30123|c1_g1	1.99094	4.57396	1.32e-08	6.72e-06	72.04	93	9e-37	390357089	>XP_790907.3 PREDICTED: ETS-related transcription factor Elf-3 [Strongylocentrotus purpuratus]	>XP_790907.3	PREDICTED:	ETS-related	transcription	factor	Elf-3	[Strongylocentrotus	purpuratus]
TR20621|c0_g1	2.90902	4.12792	1.48e-08	7.41e-06	NA	NA	NA	NA	NA	NA
TR45728|c2_g2	2.66405	5.25368	1.91e-08	9.46e-06	35.14	629	3e-118	780145627	>XP_011681284.1 PREDICTED: uncharacterized protein LOC582310 isoform X4 [Strongylocentrotus purpuratus]	>XP_011681284.1	PREDICTED:	uncharacterized	protein	LOC582310	isoform	X4	[Strongylocentrotus	purpuratus]
TR27757|c0_g1	5.05011	5.18538	1.96e-08	9.58e-06	NA	NA	NA	NA	NA	NA
TR44419|c1_g1	3.62022	8.58493	2.11e-08	1.02e-05	NA	NA	NA	NA	NA	NA
TR5781|c8_g1	1.89486	6.21521	2.41e-08	1.15e-05	NA	NA	NA	NA	NA	NA
TR45818|c0_g1	2.83434	2.4578	2.59e-08	1.22e-05	NA	NA	NA	NA	NA	NA
TR41785|c1_g2	3.05721	1.4221	2.66e-08	1.24e-05	NA	NA	NA	NA	NA	NA
TR49030|c0_g1	1.74209	4.28423	2.92e-08	1.35e-05	NA	NA	NA	NA	NA	NA
TR47722|c3_g1	2.43269	5.95159	3.27e-08	1.49e-05	NA	NA	NA	NA	NA	NA
TR19046|c0_g1	2.09457	3.02699	3.4e-08	1.51e-05	30.68	414	2e-31	390332846	>XP_003723583.1 PREDICTED: uncharacterized protein LOC100891526 [Strongylocentrotus purpuratus]	>XP_003723583.1	PREDICTED:	uncharacterized	protein	LOC100891526	[Strongylocentrotus	purpuratus]
TR29735|c0_g1	2.78055	6.94012	3.39e-08	1.51e-05	44.62	372	2e-87	47551045	>NP_999699.1 Ets4 transcription factor [Strongylocentrotus purpuratus]	>NP_999699.1	Ets4	transcription	factor	[Strongylocentrotus	purpuratus]
TR27063|c3_g1	2.58865	3.21196	3.52e-08	1.55e-05	NA	NA	NA	NA	NA	NA
TR56478|c1_g1	3.48309	3.46188	3.78e-08	1.64e-05	NA	NA	NA	NA	NA	NA
TR6014|c2_g3	2.23277	10.1119	4.59e-08	1.98e-05	39.95	413	4e-77	780155895	>XP_011682367.1 PREDICTED: cortical granule serine protease 1 isoform X2 [Strongylocentrotus purpuratus]	>XP_011682367.1	PREDICTED:	cortical	granule	serine	protease	1	isoform	X2	[Strongylocentrotus	purpuratus]
TR406|c2_g1	2.7713	4.89062	4.9e-08	2.04e-05	31.87	91	3e-07	390338761	>XP_003724843.1 PREDICTED: uncharacterized protein LOC100894055 [Strongylocentrotus purpuratus]	>XP_003724843.1	PREDICTED:	uncharacterized	protein	LOC100894055	[Strongylocentrotus	purpuratus]
TR56431|c0_g1	2.4459	5.17678	4.89e-08	2.04e-05	NA	NA	NA	NA	NA	NA
TR7860|c0_g2	2.11633	8.13478	4.83e-08	2.04e-05	49.19	124	5e-14	159962	>AAA29440.1 2-alpha collagen precursor (COLL 2-alpha), partial [Paracentrotus lividus]	>AAA29440.1	2-alpha	collagen	precursor	(COLL	2-alpha),	partial	[Paracentrotus	lividus]
TR1490|c1_g1	2.41649	2.29319	5.21e-08	2.15e-05	NA	NA	NA	NA	NA	NA
TR10224|c0_g1	2.8051	3.79353	5.46e-08	2.23e-05	NA	NA	NA	NA	NA	NA
TR56540|c3_g1	3.53299	5.0075	5.72e-08	2.31e-05	NA	NA	NA	NA	NA	NA
TR1498|c0_g1	1.82236	3.60772	5.86e-08	2.35e-05	44.83	58	2e-08	780027092	>XP_003730162.2 PREDICTED: parathyroid hormone 2 receptor [Strongylocentrotus purpuratus]	>XP_003730162.2	PREDICTED:	parathyroid	hormone	2	receptor	[Strongylocentrotus	purpuratus]
TR30187|c0_g1	8.04931	-0.324144	6.35e-08	2.51e-05	NA	NA	NA	NA	NA	NA
TR23215|c5_g1	1.95161	3.08202	7.13e-08	2.8e-05	NA	NA	NA	NA	NA	NA
TR8859|c1_g1	1.44156	4.97131	8.06e-08	3.13e-05	30.04	223	3e-22	779995352	>XP_011674067.1 PREDICTED: uncharacterized protein LOC105442994 [Strongylocentrotus purpuratus]	>XP_011674067.1	PREDICTED:	uncharacterized	protein	LOC105442994	[Strongylocentrotus	purpuratus]
TR5772|c3_g1	3.59687	2.48718	9.62e-08	3.7e-05	NA	NA	NA	NA	NA	NA
TR4103|c1_g1	2.15216	5.81243	1.01e-07	3.85e-05	40.39	609	2e-132	390358110	>XP_786321.3 PREDICTED: laccase-1 [Strongylocentrotus purpuratus]	>XP_786321.3	PREDICTED:	laccase-1	[Strongylocentrotus	purpuratus]
TR16984|c0_g2	1.68651	4.45175	1.13e-07	4.21e-05	NA	NA	NA	NA	NA	NA
TR19446|c9_g2	3.55931	2.6754	1.12e-07	4.21e-05	NA	NA	NA	NA	NA	NA
TR33202|c1_g1	1.26499	4.30386	1.2e-07	4.43e-05	NA	NA	NA	NA	NA	NA
TR2552|c3_g1	1.66535	6.20878	1.23e-07	4.51e-05	NA	NA	NA	NA	NA	NA
TR27092|c0_g1	9.61701	1.10026	1.27e-07	4.6e-05	NA	NA	NA	NA	NA	NA
TR11326|c4_g1	2.33307	4.51718	1.49e-07	5.3e-05	NA	NA	NA	NA	NA	NA
TR21270|c2_g1	2.03869	10.7454	1.48e-07	5.3e-05	NA	NA	NA	NA	NA	NA
TR27757|c6_g1	5.67755	1.27445	1.54e-07	5.44e-05	NA	NA	NA	NA	NA	NA
TR52430|c0_g1	8.69115	1.56148	1.62e-07	5.67e-05	NA	NA	NA	NA	NA	NA
TR22865|c2_g1	3.22529	3.55705	1.72e-07	5.99e-05	NA	NA	NA	NA	NA	NA
TR1490|c2_g1	2.63927	1.36807	1.74e-07	6e-05	NA	NA	NA	NA	NA	NA
TR2598|c0_g1	9.00917	0.531259	1.8e-07	6.15e-05	NA	NA	NA	NA	NA	NA
TR19401|c2_g1	3.40631	3.43736	1.99e-07	6.74e-05	NA	NA	NA	NA	NA	NA
TR22827|c9_g1	1.45649	4.63013	2.05e-07	6.88e-05	41.51	106	2e-10	780003129	>XP_011683081.1 PREDICTED: hyalin-like [Strongylocentrotus purpuratus]	>XP_011683081.1	PREDICTED:	hyalin-like	[Strongylocentrotus	purpuratus]
TR38633|c0_g1	3.95432	1.47684	2.23e-07	7.43e-05	NA	NA	NA	NA	NA	NA
TR17321|c1_g1	3.16759	0.222612	2.4e-07	7.92e-05	NA	NA	NA	NA	NA	NA
TR34182|c0_g1	6.44007	2.81672	2.51e-07	8.23e-05	NA	NA	NA	NA	NA	NA
TR25994|c4_g1	2.50452	4.64831	2.57e-07	8.33e-05	NA	NA	NA	NA	NA	NA
TR44149|c0_g1	4.61707	1.45593	2.59e-07	8.34e-05	NA	NA	NA	NA	NA	NA
TR58268|c3_g2	2.47297	4.67123	2.64e-07	8.45e-05	NA	NA	NA	NA	NA	NA
TR25929|c2_g1	2.69559	4.31445	2.7e-07	8.56e-05	NA	NA	NA	NA	NA	NA
TR3789|c0_g1	2.16202	3.62073	2.74e-07	8.61e-05	71.91	89	1e-26	390352996	>XP_780438.3 PREDICTED: sodium/potassium/calcium exchanger 3 [Strongylocentrotus purpuratus]	>XP_780438.3	PREDICTED:	sodium/potassium/calcium	exchanger	3	[Strongylocentrotus	purpuratus]
TR19394|c1_g1	1.91038	10.1014	2.84e-07	8.85e-05	NA	NA	NA	NA	NA	NA
TR41805|c2_g1	2.12418	1.25574	3.1e-07	9.59e-05	NA	NA	NA	NA	NA	NA
TR61187|c0_g1	6.11111	1.43983	3.21e-07	9.85e-05	NA	NA	NA	NA	NA	NA
TR39713|c2_g1	1.56176	3.52823	3.25e-07	9.91e-05	NA	NA	NA	NA	NA	NA
TR45887|c9_g2	2.20555	2.66066	3.4e-07	0.000102908	NA	NA	NA	NA	NA	NA
TR10590|c0_g1	1.92044	6.04406	3.51e-07	0.000105473	NA	NA	NA	NA	NA	NA
TR4956|c7_g1	2.19128	7.59411	3.63e-07	0.000108095	NA	NA	NA	NA	NA	NA
TR62375|c3_g1	1.57144	2.66223	4.31e-07	0.000127414	NA	NA	NA	NA	NA	NA
TR6014|c1_g2	2.73168	2.92247	4.45e-07	0.000130501	NA	NA	NA	NA	NA	NA
TR43411|c2_g1	2.24417	3.96397	4.71e-07	0.000137087	NA	NA	NA	NA	NA	NA
TR49605|c2_g1	3.80973	0.328273	5.04e-07	0.000145833	NA	NA	NA	NA	NA	NA
TR27757|c7_g1	6.04774	0.974033	5.25e-07	0.000149794	NA	NA	NA	NA	NA	NA
TR60788|c1_g1	9.08404	0.570854	5.24e-07	0.000149794	NA	NA	NA	NA	NA	NA
TR52772|c1_g1	1.97497	3.85086	5.3e-07	0.000150008	NA	NA	NA	NA	NA	NA
TR1444|c3_g1	2.99038	2.18906	5.4e-07	0.000151673	NA	NA	NA	NA	NA	NA
TR49462|c1_g1	2.96706	2.10297	5.59e-07	0.000156052	NA	NA	NA	NA	NA	NA
TR39384|c0_g1	4.4789	0.394956	5.9e-07	0.000162493	NA	NA	NA	NA	NA	NA
TR41674|c7_g3	3.51235	-0.597717	5.91e-07	0.000162493	NA	NA	NA	NA	NA	NA
TR5796|c2_g1	1.51169	4.45433	6.08e-07	0.000166102	NA	NA	NA	NA	NA	NA
TR21550|c0_g1	1.81868	5.98157	6.19e-07	0.000167887	42.07	820	0	1143585	>CAA61929.1 2 alpha fibrillar collagen, partial [Paracentrotus lividus]	>CAA61929.1	2	alpha	fibrillar	collagen,	partial	[Paracentrotus	lividus]
TR59261|c2_g1	1.97207	3.67566	6.28e-07	0.000169308	NA	NA	NA	NA	NA	NA
TR38562|c2_g1	1.74273	1.94975	6.39e-07	0.000171009	38.22	314	1e-54	780089708	>XP_011673875.1 PREDICTED: uncharacterized protein LOC105442915 isoform X1 [Strongylocentrotus purpuratus]	>XP_011673875.1	PREDICTED:	uncharacterized	protein	LOC105442915	isoform	X1	[Strongylocentrotus	purpuratus]
TR6549|c0_g1	4.28053	1.5362	6.63e-07	0.000176282	NA	NA	NA	NA	NA	NA
TR57937|c1_g1	1.57614	3.11148	6.76e-07	0.00017845	NA	NA	NA	NA	NA	NA
TR47588|c1_g1	-2.83588	4.2378	6.99e-07	0.000183332	NA	NA	NA	NA	NA	NA
TR34743|c5_g1	1.55239	6.58472	7.11e-07	0.000185375	NA	NA	NA	NA	NA	NA
TR26551|c1_g1	-4.73324	0.139624	7.36e-07	0.000189345	NA	NA	NA	NA	NA	NA
TR48068|c0_g1	4.41068	5.39507	7.34e-07	0.000189345	49.66	298	9e-70	780007308	>XP_011663322.1 PREDICTED: collagenase 3 [Strongylocentrotus purpuratus]	>XP_011663322.1	PREDICTED:	collagenase	3	[Strongylocentrotus	purpuratus]
TR23242|c0_g1	2.97749	6.08831	7.57e-07	0.00019345	51.91	576	0	780112403	>XP_011676685.1 PREDICTED: ATP-binding cassette sub-family A member 5 [Strongylocentrotus purpuratus]	>XP_011676685.1	PREDICTED:	ATP-binding	cassette	sub-family	A	member	5	[Strongylocentrotus	purpuratus]
TR47050|c0_g2	2.53706	2.36091	7.69e-07	0.000195418	23.02	291	1e-21	780064067	>XP_011670763.1 PREDICTED: trace amine-associated receptor 13c-like [Strongylocentrotus purpuratus]	>XP_011670763.1	PREDICTED:	trace	amine-associated	receptor	13c-like	[Strongylocentrotus	purpuratus]
TR15606|c2_g1	2.6576	4.06298	8.39e-07	0.000211803	NA	NA	NA	NA	NA	NA
TR29315|c1_g1	2.15395	3.17723	8.61e-07	0.000215815	NA	NA	NA	NA	NA	NA
TR50452|c1_g1	2.1459	6.27297	9.08e-07	0.000226188	38.1	420	2e-82	780084949	>XP_011673298.1 PREDICTED: carboxypeptidase E isoform X1 [Strongylocentrotus purpuratus]	>XP_011673298.1	PREDICTED:	carboxypeptidase	E	isoform	X1	[Strongylocentrotus	purpuratus]
TR21383|c3_g1	3.46164	5.4433	9.99e-07	0.000247296	NA	NA	NA	NA	NA	NA
TR44687|c0_g1	4.05355	-0.989372	1.02e-06	0.00025225	NA	NA	NA	NA	NA	NA
TR41805|c1_g1	2.31946	1.59363	1.07e-06	0.000260733	NA	NA	NA	NA	NA	NA
TR34868|c1_g2	-1.41806	5.43554	1.11e-06	0.000267978	NA	NA	NA	NA	NA	NA
TR35312|c0_g1	5.01943	1.81028	1.1e-06	0.000267978	NA	NA	NA	NA	NA	NA
TR25927|c5_g3	1.30287	5.91583	1.14e-06	0.000274929	NA	NA	NA	NA	NA	NA
TR14452|c0_g1	1.51308	3.5494	1.16e-06	0.000277296	NA	NA	NA	NA	NA	NA
TR20596|c0_g1	3.8	-0.541977	1.3e-06	0.00030785	NA	NA	NA	NA	NA	NA
TR24248|c4_g1	2.88526	3.94741	1.35e-06	0.000318625	NA	NA	NA	NA	NA	NA
TR13506|c3_g1	3.13149	3.9469	1.43e-06	0.000331759	NA	NA	NA	NA	NA	NA
TR17321|c3_g4	3.38368	-0.611475	1.43e-06	0.000331759	NA	NA	NA	NA	NA	NA
TR49491|c4_g1	1.67229	6.08848	1.43e-06	0.000331759	NA	NA	NA	NA	NA	NA
TR27092|c6_g1	-8.06486	4.26632	1.45e-06	0.000333053	NA	NA	NA	NA	NA	NA
TR45887|c0_g1	2.1063	1.25599	1.47e-06	0.00033617	NA	NA	NA	NA	NA	NA
TR49462|c0_g1	2.87448	3.03441	1.49e-06	0.000338927	NA	NA	NA	NA	NA	NA
TR11238|c1_g1	1.69717	6.96083	1.53e-06	0.000346847	32.03	281	1e-29	390361334	>XP_003729901.1 PREDICTED: uncharacterized protein LOC100889594 [Strongylocentrotus purpuratus]	>XP_003729901.1	PREDICTED:	uncharacterized	protein	LOC100889594	[Strongylocentrotus	purpuratus]
TR19097|c2_g1	3.32974	4.32082	1.55e-06	0.000349692	NA	NA	NA	NA	NA	NA
TR27757|c3_g1	5.17803	1.63594	1.61e-06	0.000359549	NA	NA	NA	NA	NA	NA
TR20436|c4_g1	1.41643	4.44228	1.68e-06	0.000372244	NA	NA	NA	NA	NA	NA
TR49649|c4_g4	5.6364	-1.15262	1.68e-06	0.000372244	NA	NA	NA	NA	NA	NA
TR55424|c2_g1	2.44824	3.99133	1.8e-06	0.000395506	76.87	147	7e-70	47551223	>NP_999792.1 transcription factor Elk [Strongylocentrotus purpuratus]	>NP_999792.1	transcription	factor	Elk	[Strongylocentrotus	purpuratus]
TR13668|c5_g1	8.19406	-0.19541	1.81e-06	0.000396921	NA	NA	NA	NA	NA	NA
TR9359|c1_g1	1.59996	4.76038	1.88e-06	0.000408679	NA	NA	NA	NA	NA	NA
TR16116|c8_g1	1.40458	4.80995	1.89e-06	0.000409764	NA	NA	NA	NA	NA	NA
TR56437|c4_g1	2.08357	7.6945	1.92e-06	0.000412507	51.11	180	2e-39	390353016	>XP_003728018.1 PREDICTED: mid1-interacting protein 1A-like [Strongylocentrotus purpuratus]	>XP_003728018.1	PREDICTED:	mid1-interacting	protein	1A-like	[Strongylocentrotus	purpuratus]
TR27654|c6_g1	1.97957	2.61852	1.93e-06	0.000413099	NA	NA	NA	NA	NA	NA
TR6014|c2_g2	1.93999	5.95682	2.05e-06	0.000436479	45.76	59	1e-09	780113155	>XP_011676823.1 PREDICTED: low-density lipoprotein receptor-related protein 12-like [Strongylocentrotus purpuratus]	>XP_011676823.1	PREDICTED:	low-density	lipoprotein	receptor-related	protein	12-like	[Strongylocentrotus	purpuratus]
TR60289|c0_g1	5.36722	0.29574	2.17e-06	0.000459871	NA	NA	NA	NA	NA	NA
TR5796|c1_g2	1.42086	3.02443	2.21e-06	0.000465335	NA	NA	NA	NA	NA	NA
TR45331|c0_g1	3.10453	4.79851	2.22e-06	0.000465586	50.12	405	1e-123	390362553	>XP_001200693.2 PREDICTED: putative thiamine transporter SLC35F3 isoform X1 [Strongylocentrotus purpuratus]	>XP_001200693.2	PREDICTED:	putative	thiamine	transporter	SLC35F3	isoform	X1	[Strongylocentrotus	purpuratus]
TR4080|c0_g1	1.52749	5.85416	2.25e-06	0.000468447	51.59	314	2e-98	746873480	>AJD81431.1 interleukin-1 receptor-associated kinase 1 [Apostichopus japonicus]	>AJD81431.1	interleukin-1	receptor-associated	kinase	1	[Apostichopus	japonicus]
TR60406|c0_g2	1.24138	3.9272	2.3e-06	0.000477964	NA	NA	NA	NA	NA	NA
TR5052|c2_g1	1.6054	2.16886	2.36e-06	0.000487019	NA	NA	NA	NA	NA	NA
TR37193|c1_g1	2.3033	2.03022	2.39e-06	0.000490004	NA	NA	NA	NA	NA	NA
TR6014|c1_g1	2.54452	2.7969	2.43e-06	0.000495776	NA	NA	NA	NA	NA	NA
TR4079|c2_g1	2.68602	3.24883	2.61e-06	0.000530406	NA	NA	NA	NA	NA	NA
TR38848|c1_g1	1.84726	5.17479	2.68e-06	0.000538945	50.21	237	8e-75	390342845	>XP_789994.3 PREDICTED: TNF receptor-associated factor 6-A [Strongylocentrotus purpuratus]	>XP_789994.3	PREDICTED:	TNF	receptor-associated	factor	6-A	[Strongylocentrotus	purpuratus]
TR38854|c0_g1	4.1772	0.768212	2.67e-06	0.000538945	NA	NA	NA	NA	NA	NA
TR39692|c3_g2	1.60455	8.00982	2.71e-06	0.000542516	25.47	161	3e-09	780097273	>XP_011674787.1 PREDICTED: alpha-1 collagen isoform X4 [Strongylocentrotus purpuratus]	>XP_011674787.1	PREDICTED:	alpha-1	collagen	isoform	X4	[Strongylocentrotus	purpuratus]
TR25871|c3_g1	7.98653	-0.397968	2.78e-06	0.00055174	NA	NA	NA	NA	NA	NA
TR2704|c0_g1	1.71724	6.18681	2.8e-06	0.00055174	41.58	303	2e-46	390337042	>XP_003724475.1 PREDICTED: immediate early response gene 5-like protein [Strongylocentrotus purpuratus]	>XP_003724475.1	PREDICTED:	immediate	early	response	gene	5-like	protein	[Strongylocentrotus	purpuratus]
TR60390|c1_g3	4.20859	1.70434	2.79e-06	0.00055174	NA	NA	NA	NA	NA	NA
TR56437|c3_g1	1.9704	6.62736	2.82e-06	0.000553979	NA	NA	NA	NA	NA	NA
TR14281|c0_g1	1.88709	6.98446	2.86e-06	0.00055841	77.45	306	3e-174	780183197	>XP_011662304.1 PREDICTED: LOW QUALITY PROTEIN: serine/threonine-protein kinase pim-1-like [Strongylocentrotus purpuratus]	>XP_011662304.1	PREDICTED:	LOW	QUALITY	PROTEIN:	serine/threonine-protein	kinase	pim-1-like	[Strongylocentrotus	purpuratus]
TR19097|c0_g1	3.33326	2.97766	2.88e-06	0.000560116	NA	NA	NA	NA	NA	NA
TR41747|c2_g2	1.81546	2.8551	3.02e-06	0.000583027	NA	NA	NA	NA	NA	NA
TR55424|c3_g1	2.3307	3.9489	3.13e-06	0.000601405	NA	NA	NA	NA	NA	NA
TR56492|c1_g1	-9.49921	1.24523	3.18e-06	0.000608923	NA	NA	NA	NA	NA	NA
TR20389|c3_g1	2.41641	0.775179	3.58e-06	0.000682582	NA	NA	NA	NA	NA	NA
TR21222|c4_g3	1.97494	5.91671	3.65e-06	0.000691735	NA	NA	NA	NA	NA	NA
TR54199|c0_g1	1.9463	1.43014	3.68e-06	0.000694498	NA	NA	NA	NA	NA	NA
TR29733|c4_g2	-1.1917	4.24081	3.82e-06	0.000710854	NA	NA	NA	NA	NA	NA
TR32697|c3_g1	3.16922	0.511587	3.8e-06	0.000710854	NA	NA	NA	NA	NA	NA
TR38892|c4_g1	1.84032	2.29244	3.81e-06	0.000710854	42.59	216	1e-47	72158613	>XP_780826.1 PREDICTED: peroxisomal coenzyme A diphosphatase NUDT7-like [Strongylocentrotus purpuratus]	>XP_780826.1	PREDICTED:	peroxisomal	coenzyme	A	diphosphatase	NUDT7-like	[Strongylocentrotus	purpuratus]
TR16326|c0_g1	3.02085	2.07873	3.88e-06	0.000719265	NA	NA	NA	NA	NA	NA
TR50613|c0_g1	3.41427	-0.699965	4.12e-06	0.000760136	NA	NA	NA	NA	NA	NA
TR59650|c5_g3	1.82002	3.17118	4.34e-06	0.000795806	NA	NA	NA	NA	NA	NA
TR26781|c1_g1	1.40081	3.55324	4.44e-06	0.000809906	52.56	78	5e-25	780100384	>XP_011675179.1 PREDICTED: myeloid differentiation primary response protein MyD88-like [Strongylocentrotus purpuratus]	>XP_011675179.1	PREDICTED:	myeloid	differentiation	primary	response	protein	MyD88-like	[Strongylocentrotus	purpuratus]
TR47813|c2_g1	4.04354	6.51388	4.46e-06	0.000809906	27.89	251	6e-17	390349508	>XP_003727232.1 PREDICTED: homeotic protein female sterile-like [Strongylocentrotus purpuratus]	>XP_003727232.1	PREDICTED:	homeotic	protein	female	sterile-like	[Strongylocentrotus	purpuratus]
TR41747|c1_g1	2.07513	2.3011	4.78e-06	0.000864698	NA	NA	NA	NA	NA	NA
TR41747|c1_g2	1.93097	2.32628	4.84e-06	0.000872432	NA	NA	NA	NA	NA	NA
TR29750|c1_g1	-1.35155	4.20215	5.09e-06	0.000912824	NA	NA	NA	NA	NA	NA
TR32559|c0_g1	1.66344	3.35364	5.13e-06	0.000916454	36.61	254	2e-41	390341019	>XP_787685.3 PREDICTED: uncharacterized protein LOC582648 isoform X1 [Strongylocentrotus purpuratus]	>XP_787685.3	PREDICTED:	uncharacterized	protein	LOC582648	isoform	X1	[Strongylocentrotus	purpuratus]
TR59301|c3_g5	1.3362	4.62962	5.32e-06	0.000944534	NA	NA	NA	NA	NA	NA
TR41745|c2_g2	2.6691	2.00904	5.36e-06	0.000947606	NA	NA	NA	NA	NA	NA
TR40367|c2_g1	-1.29729	2.89771	5.79e-06	0.00102007	NA	NA	NA	NA	NA	NA
TR59288|c0_g1	1.55096	5.18934	6.11e-06	0.00107145	58.86	158	5e-55	390333000	>XP_780964.3 PREDICTED: uncharacterized protein LOC575472 isoform X3 [Strongylocentrotus purpuratus]	>XP_780964.3	PREDICTED:	uncharacterized	protein	LOC575472	isoform	X3	[Strongylocentrotus	purpuratus]
TR60406|c0_g1	1.23647	4.98028	6.54e-06	0.00114237	NA	NA	NA	NA	NA	NA
TR315|c4_g1	1.69032	5.43718	6.9e-06	0.0011996	NA	NA	NA	NA	NA	NA
TR11529|c3_g1	1.45906	5.44941	7.26e-06	0.00125144	46.15	169	5e-31	390361089	>XP_797811.3 PREDICTED: uncharacterized protein LOC593232 [Strongylocentrotus purpuratus]	>XP_797811.3	PREDICTED:	uncharacterized	protein	LOC593232	[Strongylocentrotus	purpuratus]
TR14115|c0_g2	-1.7525	2.89608	7.26e-06	0.00125144	41.25	160	1e-37	780045240	>XP_011668735.1 PREDICTED: uncharacterized protein K02A2.6-like [Strongylocentrotus purpuratus]	>XP_011668735.1	PREDICTED:	uncharacterized	protein	K02A2.6-like	[Strongylocentrotus	purpuratus]
TR53808|c4_g3	1.42682	2.23313	7.61e-06	0.00130512	NA	NA	NA	NA	NA	NA
TR62368|c1_g1	1.51929	4.37355	7.79e-06	0.00133108	NA	NA	NA	NA	NA	NA
TR25891|c4_g5	1.89536	5.9735	7.86e-06	0.00133646	NA	NA	NA	NA	NA	NA
TR44193|c0_g1	2.16997	0.831443	8.17e-06	0.00138387	NA	NA	NA	NA	NA	NA
TR12730|c0_g1	1.49334	4.25656	8.4e-06	0.00140989	45.63	103	7e-22	780174303	>XP_011661076.1 PREDICTED: uncharacterized protein LOC105436801 isoform X1 [Strongylocentrotus purpuratus]	>XP_011661076.1	PREDICTED:	uncharacterized	protein	LOC105436801	isoform	X1	[Strongylocentrotus	purpuratus]
TR26910|c2_g1	1.48973	2.02628	8.37e-06	0.00140989	NA	NA	NA	NA	NA	NA
TR41787|c0_g1	1.39193	5.35889	8.62e-06	0.00143742	NA	NA	NA	NA	NA	NA
TR49490|c4_g2	6.75352	0.850088	8.63e-06	0.00143742	NA	NA	NA	NA	NA	NA
TR60060|c1_g1	2.44884	0.913703	8.86e-06	0.00146829	NA	NA	NA	NA	NA	NA
TR45732|c8_g1	1.62094	4.80869	8.99e-06	0.0014845	NA	NA	NA	NA	NA	NA
TR3981|c10_g2	1.98876	4.3453	9.2e-06	0.00151209	NA	NA	NA	NA	NA	NA
TR15543|c5_g1	2.77808	3.65891	9.35e-06	0.00153025	94.02	117	2e-75	780063809	>XP_011670732.1 PREDICTED: protein C-ets-2 [Strongylocentrotus purpuratus]	>XP_011670732.1	PREDICTED:	protein	C-ets-2	[Strongylocentrotus	purpuratus]
TR25891|c4_g1	1.8045	6.73257	9.48e-06	0.00154569	NA	NA	NA	NA	NA	NA
TR45802|c3_g1	1.70504	6.52519	9.53e-06	0.001547	NA	NA	NA	NA	NA	NA
TR17122|c2_g2	1.56605	4.64519	1.03e-05	0.00166298	NA	NA	NA	NA	NA	NA
TR26551|c0_g1	-5.14612	-0.125807	1.03e-05	0.00166298	62.52	507	0	780168590	>XP_011684139.1 PREDICTED: P protein [Strongylocentrotus purpuratus]	>XP_011684139.1	PREDICTED:	P	protein	[Strongylocentrotus	purpuratus]
TR2791|c0_g1	1.73826	2.5637	1.05e-05	0.0016856	NA	NA	NA	NA	NA	NA
TR27644|c2_g4	4.53435	-0.816139	1.06e-05	0.0016947	NA	NA	NA	NA	NA	NA
TR18910|c2_g1	-1.34045	4.38291	1.07e-05	0.00170265	NA	NA	NA	NA	NA	NA
TR11228|c5_g1	2.29433	2.52908	1.1e-05	0.0017442	NA	NA	NA	NA	NA	NA
TR21232|c2_g2	2.99283	2.64453	1.11e-05	0.0017593	NA	NA	NA	NA	NA	NA
TR57791|c0_g1	1.90329	1.41903	1.13e-05	0.00177341	NA	NA	NA	NA	NA	NA
TR5955|c0_g1	-1.75638	2.17195	1.13e-05	0.00177398	32.28	347	2e-42	780095875	>XP_011674629.1 PREDICTED: uncharacterized protein LOC105443305 [Strongylocentrotus purpuratus]	>XP_011674629.1	PREDICTED:	uncharacterized	protein	LOC105443305	[Strongylocentrotus	purpuratus]
TR59095|c0_g3	2.66806	3.83147	1.19e-05	0.0018538	45.45	143	1e-42	390332567	>XP_781556.2 PREDICTED: steroid 17-alpha-hydroxylase/17,20 lyase [Strongylocentrotus purpuratus]	>XP_781556.2	PREDICTED:	steroid	17-alpha-hydroxylase/17,20	lyase	[Strongylocentrotus	purpuratus]
TR50418|c3_g1	1.30047	3.84295	1.2e-05	0.00186769	NA	NA	NA	NA	NA	NA
TR38608|c4_g1	2.7059	3.58706	1.22e-05	0.00188212	NA	NA	NA	NA	NA	NA
TR27310|c0_g1	6.49671	-0.49995	1.27e-05	0.0019523	NA	NA	NA	NA	NA	NA
TR32697|c2_g2	2.45959	1.61628	1.27e-05	0.0019523	NA	NA	NA	NA	NA	NA
TR8859|c1_g2	1.27842	3.04485	1.28e-05	0.0019523	NA	NA	NA	NA	NA	NA
TR30246|c0_g1	3.9131	-0.155233	1.33e-05	0.0020224	NA	NA	NA	NA	NA	NA
TR33868|c2_g3	3.38271	-0.94637	1.34e-05	0.00203835	NA	NA	NA	NA	NA	NA
TR60817|c0_g1	2.69157	3.85848	1.35e-05	0.0020462	52.74	201	5e-61	390333783	>XP_800584.2 PREDICTED: uncharacterized protein LOC590064 [Strongylocentrotus purpuratus]	>XP_800584.2	PREDICTED:	uncharacterized	protein	LOC590064	[Strongylocentrotus	purpuratus]
TR49670|c0_g1	1.25734	4.07422	1.38e-05	0.00207855	NA	NA	NA	NA	NA	NA
TR45805|c1_g1	1.65437	1.61837	1.39e-05	0.00207908	NA	NA	NA	NA	NA	NA
TR60394|c0_g2	-1.79928	3.05091	1.41e-05	0.0021072	NA	NA	NA	NA	NA	NA
TR49762|c1_g2	1.59687	4.18508	1.45e-05	0.00215485	36.78	174	9e-30	115741907	>XP_780910.2 PREDICTED: histone-lysine N-methyltransferase 2D [Strongylocentrotus purpuratus]	>XP_780910.2	PREDICTED:	histone-lysine	N-methyltransferase	2D	[Strongylocentrotus	purpuratus]
TR24079|c0_g2	3.21009	1.32895	1.5e-05	0.0022096	NA	NA	NA	NA	NA	NA
TR37803|c5_g2	5.12964	2.84724	1.5e-05	0.0022096	NA	NA	NA	NA	NA	NA
TR38562|c8_g1	1.65491	1.17437	1.49e-05	0.0022096	31.95	532	4e-63	780089713	>XP_011673876.1 PREDICTED: uncharacterized protein LOC105442915 isoform X2 [Strongylocentrotus purpuratus]	>XP_011673876.1	PREDICTED:	uncharacterized	protein	LOC105442915	isoform	X2	[Strongylocentrotus	purpuratus]
TR9146|c0_g1	1.78306	5.87393	1.52e-05	0.00222513	40.05	1683	0	780031885	>XP_011666794.1 PREDICTED: sushi, von Willebrand factor type A, EGF and pentraxin domain-containing protein 1-like [Strongylocentrotus purpuratus]	>XP_011666794.1	PREDICTED:	sushi,	von	Willebrand	factor	type	A,	EGF	and	pentraxin	domain-containing	protein	1-like	[Strongylocentrotus	purpuratus]
TR51556|c1_g4	2.57328	4.40386	1.53e-05	0.00224034	NA	NA	NA	NA	NA	NA
TR41652|c7_g1	1.66332	2.06531	1.55e-05	0.00225926	NA	NA	NA	NA	NA	NA
TR15603|c6_g1	1.04282	7.47175	1.56e-05	0.00226628	NA	NA	NA	NA	NA	NA
TR19394|c1_g2	1.66075	4.69978	1.58e-05	0.00228921	NA	NA	NA	NA	NA	NA
TR35335|c0_g1	1.59547	4.2301	1.6e-05	0.00229573	43.77	377	4e-70	390354478	>XP_003728343.1 PREDICTED: uncharacterized protein LOC100892773 [Strongylocentrotus purpuratus]	>XP_003728343.1	PREDICTED:	uncharacterized	protein	LOC100892773	[Strongylocentrotus	purpuratus]
TR446|c3_g2	1.6785	3.87012	1.6e-05	0.00229573	35.12	467	8e-60	390366584	>XP_003731072.1 PREDICTED: uncharacterized protein LOC100889506 isoform X3 [Strongylocentrotus purpuratus]	>XP_003731072.1	PREDICTED:	uncharacterized	protein	LOC100889506	isoform	X3	[Strongylocentrotus	purpuratus]
TR60527|c2_g1	3.13966	-0.369818	1.6e-05	0.00229573	NA	NA	NA	NA	NA	NA
TR34785|c0_g1	1.18186	4.05637	1.61e-05	0.00229588	48.37	153	4e-43	390340786	>XP_003725309.1 PREDICTED: fibropellin-3 isoform X2 [Strongylocentrotus purpuratus]	>XP_003725309.1	PREDICTED:	fibropellin-3	isoform	X2	[Strongylocentrotus	purpuratus]
TR55385|c0_g1	2.79388	-0.337082	1.7e-05	0.00241086	NA	NA	NA	NA	NA	NA
TR32279|c1_g2	1.86083	1.52002	1.71e-05	0.0024196	NA	NA	NA	NA	NA	NA
TR26741|c2_g2	1.70151	2.87309	1.73e-05	0.00242269	NA	NA	NA	NA	NA	NA
TR34254|c0_g1	1.40717	7.12187	1.72e-05	0.00242269	63.44	320	2e-123	664686816	>AIF71194.1 Jun [Paracentrotus lividus]	>AIF71194.1	Jun	[Paracentrotus	lividus]
TR34868|c1_g1	-1.36703	3.87841	1.73e-05	0.00242269	NA	NA	NA	NA	NA	NA
TR27141|c3_g1	-1.14608	4.16784	1.75e-05	0.00243541	NA	NA	NA	NA	NA	NA
TR20135|c0_g4	2.10293	4.15173	1.94e-05	0.00269416	NA	NA	NA	NA	NA	NA
TR41783|c1_g1	1.52425	2.61576	2.04e-05	0.00282705	NA	NA	NA	NA	NA	NA
TR62443|c10_g3	1.80268	5.08821	2.1e-05	0.00289949	NA	NA	NA	NA	NA	NA
TR38041|c1_g1	1.56236	5.03932	2.12e-05	0.00291714	22.22	549	3e-28	780023556	>XP_011665571.1 PREDICTED: exocyst complex component 3 [Strongylocentrotus purpuratus]	>XP_011665571.1	PREDICTED:	exocyst	complex	component	3	[Strongylocentrotus	purpuratus]
TR11529|c4_g1	1.50831	4.5041	2.16e-05	0.00296337	NA	NA	NA	NA	NA	NA
TR58263|c0_g1	1.92005	6.06165	2.22e-05	0.00303068	81.97	915	0	779994119	>XP_011672567.1 PREDICTED: ATP-citrate synthase isoform X3 [Strongylocentrotus purpuratus]	>XP_011672567.1	PREDICTED:	ATP-citrate	synthase	isoform	X3	[Strongylocentrotus	purpuratus]
TR15543|c4_g1	2.58606	2.45223	2.37e-05	0.0032238	NA	NA	NA	NA	NA	NA
TR7431|c0_g1	3.12014	-0.496975	2.39e-05	0.00323792	NA	NA	NA	NA	NA	NA
TR45344|c0_g2	-1.27306	2.74658	2.44e-05	0.00329959	41.24	97	2e-18	390367109	>XP_003731185.1 PREDICTED: RNA-directed DNA polymerase from mobile element jockey-like [Strongylocentrotus purpuratus]	>XP_003731185.1	PREDICTED:	RNA-directed	DNA	polymerase	from	mobile	element	jockey-like	[Strongylocentrotus	purpuratus]
TR13561|c1_g1	1.74863	3.57723	2.46e-05	0.00332017	NA	NA	NA	NA	NA	NA
TR55424|c1_g1	1.98144	4.25862	2.48e-05	0.00333485	NA	NA	NA	NA	NA	NA
TR44595|c0_g1	2.52152	6.30688	2.51e-05	0.00335407	57.5	200	5e-67	906847395	>AKS48289.1 suppressors of cytokine signaling 2 [Apostichopus japonicus]	>AKS48289.1	suppressors	of	cytokine	signaling	2	[Apostichopus	japonicus]
TR25891|c2_g1	1.76087	5.10845	2.56e-05	0.00341911	NA	NA	NA	NA	NA	NA
TR17077|c2_g1	1.56203	4.32692	2.57e-05	0.00342362	NA	NA	NA	NA	NA	NA
TR38633|c1_g2	2.33736	2.42495	2.63e-05	0.00348942	NA	NA	NA	NA	NA	NA
TR37208|c1_g3	1.66593	7.98102	2.65e-05	0.00349624	NA	NA	NA	NA	NA	NA
TR26935|c0_g1	-1.04866	5.0152	2.7e-05	0.00354831	NA	NA	NA	NA	NA	NA
TR5796|c1_g1	1.37905	2.44575	2.7e-05	0.00354831	NA	NA	NA	NA	NA	NA
TR40432|c2_g1	-1.51557	4.02916	2.79e-05	0.0036482	NA	NA	NA	NA	NA	NA
TR19097|c1_g1	2.96035	3.49641	2.86e-05	0.0037201	NA	NA	NA	NA	NA	NA
TR32286|c0_g1	-1.3419	3.71338	2.86e-05	0.0037201	NA	NA	NA	NA	NA	NA
TR39488|c8_g1	1.66639	8.15596	2.9e-05	0.00374989	27.11	273	6e-19	652903810	>BAP00631.1 tetraspanin [Patiria pectinifera]	>BAP00631.1	tetraspanin	[Patiria	pectinifera]
TR5375|c3_g1	1.17559	4.29947	2.91e-05	0.00374989	NA	NA	NA	NA	NA	NA
TR27644|c2_g3	1.58186	1.70172	2.99e-05	0.00384438	NA	NA	NA	NA	NA	NA
TR40812|c7_g1	1.79087	2.27638	3.11e-05	0.00397491	NA	NA	NA	NA	NA	NA
TR473|c4_g2	3.32012	1.4075	3.11e-05	0.00397491	NA	NA	NA	NA	NA	NA
TR58037|c5_g1	1.26779	3.71835	3.13e-05	0.00399163	NA	NA	NA	NA	NA	NA
TR47044|c0_g1	1.81549	7.83438	3.17e-05	0.00402006	37.09	151	5e-20	390337234	>XP_789043.2 PREDICTED: putative defense protein 3 [Strongylocentrotus purpuratus]	>XP_789043.2	PREDICTED:	putative	defense	protein	3	[Strongylocentrotus	purpuratus]
TR32259|c0_g1	2.13595	1.13776	3.23e-05	0.00408943	NA	NA	NA	NA	NA	NA
TR52772|c0_g1	2.01408	1.84582	3.24e-05	0.00408943	NA	NA	NA	NA	NA	NA
TR59511|c0_g1	1.73502	5.78471	3.28e-05	0.00412232	51.32	76	1e-10	780130557	>XP_011679218.1 PREDICTED: collagen alpha-1(V) chain isoform X2 [Strongylocentrotus purpuratus]	>XP_011679218.1	PREDICTED:	collagen	alpha-1(V)	chain	isoform	X2	[Strongylocentrotus	purpuratus]
TR58269|c4_g3	5.89701	0.0404224	3.3e-05	0.00413324	NA	NA	NA	NA	NA	NA
TR4335|c0_g1	1.35308	5.10005	3.46e-05	0.00433111	35.49	417	1e-74	72052041	>XP_794899.1 PREDICTED: hemicentin-1 [Strongylocentrotus purpuratus]	>XP_794899.1	PREDICTED:	hemicentin-1	[Strongylocentrotus	purpuratus]
TR47588|c1_g2	-3.07807	2.04168	3.91e-05	0.00486692	NA	NA	NA	NA	NA	NA
TR33696|c6_g1	4.213	-1.30736	3.94e-05	0.00488907	NA	NA	NA	NA	NA	NA
TR32295|c0_g1	2.77627	2.64155	3.96e-05	0.00489956	NA	NA	NA	NA	NA	NA
TR4967|c2_g2	1.41125	4.59695	4e-05	0.00494144	51.8	278	6e-86	390341904	>XP_001198999.2 PREDICTED: uncharacterized protein LOC763122 isoform X2 [Strongylocentrotus purpuratus]	>XP_001198999.2	PREDICTED:	uncharacterized	protein	LOC763122	isoform	X2	[Strongylocentrotus	purpuratus]
TR55436|c5_g1	1.03219	3.86676	4.06e-05	0.00499804	NA	NA	NA	NA	NA	NA
TR4035|c4_g1	1.29807	5.00205	4.26e-05	0.00522988	27.01	422	3e-29	780078840	>XP_011672527.1 PREDICTED: probable serine/threonine-protein kinase roco11 [Strongylocentrotus purpuratus]	>XP_011672527.1	PREDICTED:	probable	serine/threonine-protein	kinase	roco11	[Strongylocentrotus	purpuratus]
TR33724|c6_g1	1.2952	5.38987	4.29e-05	0.005235	NA	NA	NA	NA	NA	NA
TR41745|c4_g1	1.77588	4.62132	4.29e-05	0.005235	NA	NA	NA	NA	NA	NA
TR43445|c3_g1	2.411	0.565696	4.35e-05	0.00528677	NA	NA	NA	NA	NA	NA
TR48022|c1_g2	2.62439	2.26255	4.39e-05	0.00532282	57.62	564	0	780177841	>XP_011661606.1 PREDICTED: WD repeat-containing protein on Y chromosome [Strongylocentrotus purpuratus]	>XP_011661606.1	PREDICTED:	WD	repeat-containing	protein	on	Y	chromosome	[Strongylocentrotus	purpuratus]
TR30126|c1_g1	1.29705	5.5015	4.45e-05	0.00537434	NA	NA	NA	NA	NA	NA
TR60847|c0_g3	-4.3555	-0.948402	4.47e-05	0.00538778	NA	NA	NA	NA	NA	NA
TR15674|c2_g1	-1.91102	0.783761	4.51e-05	0.00541669	NA	NA	NA	NA	NA	NA
TR24449|c0_g1	1.71229	0.656005	4.73e-05	0.00566032	NA	NA	NA	NA	NA	NA
TR38562|c3_g1	1.65174	0.878185	4.84e-05	0.00577794	NA	NA	NA	NA	NA	NA
TR51154|c0_g1	1.23128	4.17151	5.02e-05	0.00597255	NA	NA	NA	NA	NA	NA
TR37416|c0_g1	-8.00593	-0.172231	5.04e-05	0.00597371	NA	NA	NA	NA	NA	NA
TR23502|c2_g1	3.70411	1.97006	5.21e-05	0.00614705	NA	NA	NA	NA	NA	NA
TR45749|c2_g1	-1.21062	5.65281	5.2e-05	0.00614705	64.81	287	1e-130	780153604	>XP_011682056.1 PREDICTED: sulfide:quinone oxidoreductase, mitochondrial-like isoform X1 [Strongylocentrotus purpuratus]	>XP_011682056.1	PREDICTED:	sulfide:quinone	oxidoreductase,	mitochondrial-like	isoform	X1	[Strongylocentrotus	purpuratus]
TR27105|c1_g2	1.06456	3.25124	5.28e-05	0.00620792	NA	NA	NA	NA	NA	NA
TR13217|c1_g1	2.35185	1.21614	5.33e-05	0.00624658	NA	NA	NA	NA	NA	NA
TR1869|c3_g2	-7.3704	-0.687412	5.48e-05	0.00640947	NA	NA	NA	NA	NA	NA
TR51530|c4_g9	-5.20915	-0.564852	5.59e-05	0.00650941	NA	NA	NA	NA	NA	NA
TR55512|c1_g1	-7.13373	-0.91954	5.61e-05	0.00652399	NA	NA	NA	NA	NA	NA
TR53864|c1_g1	-1.45543	1.4331	5.66e-05	0.00655601	27.1	513	2e-50	390347273	>XP_003726735.1 PREDICTED: transient receptor potential-gamma protein isoform X1 [Strongylocentrotus purpuratus]	>XP_003726735.1	PREDICTED:	transient	receptor	potential-gamma	protein	isoform	X1	[Strongylocentrotus	purpuratus]
TR45818|c1_g1	2.84351	-0.0912802	5.7e-05	0.00658541	NA	NA	NA	NA	NA	NA
TR55489|c2_g2	0.956976	5.62157	5.73e-05	0.00659738	NA	NA	NA	NA	NA	NA
TR40268|c0_g1	-2.36083	0.876597	5.79e-05	0.00665159	NA	NA	NA	NA	NA	NA
TR32556|c2_g1	-1.05032	3.58784	5.87e-05	0.00670078	53.63	179	7e-48	780037484	>XP_784130.2 PREDICTED: glucosamine 6-phosphate N-acetyltransferase [Strongylocentrotus purpuratus]	>XP_784130.2	PREDICTED:	glucosamine	6-phosphate	N-acetyltransferase	[Strongylocentrotus	purpuratus]
TR9232|c6_g1	1.35067	5.0615	5.86e-05	0.00670078	43.37	581	7e-113	390352970	>XP_787030.3 PREDICTED: uncharacterized protein LOC581960 isoform X1 [Strongylocentrotus purpuratus]	>XP_787030.3	PREDICTED:	uncharacterized	protein	LOC581960	isoform	X1	[Strongylocentrotus	purpuratus]
TR473|c3_g1	2.03938	1.18353	5.89e-05	0.00670808	NA	NA	NA	NA	NA	NA
TR4117|c5_g2	2.64586	0.707251	5.95e-05	0.00675524	NA	NA	NA	NA	NA	NA
TR62623|c1_g2	3.55248	-0.0784272	6.01e-05	0.00680161	NA	NA	NA	NA	NA	NA
TR51500|c3_g3	4.06364	0.496984	6.1e-05	0.006887	31.21	141	8e-10	780132996	>XP_011679564.1 PREDICTED: tyrosine kinase receptor Cad96Ca, partial [Strongylocentrotus purpuratus]	>XP_011679564.1	PREDICTED:	tyrosine	kinase	receptor	Cad96Ca,	partial	[Strongylocentrotus	purpuratus]
TR45712|c1_g1	1.99092	1.49307	6.2e-05	0.00697703	NA	NA	NA	NA	NA	NA
TR5077|c4_g1	-2.11623	6.78068	6.23e-05	0.00699193	NA	NA	NA	NA	NA	NA
TR37151|c6_g1	2.71252	1.55386	6.32e-05	0.00707482	NA	NA	NA	NA	NA	NA
TR11345|c1_g3	-7.5115	-0.606033	6.35e-05	0.00708977	NA	NA	NA	NA	NA	NA
TR15543|c6_g1	2.01445	5.27642	6.42e-05	0.00714197	NA	NA	NA	NA	NA	NA
TR37151|c0_g2	2.40549	2.07555	6.5e-05	0.00719019	NA	NA	NA	NA	NA	NA
TR60825|c1_g1	1.04943	4.12172	6.49e-05	0.00719019	NA	NA	NA	NA	NA	NA
TR56511|c3_g1	1.33995	5.724	6.61e-05	0.00729056	NA	NA	NA	NA	NA	NA
TR24226|c3_g1	1.7948	2.42333	6.67e-05	0.00732228	NA	NA	NA	NA	NA	NA
TR6071|c0_g1	2.57387	-0.252255	6.67e-05	0.00732228	NA	NA	NA	NA	NA	NA
TR59591|c6_g1	-1.38959	6.13172	6.79e-05	0.00743758	NA	NA	NA	NA	NA	NA
TR43462|c8_g1	1.18035	3.38585	6.83e-05	0.00745601	NA	NA	NA	NA	NA	NA
TR56432|c5_g1	1.26986	3.29352	6.99e-05	0.00760861	NA	NA	NA	NA	NA	NA
TR23794|c0_g1	2.26372	-0.176216	7.07e-05	0.00767115	NA	NA	NA	NA	NA	NA
TR62389|c4_g2	1.44032	2.64904	7.17e-05	0.007758	NA	NA	NA	NA	NA	NA
TR45256|c6_g1	1.66276	1.39157	7.22e-05	0.00779598	NA	NA	NA	NA	NA	NA
TR20380|c1_g1	1.82053	4.10115	7.3e-05	0.00785353	NA	NA	NA	NA	NA	NA
TR45182|c2_g4	1.59996	5.45975	7.31e-05	0.00785353	33.33	153	3e-11	780126734	>XP_011678706.1 PREDICTED: uncharacterized protein LOC105445194 [Strongylocentrotus purpuratus]	>XP_011678706.1	PREDICTED:	uncharacterized	protein	LOC105445194	[Strongylocentrotus	purpuratus]
TR11324|c4_g1	2.05871	2.70149	7.41e-05	0.00789058	NA	NA	NA	NA	NA	NA
TR2366|c1_g1	1.48985	4.95549	7.39e-05	0.00789058	NA	NA	NA	NA	NA	NA
TR38962|c1_g1	-4.73712	0.254511	7.37e-05	0.00789058	NA	NA	NA	NA	NA	NA
TR51133|c9_g1	1.96413	3.75551	7.44e-05	0.00789946	NA	NA	NA	NA	NA	NA
TR11837|c0_g2	-7.47058	-0.599599	7.48e-05	0.00790268	NA	NA	NA	NA	NA	NA
TR16110|c1_g1	-1.19425	2.84697	7.46e-05	0.00790268	NA	NA	NA	NA	NA	NA
TR49744|c2_g5	4.17098	-1.08202	7.75e-05	0.00816729	NA	NA	NA	NA	NA	NA
TR29315|c0_g1	2.44717	2.16119	7.83e-05	0.00823268	NA	NA	NA	NA	NA	NA
TR20128|c0_g1	1.14434	4.27032	7.87e-05	0.00824708	NA	NA	NA	NA	NA	NA
TR41717|c2_g2	1.79378	1.69422	7.89e-05	0.00824723	NA	NA	NA	NA	NA	NA
TR62591|c1_g1	-1.25315	3.16142	7.99e-05	0.00833135	NA	NA	NA	NA	NA	NA
TR24079|c2_g1	2.69612	2.49428	8.08e-05	0.00839969	NA	NA	NA	NA	NA	NA
TR58761|c2_g1	1.85205	1.67467	8.2e-05	0.00850737	NA	NA	NA	NA	NA	NA
TR54885|c1_g1	-8.51643	0.327909	8.4e-05	0.00869082	38.13	257	3e-57	780004589	>XP_011660846.1 PREDICTED: uncharacterized protein LOC105436707 [Strongylocentrotus purpuratus]	>XP_011660846.1	PREDICTED:	uncharacterized	protein	LOC105436707	[Strongylocentrotus	purpuratus]
TR58041|c0_g1	2.42714	-0.253508	8.42e-05	0.00869204	NA	NA	NA	NA	NA	NA
TR16086|c5_g1	1.31204	3.65538	8.45e-05	0.00869374	NA	NA	NA	NA	NA	NA
TR21677|c0_g1	-3.85118	0.879644	8.65e-05	0.00887874	39.39	66	2e-07	780039025	>XP_011667808.1 PREDICTED: N-lysine methyltransferase SETD8-A-like isoform X2 [Strongylocentrotus purpuratus]	>XP_011667808.1	PREDICTED:	N-lysine	methyltransferase	SETD8-A-like	isoform	X2	[Strongylocentrotus	purpuratus]
TR45148|c1_g2	1.24933	3.25694	8.69e-05	0.00889906	NA	NA	NA	NA	NA	NA
TR11324|c3_g1	2.01694	2.40491	8.74e-05	0.00892837	NA	NA	NA	NA	NA	NA
TR27700|c2_g1	3.35345	0.225781	9e-05	0.00917082	NA	NA	NA	NA	NA	NA
TR60788|c0_g1	4.56719	-1.06871	9.03e-05	0.00917432	NA	NA	NA	NA	NA	NA
TR45173|c0_g1	2.47704	6.8957	9.12e-05	0.00924335	NA	NA	NA	NA	NA	NA
TR5810|c0_g1	1.76577	1.64338	9.6e-05	0.00970303	NA	NA	NA	NA	NA	NA
TR32698|c1_g1	2.11494	0.26321	9.69e-05	0.00973389	NA	NA	NA	NA	NA	NA
TR372|c4_g1	1.26568	5.77255	9.7e-05	0.00973389	58.01	381	4e-140	780084502	>XP_011673237.1 PREDICTED: uncharacterized protein LOC100891240 [Strongylocentrotus purpuratus]	>XP_011673237.1	PREDICTED:	uncharacterized	protein	LOC100891240	[Strongylocentrotus	purpuratus]
TR38879|c0_g1	2.32263	5.2284	9.66e-05	0.00973389	NA	NA	NA	NA	NA	NA
TR47093|c0_g1	1.65662	1.62504	0.000100679	0.0100488	53.66	710	0	780074666	>XP_011672013.1 PREDICTED: uncharacterized protein K02A2.6-like, partial [Strongylocentrotus purpuratus]	>XP_011672013.1	PREDICTED:	uncharacterized	protein	K02A2.6-like,	partial	[Strongylocentrotus	purpuratus]
TR5049|c1_g4	1.65348	1.73786	0.000100519	0.0100488	NA	NA	NA	NA	NA	NA
TR60063|c4_g3	1.14731	4.36746	0.000101395	0.0100949	NA	NA	NA	NA	NA	NA
TR24537|c0_g1	3.41059	0.0312017	0.000103027	0.0102139	31.55	206	2e-27	72092569	>XP_792696.1 PREDICTED: histamine N-methyltransferase [Strongylocentrotus purpuratus]	>XP_792696.1	PREDICTED:	histamine	N-methyltransferase	[Strongylocentrotus	purpuratus]
TR47753|c4_g3	0.949751	3.60308	0.000103106	0.0102139	NA	NA	NA	NA	NA	NA
TR11969|c0_g1	3.95603	2.24908	0.00010499	0.0103747	NA	NA	NA	NA	NA	NA
TR59577|c8_g2	-1.02727	4.72887	0.000105463	0.0103954	NA	NA	NA	NA	NA	NA
TR19397|c3_g2	1.59379	0.907088	0.000106172	0.0104393	NA	NA	NA	NA	NA	NA
TR39713|c2_g2	4.51771	-1.08373	0.000106623	0.0104578	NA	NA	NA	NA	NA	NA
TR20462|c0_g1	1.18914	5.94082	0.000110464	0.0108077	NA	NA	NA	NA	NA	NA
TR53926|c2_g3	2.04279	2.64229	0.000112799	0.011009	NA	NA	NA	NA	NA	NA
TR60062|c0_g1	1.31401	3.3195	0.000114952	0.0111916	50.84	474	9e-162	779993224	>XP_788209.4 PREDICTED: sterol O-acyltransferase 1 [Strongylocentrotus purpuratus]	>XP_788209.4	PREDICTED:	sterol	O-acyltransferase	1	[Strongylocentrotus	purpuratus]
TR42056|c0_g1	2.22967	0.0414912	0.000117795	0.0114403	NA	NA	NA	NA	NA	NA
TR26016|c2_g1	1.89918	3.76427	0.000118697	0.0114997	NA	NA	NA	NA	NA	NA
TR23279|c6_g1	-8.08924	-0.0675843	0.000121547	0.0117185	NA	NA	NA	NA	NA	NA
TR33704|c0_g2	2.09913	4.27942	0.000121339	0.0117185	83.6	311	1e-174	390341039	>XP_003725360.1 PREDICTED: tricarboxylate transport protein, mitochondrial isoform X1 [Strongylocentrotus purpuratus]	>XP_003725360.1	PREDICTED:	tricarboxylate	transport	protein,	mitochondrial	isoform	X1	[Strongylocentrotus	purpuratus]
TR55462|c5_g1	1.4658	3.49356	0.000126528	0.0121446	47.64	403	1e-79	390337655	>XP_782748.3 PREDICTED: cyclic AMP-dependent transcription factor ATF-2 isoform X2 [Strongylocentrotus purpuratus]	>XP_782748.3	PREDICTED:	cyclic	AMP-dependent	transcription	factor	ATF-2	isoform	X2	[Strongylocentrotus	purpuratus]
TR58197|c3_g2	2.31367	-0.805388	0.000126579	0.0121446	NA	NA	NA	NA	NA	NA
TR58037|c4_g1	1.30913	2.52007	0.000127611	0.0122139	NA	NA	NA	NA	NA	NA
TR27759|c4_g1	0.908833	4.31688	0.000129876	0.0124009	NA	NA	NA	NA	NA	NA
TR18677|c0_g1	2.70068	-0.548034	0.000130337	0.0124149	NA	NA	NA	NA	NA	NA
TR20389|c1_g2	2.63639	0.057393	0.000130654	0.0124153	NA	NA	NA	NA	NA	NA
TR41652|c7_g4	1.45106	7.35012	0.000131983	0.0125116	24.96	689	1e-34	780139486	>XP_011680440.1 PREDICTED: fibronectin [Strongylocentrotus purpuratus]	>XP_011680440.1	PREDICTED:	fibronectin	[Strongylocentrotus	purpuratus]
TR32651|c1_g1	1.84074	2.67967	0.000132619	0.0125418	NA	NA	NA	NA	NA	NA
TR10584|c0_g1	1.66989	5.79231	0.00013697	0.0129225	33.39	641	3e-105	115673110	>XP_001193834.1 PREDICTED: solute carrier organic anion transporter family member 3A1 [Strongylocentrotus purpuratus]	>XP_001193834.1	PREDICTED:	solute	carrier	organic	anion	transporter	family	member	3A1	[Strongylocentrotus	purpuratus]
TR25896|c1_g1	-2.16402	4.30797	0.000139135	0.0130955	NA	NA	NA	NA	NA	NA
TR41652|c5_g1	1.65272	2.63242	0.000139874	0.0131339	NA	NA	NA	NA	NA	NA
TR10225|c0_g1	1.48861	5.54092	0.000141915	0.0132941	64.17	360	1e-174	390367337	>XP_785190.3 PREDICTED: phosphoserine aminotransferase [Strongylocentrotus purpuratus]	>XP_785190.3	PREDICTED:	phosphoserine	aminotransferase	[Strongylocentrotus	purpuratus]
TR340|c3_g1	2.00766	1.62806	0.000144138	0.0134704	NA	NA	NA	NA	NA	NA
TR55934|c3_g1	0.948208	4.5406	0.00014483	0.0135032	NA	NA	NA	NA	NA	NA
TR26772|c1_g1	-6.19908	0.63016	0.000145664	0.0135492	31.82	506	2e-80	780120097	>XP_011677788.1 PREDICTED: transient receptor potential cation channel subfamily A member 1 [Strongylocentrotus purpuratus]	>XP_011677788.1	PREDICTED:	transient	receptor	potential	cation	channel	subfamily	A	member	1	[Strongylocentrotus	purpuratus]
TR43404|c3_g1	2.03363	2.87038	0.000148134	0.0137466	29.86	345	5e-41	779999438	>XP_011678633.1 PREDICTED: uncharacterized protein LOC105445152 [Strongylocentrotus purpuratus]	>XP_011678633.1	PREDICTED:	uncharacterized	protein	LOC105445152	[Strongylocentrotus	purpuratus]
TR25927|c5_g2	1.07104	7.63417	0.000148903	0.0137857	NA	NA	NA	NA	NA	NA
TR55421|c2_g1	-2.78732	-0.618644	0.000149295	0.0137898	NA	NA	NA	NA	NA	NA
TR47799|c2_g2	-1.4591	3.84354	0.000153518	0.0141469	NA	NA	NA	NA	NA	NA
TR5156|c0_g1	5.3205	0.260505	0.000159955	0.0147058	30.59	219	5e-18	780168069	>XP_011684072.1 PREDICTED: uncharacterized protein LOC100892106 isoform X1 [Strongylocentrotus purpuratus]	>XP_011684072.1	PREDICTED:	uncharacterized	protein	LOC100892106	isoform	X1	[Strongylocentrotus	purpuratus]
TR3933|c5_g1	2.33608	0.516987	0.00016246	0.0148805	NA	NA	NA	NA	NA	NA
TR48027|c1_g1	1.68521	2.12395	0.000162606	0.0148805	32.74	223	8e-27	390348915	>XP_003727111.1 PREDICTED: basement membrane-specific heparan sulfate proteoglycan core protein-like [Strongylocentrotus purpuratus]	>XP_003727111.1	PREDICTED:	basement	membrane-specific	heparan	sulfate	proteoglycan	core	protein-like	[Strongylocentrotus	purpuratus]
TR58096|c1_g1	2.47767	1.07351	0.000162994	0.0148816	NA	NA	NA	NA	NA	NA
TR17339|c3_g1	1.46426	2.35957	0.00016387	0.0149272	NA	NA	NA	NA	NA	NA
TR16110|c2_g1	-1.15497	4.18017	0.000166929	0.0151711	NA	NA	NA	NA	NA	NA
TR32743|c5_g1	1.61677	3.55656	0.000169989	0.0154138	37.66	786	4e-157	390347986	>XP_787649.3 PREDICTED: fibulin-1 isoform X2 [Strongylocentrotus purpuratus]	>XP_787649.3	PREDICTED:	fibulin-1	isoform	X2	[Strongylocentrotus	purpuratus]
TR27076|c2_g2	0.998962	4.24348	0.000170614	0.0154351	29.39	313	2e-19	780179100	>XP_011661765.1 PREDICTED: LOW QUALITY PROTEIN: mitogen-activated protein kinase kinase kinase 5 [Strongylocentrotus purpuratus]	>XP_011661765.1	PREDICTED:	LOW	QUALITY	PROTEIN:	mitogen-activated	protein	kinase	kinase	kinase	5	[Strongylocentrotus	purpuratus]
TR47620|c8_g1	1.62351	4.77103	0.000172084	0.0155327	NA	NA	NA	NA	NA	NA
TR49458|c0_g1	2.11355	1.35865	0.000174816	0.0157433	NA	NA	NA	NA	NA	NA
TR17871|c0_g1	1.51954	4.23621	0.000175454	0.015765	NA	NA	NA	NA	NA	NA
TR59577|c7_g1	-1.04528	3.60993	0.00017686	0.0158553	NA	NA	NA	NA	NA	NA
TR48052|c2_g1	1.47151	1.21125	0.000182382	0.0163135	NA	NA	NA	NA	NA	NA
TR22526|c0_g1	2.69188	0.218301	0.000187095	0.0166974	NA	NA	NA	NA	NA	NA
TR20116|c3_g1	-1.10582	2.64799	0.000189181	0.0168456	NA	NA	NA	NA	NA	NA
TR53059|c3_g1	1.1372	2.99882	0.000190886	0.0169594	NA	NA	NA	NA	NA	NA
TR46963|c0_g1	1.4956	1.43957	0.000191622	0.0169866	NA	NA	NA	NA	NA	NA
TR58805|c1_g4	3.30079	3.01002	0.000197102	0.0174334	NA	NA	NA	NA	NA	NA
TR13514|c3_g1	1.66717	4.48636	0.000197709	0.0174481	NA	NA	NA	NA	NA	NA
TR4361|c0_g1	1.01278	5.25057	0.000199889	0.0176013	NA	NA	NA	NA	NA	NA
TR20389|c0_g1	1.97282	1.338	0.000201142	0.0176724	NA	NA	NA	NA	NA	NA
TR43491|c2_g2	2.56557	0.465537	0.000203953	0.0178798	NA	NA	NA	NA	NA	NA
TR34239|c0_g1	1.94448	0.245105	0.0002069	0.0180981	NA	NA	NA	NA	NA	NA
TR18651|c0_g1	-6.15496	1.95699	0.000208156	0.0181678	NA	NA	NA	NA	NA	NA
TR62116|c8_g1	-1.68324	1.20869	0.000211554	0.0184238	NA	NA	NA	NA	NA	NA
TR42053|c1_g1	2.55077	-0.558682	0.000213489	0.0185109	NA	NA	NA	NA	NA	NA
TR45732|c5_g1	1.33483	2.89558	0.000213482	0.0185109	NA	NA	NA	NA	NA	NA
TR282|c6_g1	0.999673	3.43023	0.00021405	0.0185191	NA	NA	NA	NA	NA	NA
TR23489|c0_g1	-8.53265	0.353825	0.00021474	0.0185383	NA	NA	NA	NA	NA	NA
TR26741|c4_g1	4.34568	-0.987963	0.000215916	0.0185798	NA	NA	NA	NA	NA	NA
TR53849|c5_g5	-0.975526	4.45622	0.000216158	0.0185798	NA	NA	NA	NA	NA	NA
TR59366|c7_g1	-0.890691	4.74369	0.000218943	0.0187784	NA	NA	NA	NA	NA	NA
TR11168|c2_g1	1.53291	3.42822	0.000220597	0.0188794	41.77	158	6e-34	390344228	>XP_003726074.1 PREDICTED: uncharacterized protein LOC575072 [Strongylocentrotus purpuratus]	>XP_003726074.1	PREDICTED:	uncharacterized	protein	LOC575072	[Strongylocentrotus	purpuratus]
TR41787|c1_g2	1.3514	3.6067	0.000224684	0.0191877	NA	NA	NA	NA	NA	NA
TR34852|c0_g1	1.21745	4.95396	0.000226807	0.0193274	NA	NA	NA	NA	NA	NA
TR49762|c1_g1	1.46052	2.83793	0.00023243	0.019764	NA	NA	NA	NA	NA	NA
TR19393|c2_g1	1.6015	6.70107	0.000238676	0.0202517	22.12	226	3e-07	780129474	>XP_011679085.1 PREDICTED: uncharacterized protein LOC100893626 isoform X2 [Strongylocentrotus purpuratus]	>XP_011679085.1	PREDICTED:	uncharacterized	protein	LOC100893626	isoform	X2	[Strongylocentrotus	purpuratus]
TR29408|c0_g1	2.22238	2.18914	0.000241776	0.0204584	NA	NA	NA	NA	NA	NA
TR62419|c5_g1	-0.902378	5.04158	0.000242145	0.0204584	NA	NA	NA	NA	NA	NA
TR45728|c2_g1	2.36446	0.171727	0.000243243	0.0205074	NA	NA	NA	NA	NA	NA
TR27759|c5_g1	-5.31596	-1.02397	0.000245072	0.0206178	NA	NA	NA	NA	NA	NA
TR459|c1_g1	1.39921	5.66577	0.000257159	0.0215888	NA	NA	NA	NA	NA	NA
TR16335|c6_g4	2.77321	2.90824	0.000262234	0.0219684	NA	NA	NA	NA	NA	NA
TR26034|c6_g1	1.82861	1.88503	0.000266013	0.0221445	NA	NA	NA	NA	NA	NA
TR32698|c3_g1	1.37681	2.41305	0.000265972	0.0221445	NA	NA	NA	NA	NA	NA
TR58812|c1_g1	1.57428	0.562208	0.000265803	0.0221445	NA	NA	NA	NA	NA	NA
TR23745|c0_g1	2.01297	1.04642	0.000267509	0.0221785	NA	NA	NA	NA	NA	NA
TR24399|c0_g1	-2.61225	-0.342009	0.000267541	0.0221785	NA	NA	NA	NA	NA	NA
TR32575|c2_g1	-5.73554	0.728436	0.000274612	0.0227171	NA	NA	NA	NA	NA	NA
TR14750|c0_g1	0.930274	4.54054	0.000276906	0.0228116	NA	NA	NA	NA	NA	NA
TR33286|c2_g1	-2.3919	1.64014	0.000276579	0.0228116	NA	NA	NA	NA	NA	NA
TR38608|c5_g2	1.09643	4.71827	0.000278061	0.0228593	NA	NA	NA	NA	NA	NA
TR58096|c3_g1	1.53836	4.48365	0.000279335	0.0229165	65.1	149	7e-64	90968584	>NP_001035104.1 uncharacterized protein LOC574826 [Strongylocentrotus purpuratus]	>NP_001035104.1	uncharacterized	protein	LOC574826	[Strongylocentrotus	purpuratus]
TR58271|c4_g2	1.38142	2.54573	0.000280603	0.0229729	NA	NA	NA	NA	NA	NA
TR18776|c0_g1	1.84039	6.15281	0.000283332	0.0231264	56.12	335	5e-72	1050996383	>CZR14360.2 fos related protein [Paracentrotus lividus]	>CZR14360.2	fos	related	protein	[Paracentrotus	lividus]
TR62564|c0_g1	1.22464	4.37855	0.000283645	0.0231264	NA	NA	NA	NA	NA	NA
TR56550|c3_g1	-2.65441	0.314697	0.000284305	0.0231326	NA	NA	NA	NA	NA	NA
TR2043|c1_g2	0.915126	3.57271	0.000287543	0.0233482	NA	NA	NA	NA	NA	NA
TR1204|c0_g1	-2.99431	-0.619722	0.000291549	0.0235334	NA	NA	NA	NA	NA	NA
TR1855|c2_g1	0.878214	3.88858	0.000291365	0.0235334	42.95	312	4e-68	390335165	>XP_003724082.1 PREDICTED: ileal sodium/bile acid cotransporter [Strongylocentrotus purpuratus]	>XP_003724082.1	PREDICTED:	ileal	sodium/bile	acid	cotransporter	[Strongylocentrotus	purpuratus]
TR21407|c7_g1	1.97399	1.44373	0.000291688	0.0235334	35.44	333	2e-52	390331700	>XP_003723337.1 PREDICTED: uncharacterized protein LOC100890904 [Strongylocentrotus purpuratus]	>XP_003723337.1	PREDICTED:	uncharacterized	protein	LOC100890904	[Strongylocentrotus	purpuratus]
TR5796|c0_g1	1.28193	2.21133	0.0002922	0.0235334	NA	NA	NA	NA	NA	NA
TR17275|c4_g2	2.57254	-0.112049	0.000296302	0.0238153	NA	NA	NA	NA	NA	NA
TR13504|c2_g1	0.972635	2.76962	0.00030101	0.0241448	NA	NA	NA	NA	NA	NA
TR40638|c0_g1	2.60347	1.25034	0.00030461	0.0243842	NA	NA	NA	NA	NA	NA
TR36945|c0_g1	-4.6091	1.16959	0.000306401	0.0244781	NA	NA	NA	NA	NA	NA
TR24073|c1_g1	2.43423	-0.330682	0.000314658	0.0250368	NA	NA	NA	NA	NA	NA
TR60084|c2_g1	2.12993	0.859557	0.000314582	0.0250368	NA	NA	NA	NA	NA	NA
TR47050|c1_g1	2.01871	0.819139	0.000316873	0.0251625	NA	NA	NA	NA	NA	NA
TR26034|c3_g1	2.54872	0.575489	0.000317814	0.0251868	NA	NA	NA	NA	NA	NA
TR60545|c3_g1	-0.922709	3.91665	0.000318606	0.0251991	NA	NA	NA	NA	NA	NA
TR60803|c1_g2	1.00787	2.81652	0.000320352	0.0252868	NA	NA	NA	NA	NA	NA
TR18788|c0_g2	1.85361	0.886586	0.000322803	0.0254296	NA	NA	NA	NA	NA	NA
TR44332|c8_g1	1.45601	2.6872	0.000328608	0.0258355	35.61	570	3e-79	780023926	>XP_011665647.1 PREDICTED: calcium-activated chloride channel regulator 1-like [Strongylocentrotus purpuratus]	>XP_011665647.1	PREDICTED:	calcium-activated	chloride	channel	regulator	1-like	[Strongylocentrotus	purpuratus]
TR21318|c1_g1	-1.1986	2.63064	0.000329356	0.025843	NA	NA	NA	NA	NA	NA
TR14502|c1_g2	-2.45228	0.925891	0.000335134	0.0262444	NA	NA	NA	NA	NA	NA
TR16151|c0_g1	1.67395	3.36892	0.00033683	0.0263253	51.94	310	2e-109	780026229	>XP_011666026.1 PREDICTED: 5-hydroxytryptamine receptor 1-like [Strongylocentrotus purpuratus]	>XP_011666026.1	PREDICTED:	5-hydroxytryptamine	receptor	1-like	[Strongylocentrotus	purpuratus]
TR13704|c1_g1	0.904453	7.42324	0.000346981	0.0270652	25.08	662	2e-40	390358542	>XP_003729283.1 PREDICTED: uncharacterized protein LOC100889999 [Strongylocentrotus purpuratus]	>XP_003729283.1	PREDICTED:	uncharacterized	protein	LOC100889999	[Strongylocentrotus	purpuratus]
TR17034|c3_g3	1.40288	4.40657	0.00034785	0.0270796	43.87	310	5e-59	390333740	>XP_003723774.1 PREDICTED: polycomb group protein Pc [Strongylocentrotus purpuratus]	>XP_003723774.1	PREDICTED:	polycomb	group	protein	Pc	[Strongylocentrotus	purpuratus]
TR7822|c0_g1	1.73692	1.31354	0.00034973	0.0271727	NA	NA	NA	NA	NA	NA
TR30090|c8_g1	2.03519	-0.199397	0.000351275	0.0271861	NA	NA	NA	NA	NA	NA
TR45270|c1_g1	0.869183	4.17181	0.000351177	0.0271861	NA	NA	NA	NA	NA	NA
TR28448|c1_g1	1.44803	2.87398	0.000354203	0.0273593	33.33	285	4e-28	115733038	>XP_790682.2 PREDICTED: 72 kDa type IV collagenase [Strongylocentrotus purpuratus]	>XP_790682.2	PREDICTED:	72	kDa	type	IV	collagenase	[Strongylocentrotus	purpuratus]
TR20097|c0_g2	-4.65794	-1.05367	0.000355663	0.0274186	NA	NA	NA	NA	NA	NA
TR23202|c3_g1	1.65752	3.54096	0.000359812	0.0276845	NA	NA	NA	NA	NA	NA
TR35420|c0_g1	1.30796	2.4383	0.000362453	0.0278337	NA	NA	NA	NA	NA	NA
TR59168|c0_g1	-2.13972	3.48723	0.000363729	0.0278777	NA	NA	NA	NA	NA	NA
TR23496|c7_g1	0.904981	6.91998	0.000364729	0.0279004	NA	NA	NA	NA	NA	NA
TR17009|c1_g1	-1.09945	6.79064	0.000369079	0.0281585	NA	NA	NA	NA	NA	NA
TR37771|c0_g1	-1.19428	4.05445	0.000369525	0.0281585	70.89	615	0	115629235	>XP_798065.2 PREDICTED: sodium/glucose cotransporter 4 isoform X1 [Strongylocentrotus purpuratus]	>XP_798065.2	PREDICTED:	sodium/glucose	cotransporter	4	isoform	X1	[Strongylocentrotus	purpuratus]
TR34770|c1_g1	1.42764	2.64725	0.000372499	0.0283307	NA	NA	NA	NA	NA	NA
TR25891|c1_g1	1.51939	4.87802	0.000374414	0.0283951	NA	NA	NA	NA	NA	NA
TR41743|c0_g1	3.90873	-0.770467	0.000374779	0.0283951	NA	NA	NA	NA	NA	NA
TR30642|c0_g1	-7.74066	-0.363525	0.000375696	0.0284102	NA	NA	NA	NA	NA	NA
TR20112|c3_g4	0.996288	6.85144	0.00037954	0.0286462	NA	NA	NA	NA	NA	NA
TR26719|c0_g1	-1.18	4.17608	0.000381009	0.0287024	NA	NA	NA	NA	NA	NA
TR44403|c4_g2	2.11193	2.02329	0.000381832	0.0287099	NA	NA	NA	NA	NA	NA
TR39015|c0_g1	-5.47047	-0.896064	0.000394083	0.0295749	NA	NA	NA	NA	NA	NA
TR10274|c0_g1	1.26342	4.45312	0.000397027	0.0297395	NA	NA	NA	NA	NA	NA
TR11281|c2_g1	3.31687	2.47323	0.000404827	0.0302665	NA	NA	NA	NA	NA	NA
TR62375|c4_g2	-1.4903	0.749572	0.000406603	0.030342	NA	NA	NA	NA	NA	NA
TR52738|c0_g1	1.38709	2.91126	0.000412254	0.030706	NA	NA	NA	NA	NA	NA
TR53849|c4_g1	1.39169	3.27527	0.000415441	0.0308853	NA	NA	NA	NA	NA	NA
TR7860|c0_g1	1.27461	7.87052	0.000417358	0.0309697	NA	NA	NA	NA	NA	NA
TR39805|c0_g1	1.15221	12.5118	0.000425701	0.0314724	50.11	441	2e-54	13325096	>AAB30065.2 fibrillar collagen alpha 120 and 140 chains, partial [Hemicentrotus pulcherrimus]	>AAB30065.2	fibrillar	collagen	alpha	120	and	140	chains,	partial	[Hemicentrotus	pulcherrimus]
TR44747|c1_g1	1.87971	0.0902535	0.000425721	0.0314724	NA	NA	NA	NA	NA	NA
TR13718|c4_g1	0.922703	3.85062	0.000429737	0.0317101	NA	NA	NA	NA	NA	NA
TR16272|c2_g1	0.968002	5.39125	0.000432584	0.0318442	50.14	357	2e-121	115727589	>XP_783355.2 PREDICTED: adipocyte plasma membrane-associated protein [Strongylocentrotus purpuratus]	>XP_783355.2	PREDICTED:	adipocyte	plasma	membrane-associated	protein	[Strongylocentrotus	purpuratus]
TR34037|c0_g2	-0.979636	5.92277	0.000433161	0.0318442	51.85	54	1e-08	213268899	>ACJ45038.1 transcription factor p8 [Paracentrotus lividus]	>ACJ45038.1	transcription	factor	p8	[Paracentrotus	lividus]
TR320|c5_g2	-3.87515	-0.557639	0.000436209	0.0320089	NA	NA	NA	NA	NA	NA
TR56795|c0_g1	2.02845	0.49138	0.000438911	0.0321476	NA	NA	NA	NA	NA	NA
TR45842|c0_g1	0.944992	5.89825	0.000441758	0.0322964	NA	NA	NA	NA	NA	NA
TR10233|c2_g4	1.68834	9.39729	0.000442795	0.0323126	46.21	132	5e-29	72135868	>XP_792095.1 PREDICTED: lysozyme [Strongylocentrotus purpuratus]	>XP_792095.1	PREDICTED:	lysozyme	[Strongylocentrotus	purpuratus]
TR17354|c2_g2	1.34386	3.46189	0.000447287	0.032481	NA	NA	NA	NA	NA	NA
TR24240|c6_g1	1.45625	1.69514	0.000447562	0.032481	NA	NA	NA	NA	NA	NA
TR38959|c4_g3	0.840975	3.53112	0.000446007	0.032481	NA	NA	NA	NA	NA	NA
TR47588|c0_g1	-2.60279	0.622398	0.000449519	0.0325634	NA	NA	NA	NA	NA	NA
TR17301|c4_g1	1.44384	6.01364	0.000455007	0.0328764	85.87	276	8e-166	780180917	>XP_011661981.1 PREDICTED: tyrosine-protein phosphatase corkscrew [Strongylocentrotus purpuratus]	>XP_011661981.1	PREDICTED:	tyrosine-protein	phosphatase	corkscrew	[Strongylocentrotus	purpuratus]
TR27777|c2_g1	3.45532	1.69328	0.000455499	0.0328764	NA	NA	NA	NA	NA	NA
TR45804|c3_g2	3.14211	1.26933	0.000461793	0.0332701	NA	NA	NA	NA	NA	NA
TR41788|c0_g1	0.875276	3.34982	0.000468756	0.0337104	NA	NA	NA	NA	NA	NA
TR55880|c4_g1	1.33049	2.1552	0.000471335	0.0338345	NA	NA	NA	NA	NA	NA
TR9315|c5_g1	0.832959	3.98216	0.000481746	0.0345193	NA	NA	NA	NA	NA	NA
TR14783|c0_g1	-3.474	1.78453	0.000487355	0.0347328	NA	NA	NA	NA	NA	NA
TR25896|c3_g2	-2.29687	6.32283	0.000487308	0.0347328	NA	NA	NA	NA	NA	NA
TR28312|c0_g1	1.26804	6.04968	0.000486006	0.0347328	42.06	107	3e-23	1095857067	>APA22677.1 collagen [Apostichopus japonicus]	>APA22677.1	collagen	[Apostichopus	japonicus]
TR9315|c4_g1	0.854436	4.46954	0.000488658	0.0347632	NA	NA	NA	NA	NA	NA
TR38583|c1_g1	1.61254	1.89433	0.000489777	0.0347803	NA	NA	NA	NA	NA	NA
TR15541|c1_g1	1.53081	1.84251	0.000499041	0.0352133	NA	NA	NA	NA	NA	NA
TR17009|c2_g2	-1.06721	7.40165	0.000499307	0.0352133	NA	NA	NA	NA	NA	NA
TR29745|c5_g1	4.18687	3.02238	0.000499241	0.0352133	NA	NA	NA	NA	NA	NA
TR41783|c2_g2	1.44631	2.0852	0.000499429	0.0352133	NA	NA	NA	NA	NA	NA
TR36403|c0_g1	-0.992345	5.68229	0.00050269	0.0353803	52.47	364	8e-124	780066132	>XP_011670982.1 PREDICTED: lysine-specific demethylase 8 [Strongylocentrotus purpuratus]	>XP_011670982.1	PREDICTED:	lysine-specific	demethylase	8	[Strongylocentrotus	purpuratus]
TR50297|c0_g1	-4.30678	1.35578	0.000508021	0.0356921	NA	NA	NA	NA	NA	NA
TR54362|c1_g1	-7.89974	-0.237274	0.000511833	0.0358963	NA	NA	NA	NA	NA	NA
TR12853|c0_g1	-4.43531	-0.109665	0.000517713	0.0361041	36.46	96	2e-12	780019181	>XP_011664880.1 PREDICTED: deleted in malignant brain tumors 1 protein [Strongylocentrotus purpuratus]	>XP_011664880.1	PREDICTED:	deleted	in	malignant	brain	tumors	1	protein	[Strongylocentrotus	purpuratus]
TR17281|c4_g3	2.53376	3.76504	0.000516768	0.0361041	NA	NA	NA	NA	NA	NA
TR19006|c2_g1	0.922641	3.11779	0.000518366	0.0361041	59.82	224	7e-75	780042501	>XP_011668291.1 PREDICTED: ubiquitin-like protein 7 isoform X1 [Strongylocentrotus purpuratus]	>XP_011668291.1	PREDICTED:	ubiquitin-like	protein	7	isoform	X1	[Strongylocentrotus	purpuratus]
TR24205|c4_g1	1.08624	4.62028	0.000518441	0.0361041	NA	NA	NA	NA	NA	NA
TR1461|c4_g1	1.07742	2.84215	0.000521731	0.0362695	NA	NA	NA	NA	NA	NA
TR37966|c7_g2	0.853784	5.15334	0.000530366	0.0368052	NA	NA	NA	NA	NA	NA
TR20157|c0_g1	1.43526	1.16271	0.000531914	0.0368481	NA	NA	NA	NA	NA	NA
TR27701|c1_g1	0.964119	4.91822	0.00053346	0.0368907	84.64	521	0	41352675	>AAS01046.1 Src family kinase [Patiria miniata]	>AAS01046.1	Src	family	kinase	[Patiria	miniata]
TR14736|c2_g1	1.28383	3.13829	0.000537361	0.0370584	NA	NA	NA	NA	NA	NA
TR24133|c6_g1	-5.31301	0.536429	0.000539343	0.0370584	NA	NA	NA	NA	NA	NA
TR29332|c0_g1	1.30681	0.896636	0.000538277	0.0370584	NA	NA	NA	NA	NA	NA
TR50432|c2_g3	0.799116	4.21075	0.000539627	0.0370584	NA	NA	NA	NA	NA	NA
TR50439|c3_g1	1.11018	3.66654	0.00054725	0.0375169	NA	NA	NA	NA	NA	NA
TR23254|c1_g1	1.35853	2.64981	0.000553144	0.0377902	62.89	194	5e-88	390352454	>XP_003727903.1 PREDICTED: protein slowmo homolog 2 [Strongylocentrotus purpuratus]	>XP_003727903.1	PREDICTED:	protein	slowmo	homolog	2	[Strongylocentrotus	purpuratus]
TR30090|c5_g1	1.71298	5.4421	0.000552738	0.0377902	NA	NA	NA	NA	NA	NA
TR4793|c0_g1	2.63616	-1.02756	0.000556262	0.0379379	NA	NA	NA	NA	NA	NA
TR5044|c2_g3	1.74084	0.309361	0.000562073	0.0382683	NA	NA	NA	NA	NA	NA
TR31344|c0_g1	1.51057	0.470164	0.000565591	0.0384418	31.6	519	8e-67	780025381	>XP_011665896.1 PREDICTED: LOW QUALITY PROTEIN: leucine-rich repeat and immunoglobulin-like domain-containing nogo receptor-interacting protein 3 [Strongylocentrotus purpuratus]	>XP_011665896.1	PREDICTED:	LOW	QUALITY	PROTEIN:	leucine-rich	repeat	and	immunoglobulin-like	domain-containing	nogo	receptor-interacting	protein	3	[Strongylocentrotus	purpuratus]
TR32564|c2_g1	1.14044	6.6087	0.000568106	0.0385466	NA	NA	NA	NA	NA	NA
TR13704|c0_g1	1.91057	-0.41485	0.00057298	0.0387475	NA	NA	NA	NA	NA	NA
TR18756|c2_g1	1.95008	1.73505	0.000573023	0.0387475	NA	NA	NA	NA	NA	NA
TR30610|c3_g1	1.04127	3.29211	0.000578818	0.0390727	NA	NA	NA	NA	NA	NA
TR41677|c0_g1	1.84864	-0.167264	0.000583033	0.0392903	NA	NA	NA	NA	NA	NA
TR45854|c2_g1	-0.922352	3.97697	0.000592586	0.0398662	NA	NA	NA	NA	NA	NA
TR5386|c2_g1	3.6566	2.30342	0.00059501	0.0399615	NA	NA	NA	NA	NA	NA
TR30661|c0_g2	-7.73041	-0.422387	0.000597218	0.0400419	NA	NA	NA	NA	NA	NA
TR2695|c0_g1	-2.32959	0.555513	0.000605375	0.0405203	58.33	48	3e-12	780130177	>XP_011679170.1 PREDICTED: uncharacterized protein LOC105445373 [Strongylocentrotus purpuratus]	>XP_011679170.1	PREDICTED:	uncharacterized	protein	LOC105445373	[Strongylocentrotus	purpuratus]
TR18984|c10_g1	1.21221	2.72592	0.000608555	0.040596	NA	NA	NA	NA	NA	NA
TR23440|c2_g1	0.855153	3.77711	0.000608288	0.040596	43.75	384	3e-99	390331978	>XP_003723395.1 PREDICTED: leucine-rich repeat-containing protein 28 [Strongylocentrotus purpuratus]	>XP_003723395.1	PREDICTED:	leucine-rich	repeat-containing	protein	28	[Strongylocentrotus	purpuratus]
TR60527|c5_g1	1.28176	2.62475	0.000613718	0.0408716	NA	NA	NA	NA	NA	NA
TR23309|c0_g1	-0.964308	2.87948	0.000622865	0.0412726	NA	NA	NA	NA	NA	NA
TR27632|c5_g1	-1.51691	2.24928	0.000622152	0.0412726	NA	NA	NA	NA	NA	NA
TR5810|c3_g1	1.22757	2.72125	0.000621328	0.0412726	NA	NA	NA	NA	NA	NA
TR23336|c0_g1	1.06032	6.10804	0.000626673	0.0413865	47.58	227	1e-53	72176795	>XP_792782.1 PREDICTED: maternal B9.15 protein-like [Strongylocentrotus purpuratus]	>XP_792782.1	PREDICTED:	maternal	B9.15	protein-like	[Strongylocentrotus	purpuratus]
TR33911|c0_g1	2.11485	4.7329	0.000625731	0.0413865	99.45	181	1e-120	167487374	>ABZ81087.1 Runt [Asterias rubens]	>ABZ81087.1	Runt	[Asterias	rubens]
TR7809|c0_g1	1.40926	1.26124	0.000630629	0.0415785	NA	NA	NA	NA	NA	NA
TR33932|c0_g1	2.43083	8.29766	0.000634635	0.0417584	53.67	177	1e-51	780078241	>XP_011672460.1 PREDICTED: fibrinogen C domain-containing protein 1-like [Strongylocentrotus purpuratus]	>XP_011672460.1	PREDICTED:	fibrinogen	C	domain-containing	protein	1-like	[Strongylocentrotus	purpuratus]
TR49271|c0_g1	2.29403	-0.241069	0.000635465	0.0417584	NA	NA	NA	NA	NA	NA
TR54223|c0_g1	1.1664	2.41634	0.000641965	0.0420461	29.1	402	2e-22	390336025	>XP_003724265.1 PREDICTED: uncharacterized protein LOC100889579 [Strongylocentrotus purpuratus]	>XP_003724265.1	PREDICTED:	uncharacterized	protein	LOC100889579	[Strongylocentrotus	purpuratus]
TR58274|c2_g1	1.4107	7.76417	0.000641431	0.0420461	NA	NA	NA	NA	NA	NA
TR4339|c1_g1	0.807444	3.88823	0.000643884	0.0421022	NA	NA	NA	NA	NA	NA
TR51025|c3_g2	0.962521	3.36664	0.000650192	0.0424446	NA	NA	NA	NA	NA	NA
TR39722|c0_g4	1.47413	3.43676	0.000655889	0.042746	NA	NA	NA	NA	NA	NA
TR16078|c2_g2	1.84054	1.41992	0.000671235	0.0435765	NA	NA	NA	NA	NA	NA
TR23183|c0_g1	1.91648	-0.126941	0.000671931	0.0435765	NA	NA	NA	NA	NA	NA
TR3984|c1_g1	-1.41767	0.744489	0.000669977	0.0435765	NA	NA	NA	NA	NA	NA
TR33911|c0_g2	1.99686	3.36231	0.000677032	0.0437641	NA	NA	NA	NA	NA	NA
TR53039|c3_g1	-6.80776	0.314912	0.000676584	0.0437641	NA	NA	NA	NA	NA	NA
TR350|c1_g1	0.839391	4.86534	0.000691765	0.0446436	NA	NA	NA	NA	NA	NA
TR49746|c2_g2	0.912267	6.33808	0.000693218	0.0446646	NA	NA	NA	NA	NA	NA
TR51133|c0_g1	1.73298	1.01693	0.000710871	0.0457277	NA	NA	NA	NA	NA	NA
TR57813|c0_g1	1.1921	2.00762	0.000716099	0.0459893	55.93	270	2e-95	72142201	>XP_787272.1 PREDICTED: tetraspanin-5 [Strongylocentrotus purpuratus]	>XP_787272.1	PREDICTED:	tetraspanin-5	[Strongylocentrotus	purpuratus]
TR11308|c3_g1	1.59576	4.38465	0.00072001	0.0460911	55.77	529	0	780175125	>XP_011661237.1 PREDICTED: laccase-2 [Strongylocentrotus purpuratus]	>XP_011661237.1	PREDICTED:	laccase-2	[Strongylocentrotus	purpuratus]
TR30090|c5_g2	1.93466	-0.112144	0.000719805	0.0460911	NA	NA	NA	NA	NA	NA
TR40292|c1_g2	0.870544	4.57124	0.000729072	0.0465209	NA	NA	NA	NA	NA	NA
TR9171|c2_g1	1.34707	6.31193	0.000728437	0.0465209	87.5	120	3e-55	780132198	>XP_011679429.1 PREDICTED: Krueppel-like factor 5 [Strongylocentrotus purpuratus]	>XP_011679429.1	PREDICTED:	Krueppel-like	factor	5	[Strongylocentrotus	purpuratus]
TR5317|c2_g2	0.873014	4.53391	0.000738797	0.0470657	NA	NA	NA	NA	NA	NA
TR10277|c4_g4	1.59725	3.79039	0.000741153	0.0471399	NA	NA	NA	NA	NA	NA
TR60449|c0_g1	1.07558	4.11493	0.000742461	0.0471475	NA	NA	NA	NA	NA	NA
TR19494|c0_g1	1.82406	0.713156	0.000751542	0.0476478	NA	NA	NA	NA	NA	NA
TR50928|c6_g2	1.02864	2.74605	0.000758458	0.0480094	NA	NA	NA	NA	NA	NA
TR50427|c0_g2	0.886886	3.13768	0.000760802	0.048081	NA	NA	NA	NA	NA	NA
TR30165|c4_g2	1.59177	7.75412	0.000765415	0.0482955	NA	NA	NA	NA	NA	NA
TR23205|c2_g1	1.25466	5.11687	0.000767822	0.0483703	NA	NA	NA	NA	NA	NA
TR4818|c0_g1	1.74873	0.412047	0.000775662	0.0487867	NA	NA	NA	NA	NA	NA
TR37726|c0_g1	-1.43272	1.26791	0.000777778	0.0488422	NA	NA	NA	NA	NA	NA
TR5177|c0_g1	1.82039	-0.046244	0.000780762	0.0489521	NA	NA	NA	NA	NA	NA
TR56955|c0_g1	1.41555	1.36088	0.000787151	0.0492747	NA	NA	NA	NA	NA	NA
TR16544|c4_g1	0.792211	7.91663	0.000788614	0.0492854	54.35	46	8e-11	390339940	>XP_003725134.1 PREDICTED: G-protein coupled receptor 126 [Strongylocentrotus purpuratus]	>XP_003725134.1	PREDICTED:	G-protein	coupled	receptor	126	[Strongylocentrotus	purpuratus]
TR6024|c1_g1	2.30318	0.8975	0.000789811	0.0492854	NA	NA	NA	NA	NA	NA
TR59245|c0_g1	-1.72863	2.08248	0.000798864	0.049772	NA	NA	NA	NA	NA	NA
TR10227|c2_g1	0.768175	6.49546	0.000810491	0.0504171	34.17	120	6e-10	780120354	>XP_011677823.1 PREDICTED: tumor necrosis factor receptor superfamily member 16 [Strongylocentrotus purpuratus]	>XP_011677823.1	PREDICTED:	tumor	necrosis	factor	receptor	superfamily	member	16	[Strongylocentrotus	purpuratus]
TR59564|c0_g2	-1.13329	2.58321	0.000812683	0.0504743	NA	NA	NA	NA	NA	NA
TR45839|c3_g1	2.37391	1.0769	0.000814484	0.0505069	NA	NA	NA	NA	NA	NA
TR16414|c0_g2	3.52198	0.0251058	0.000816658	0.0505626	NA	NA	NA	NA	NA	NA
TR14546|c3_g1	1.33743	1.2686	0.000819112	0.0506355	NA	NA	NA	NA	NA	NA
TR5010|c0_g1	-6.96508	-1.04611	0.000820601	0.0506485	NA	NA	NA	NA	NA	NA
TR49465|c4_g1	-0.935091	3.69326	0.000826344	0.0509236	NA	NA	NA	NA	NA	NA
TR30655|c3_g1	1.85365	0.841764	0.000827706	0.0509283	NA	NA	NA	NA	NA	NA
TR34187|c1_g1	2.06326	2.50283	0.000839514	0.0515748	47.91	478	1e-161	72124731	>XP_791122.1 PREDICTED: dimethylaniline monooxygenase [N-oxide-forming] 2 [Strongylocentrotus purpuratus]	>XP_791122.1	PREDICTED:	dimethylaniline	monooxygenase	[N-oxide-forming]	2	[Strongylocentrotus	purpuratus]
TR49785|c2_g1	-0.825158	3.47232	0.000841285	0.0516036	63.23	854	0	390355179	>XP_793154.3 PREDICTED: chromodomain-helicase-DNA-binding protein 1-like [Strongylocentrotus purpuratus]	>XP_793154.3	PREDICTED:	chromodomain-helicase-DNA-binding	protein	1-like	[Strongylocentrotus	purpuratus]
TR282|c0_g1	1.768	-0.322836	0.000848905	0.0518491	NA	NA	NA	NA	NA	NA
TR30448|c0_g1	2.64344	4.90563	0.00085183	0.0518491	50.68	369	5e-91	780062382	>XP_011670557.1 PREDICTED: early growth response protein 1-B-like isoform X2 [Strongylocentrotus purpuratus]	>XP_011670557.1	PREDICTED:	early	growth	response	protein	1-B-like	isoform	X2	[Strongylocentrotus	purpuratus]
TR38975|c0_g1	1.35388	3.2263	0.000851704	0.0518491	NA	NA	NA	NA	NA	NA
TR5052|c1_g1	1.24344	1.33556	0.000847198	0.0518491	NA	NA	NA	NA	NA	NA
TR56386|c1_g2	1.0039	2.40352	0.000850956	0.0518491	NA	NA	NA	NA	NA	NA
TR16097|c1_g3	-1.86809	4.36152	0.000853254	0.0518561	NA	NA	NA	NA	NA	NA
TR24170|c2_g3	2.12544	-0.549742	0.000856854	0.0519952	NA	NA	NA	NA	NA	NA
TR300|c5_g1	0.883778	6.91859	0.000859918	0.0520416	83.04	1256	0	40365363	>AAR85355.1 phospholipase C-gamma [Patiria miniata]	>AAR85355.1	phospholipase	C-gamma	[Patiria	miniata]
TR55624|c0_g1	-3.09506	-1.07888	0.000860245	0.0520416	NA	NA	NA	NA	NA	NA
TR14542|c0_g1	1.55536	3.52149	0.000865345	0.0522669	63.58	151	6e-46	780070964	>XP_011671554.1 PREDICTED: uncharacterized protein LOC575423 [Strongylocentrotus purpuratus]	>XP_011671554.1	PREDICTED:	uncharacterized	protein	LOC575423	[Strongylocentrotus	purpuratus]
TR60449|c1_g1	1.01947	5.29007	0.000866608	0.0522669	NA	NA	NA	NA	NA	NA
TR15959|c0_g1	0.934589	5.74279	0.000872389	0.0525356	34.03	144	2e-12	779996340	>XP_011675091.1 PREDICTED: deleted in malignant brain tumors 1 protein [Strongylocentrotus purpuratus]	>XP_011675091.1	PREDICTED:	deleted	in	malignant	brain	tumors	1	protein	[Strongylocentrotus	purpuratus]
TR3953|c1_g1	1.21227	5.52486	0.000876422	0.0526983	NA	NA	NA	NA	NA	NA
TR19060|c4_g2	1.04102	5.23687	0.000882245	0.0529681	28.9	526	2e-39	390365497	>XP_003730833.1 PREDICTED: mixed lineage kinase domain-like protein [Strongylocentrotus purpuratus]	>XP_003730833.1	PREDICTED:	mixed	lineage	kinase	domain-like	protein	[Strongylocentrotus	purpuratus]
TR60073|c5_g1	1.38224	0.786658	0.000888251	0.053248	NA	NA	NA	NA	NA	NA
TR1879|c3_g1	-0.874175	2.90014	0.000898341	0.0537716	NA	NA	NA	NA	NA	NA
TR20384|c0_g1	1.00609	6.47466	0.000906503	0.0541782	NA	NA	NA	NA	NA	NA
TR373|c7_g2	1.28168	4.25928	0.00090818	0.0541967	NA	NA	NA	NA	NA	NA
TR34703|c2_g1	-1.42823	5.61593	0.000918282	0.0547172	NA	NA	NA	NA	NA	NA
TR44309|c0_g1	-7.19444	-0.881693	0.000926836	0.0551439	NA	NA	NA	NA	NA	NA
TR22841|c0_g1	1.0773	3.73436	0.00093059	0.0552843	23.23	310	1e-08	780124253	>XP_011678357.1 PREDICTED: uncharacterized protein LOC105445044 [Strongylocentrotus purpuratus]	>XP_011678357.1	PREDICTED:	uncharacterized	protein	LOC105445044	[Strongylocentrotus	purpuratus]
TR37990|c1_g1	-0.857522	3.33206	0.000932873	0.055337	NA	NA	NA	NA	NA	NA
TR33660|c0_g1	0.962795	2.97083	0.00095286	0.0564381	NA	NA	NA	NA	NA	NA
TR13568|c0_g3	1.61431	4.55322	0.000976231	0.05765	49.05	526	5e-160	780169353	>XP_011684235.1 PREDICTED: matrix metalloproteinase-24 [Strongylocentrotus purpuratus]	>XP_011684235.1	PREDICTED:	matrix	metalloproteinase-24	[Strongylocentrotus	purpuratus]
TR17034|c3_g6	1.33493	3.07126	0.000976083	0.05765	NA	NA	NA	NA	NA	NA
TR4117|c5_g3	1.25491	5.12739	0.000978707	0.0577102	NA	NA	NA	NA	NA	NA
TR54362|c0_g3	-6.90898	-1.09386	0.000983169	0.0578872	NA	NA	NA	NA	NA	NA
TR17082|c1_g2	0.997476	3.23969	0.000990352	0.0582236	NA	NA	NA	NA	NA	NA
TR17034|c2_g1	1.4402	3.05482	0.00100303	0.0588815	NA	NA	NA	NA	NA	NA
TR29750|c6_g1	-1.3556	2.35023	0.00100857	0.059119	NA	NA	NA	NA	NA	NA
TR26699|c2_g1	1.18009	3.29409	0.00101198	0.0592314	NA	NA	NA	NA	NA	NA
TR32706|c4_g3	0.870658	4.67948	0.00101914	0.0595628	NA	NA	NA	NA	NA	NA
TR17338|c0_g1	1.92157	1.07757	0.00102221	0.0596542	NA	NA	NA	NA	NA	NA
TR38899|c3_g2	4.11928	-0.81305	0.0010314	0.0601021	NA	NA	NA	NA	NA	NA
TR16286|c3_g1	-2.21678	0.364879	0.00103934	0.0603872	NA	NA	NA	NA	NA	NA
TR58761|c5_g3	1.97148	0.160757	0.00103865	0.0603872	NA	NA	NA	NA	NA	NA
TR47582|c4_g1	1.44228	5.32311	0.00104856	0.0608336	NA	NA	NA	NA	NA	NA
TR10533|c1_g1	-0.919865	6.38049	0.00105366	0.0610398	NA	NA	NA	NA	NA	NA
TR59557|c0_g1	1.42163	11.1156	0.00105669	0.0611261	NA	NA	NA	NA	NA	NA
TR30414|c0_g1	1.62382	6.38328	0.00106794	0.0616867	53.75	80	2e-23	72085363	>XP_780120.1 PREDICTED: sodium- and chloride-dependent glycine transporter 1 [Strongylocentrotus purpuratus]	>XP_780120.1	PREDICTED:	sodium-	and	chloride-dependent	glycine	transporter	1	[Strongylocentrotus	purpuratus]
TR30669|c3_g1	-0.969419	5.75677	0.00107138	0.0617955	NA	NA	NA	NA	NA	NA
TR44419|c0_g2	2.66648	-0.318203	0.00107466	0.0618946	NA	NA	NA	NA	NA	NA
TR5296|c1_g1	2.16062	0.687152	0.00108165	0.0621165	NA	NA	NA	NA	NA	NA
TR5375|c2_g1	0.913815	4.52799	0.00108092	0.0621165	NA	NA	NA	NA	NA	NA
TR50438|c10_g2	0.884196	3.62451	0.00108502	0.0622199	NA	NA	NA	NA	NA	NA
TR9180|c3_g1	1.13416	1.73327	0.00108702	0.0622443	NA	NA	NA	NA	NA	NA
TR11506|c1_g1	1.46583	0.834195	0.00109166	0.0624197	NA	NA	NA	NA	NA	NA
TR19406|c5_g1	1.31922	3.70089	0.00109837	0.0626228	NA	NA	NA	NA	NA	NA
TR4933|c5_g5	1.07794	6.49531	0.00109719	0.0626228	30.19	212	5e-15	390335431	>XP_003724148.1 PREDICTED: collagen alpha-2(VIII) chain-like [Strongylocentrotus purpuratus]	>XP_003724148.1	PREDICTED:	collagen	alpha-2(VIII)	chain-like	[Strongylocentrotus	purpuratus]
TR53019|c0_g1	0.742892	3.86893	0.00110165	0.0627199	45.25	305	4e-67	390349999	>XP_003727324.1 PREDICTED: GA-binding protein subunit beta-1 [Strongylocentrotus purpuratus]	>XP_003727324.1	PREDICTED:	GA-binding	protein	subunit	beta-1	[Strongylocentrotus	purpuratus]
TR37151|c10_g1	-1.02549	1.9469	0.00110435	0.062783	NA	NA	NA	NA	NA	NA
TR16954|c1_g3	-0.909207	3.88456	0.00111636	0.0632841	NA	NA	NA	NA	NA	NA
TR23453|c8_g6	2.15987	-0.747583	0.00111516	0.0632841	NA	NA	NA	NA	NA	NA
TR49454|c7_g1	1.59303	4.3046	0.00111962	0.0633787	26.63	353	6e-14	390345644	>XP_003726378.1 PREDICTED: centrosomal protein of 55 kDa isoform X1 [Strongylocentrotus purpuratus]	>XP_003726378.1	PREDICTED:	centrosomal	protein	of	55	kDa	isoform	X1	[Strongylocentrotus	purpuratus]
TR33920|c4_g2	-4.13392	1.41142	0.00113107	0.0638596	NA	NA	NA	NA	NA	NA
TR51136|c0_g1	-1.32445	1.25234	0.00113134	0.0638596	NA	NA	NA	NA	NA	NA
TR60543|c5_g2	-0.999009	4.97297	0.00113623	0.064044	59.53	215	6e-84	390359230	>XP_783963.3 PREDICTED: egl nine homolog 1 [Strongylocentrotus purpuratus]	>XP_783963.3	PREDICTED:	egl	nine	homolog	1	[Strongylocentrotus	purpuratus]
TR13212|c5_g1	-2.0637	0.855687	0.00113854	0.0640834	NA	NA	NA	NA	NA	NA
TR18990|c5_g3	0.900698	3.51449	0.00114214	0.0641521	NA	NA	NA	NA	NA	NA
TR62374|c1_g1	-2.30624	-0.217876	0.001143	0.0641521	NA	NA	NA	NA	NA	NA
TR40280|c3_g2	1.77511	0.474765	0.00114605	0.0642326	NA	NA	NA	NA	NA	NA
TR2811|c0_g1	-1.48721	1.3666	0.0011506	0.064396	NA	NA	NA	NA	NA	NA
TR60826|c0_g1	0.969782	2.05903	0.00115241	0.0644064	NA	NA	NA	NA	NA	NA
TR29716|c3_g1	3.19856	1.83374	0.00115719	0.0644138	NA	NA	NA	NA	NA	NA
TR51136|c1_g1	-1.18722	2.07091	0.00115742	0.0644138	63.93	219	9e-86	780040835	>XP_011668062.1 PREDICTED: tyrosyl-DNA phosphodiesterase 1 [Strongylocentrotus purpuratus]	>XP_011668062.1	PREDICTED:	tyrosyl-DNA	phosphodiesterase	1	[Strongylocentrotus	purpuratus]
TR55503|c2_g1	0.88943	7.46759	0.00115433	0.0644138	63.08	130	2e-49	576249552	>AHH29254.1 allograft inflammatory factor 1 [Apostichopus japonicus]	>AHH29254.1	allograft	inflammatory	factor	1	[Apostichopus	japonicus]
TR56451|c2_g1	-0.985227	7.13205	0.00116867	0.0649491	NA	NA	NA	NA	NA	NA
TR51162|c1_g2	1.04681	4.5271	0.00117264	0.0650783	NA	NA	NA	NA	NA	NA
TR1486|c0_g1	0.917527	3.98837	0.00118209	0.0654052	NA	NA	NA	NA	NA	NA
TR2054|c0_g5	1.23353	4.16047	0.00118139	0.0654052	NA	NA	NA	NA	NA	NA
TR21310|c0_g1	-0.924304	3.06218	0.00118348	0.0654052	NA	NA	NA	NA	NA	NA
TR1490|c8_g1	1.20557	3.29784	0.00119309	0.0658443	NA	NA	NA	NA	NA	NA
TR40370|c0_g1	1.27605	2.51079	0.00119933	0.0660047	71.05	114	1e-43	390340909	>XP_003725333.1 PREDICTED: zinc finger protein 181-like [Strongylocentrotus purpuratus]	>XP_003725333.1	PREDICTED:	zinc	finger	protein	181-like	[Strongylocentrotus	purpuratus]
TR57798|c0_g1	1.19761	1.75446	0.00119793	0.0660047	NA	NA	NA	NA	NA	NA
TR27141|c1_g2	-1.53146	0.640629	0.00120768	0.066372	NA	NA	NA	NA	NA	NA
TR22837|c1_g1	1.30027	2.28514	0.0012162	0.0666554	NA	NA	NA	NA	NA	NA
TR58096|c0_g1	1.86343	2.00012	0.00121506	0.0666554	NA	NA	NA	NA	NA	NA
TR58737|c1_g4	-2.50789	0.399079	0.0012306	0.0673513	NA	NA	NA	NA	NA	NA
TR29746|c0_g1	1.4476	1.68369	0.00125624	0.0685652	NA	NA	NA	NA	NA	NA
TR40360|c1_g2	0.80396	5.68003	0.00125493	0.0685652	41.51	318	7e-55	390359824	>XP_785357.3 PREDICTED: src kinase-associated phosphoprotein 2-A [Strongylocentrotus purpuratus]	>XP_785357.3	PREDICTED:	src	kinase-associated	phosphoprotein	2-A	[Strongylocentrotus	purpuratus]
TR27648|c4_g3	1.17894	4.65155	0.0012817	0.069859	NA	NA	NA	NA	NA	NA
TR19375|c4_g1	-1.92912	-0.218945	0.00132473	0.0719076	NA	NA	NA	NA	NA	NA
TR303|c5_g1	1.07459	2.49111	0.0013229	0.0719076	NA	NA	NA	NA	NA	NA
TR4355|c1_g1	0.99791	2.61664	0.00132363	0.0719076	NA	NA	NA	NA	NA	NA
TR27759|c4_g2	-3.65211	-0.556232	0.00133473	0.0723509	NA	NA	NA	NA	NA	NA
TR56432|c5_g2	3.0164	1.8229	0.00133772	0.0724144	NA	NA	NA	NA	NA	NA
TR45839|c3_g3	3.09662	0.506305	0.00134513	0.0727161	NA	NA	NA	NA	NA	NA
TR11159|c2_g3	1.309	2.78333	0.00135306	0.0730451	NA	NA	NA	NA	NA	NA
TR58063|c2_g1	1.5834	2.49046	0.00135774	0.0731977	NA	NA	NA	NA	NA	NA
TR37212|c1_g1	1.26684	6.79615	0.00137758	0.0741663	39.98	893	0	780006764	>XP_011663251.1 PREDICTED: integrin alpha-9 isoform X1 [Strongylocentrotus purpuratus]	>XP_011663251.1	PREDICTED:	integrin	alpha-9	isoform	X1	[Strongylocentrotus	purpuratus]
TR28284|c0_g1	-6.43213	-1.50496	0.00138036	0.0742157	NA	NA	NA	NA	NA	NA
TR24108|c3_g1	0.880769	3.96993	0.00138566	0.0743262	NA	NA	NA	NA	NA	NA
TR59214|c0_g1	1.54894	4.18447	0.00138617	0.0743262	NA	NA	NA	NA	NA	NA
TR11482|c2_g1	0.995145	2.02969	0.00139706	0.0746433	NA	NA	NA	NA	NA	NA
TR33253|c0_g3	-1.075	2.15292	0.0014015	0.0746433	NA	NA	NA	NA	NA	NA
TR36481|c0_g1	-1.95199	-0.369668	0.00139777	0.0746433	NA	NA	NA	NA	NA	NA
TR4119|c2_g1	1.99425	-0.083394	0.00139429	0.0746433	NA	NA	NA	NA	NA	NA
TR50956|c5_g1	0.882785	4.85199	0.00140112	0.0746433	NA	NA	NA	NA	NA	NA
TR45830|c2_g1	0.762702	4.20984	0.00141677	0.0753553	NA	NA	NA	NA	NA	NA
TR20416|c6_g1	1.42793	1.74799	0.00141876	0.0753598	NA	NA	NA	NA	NA	NA
TR26781|c6_g3	0.8487	4.74791	0.00142901	0.0758028	NA	NA	NA	NA	NA	NA
TR4959|c0_g1	1.09705	5.0318	0.00144193	0.0763854	NA	NA	NA	NA	NA	NA
TR4301|c7_g1	-1.00909	3.38977	0.00144501	0.0764468	NA	NA	NA	NA	NA	NA
TR25904|c8_g1	4.3397	-0.941614	0.00144895	0.0765528	NA	NA	NA	NA	NA	NA
TR11308|c2_g1	1.51593	2.81132	0.00145757	0.0769056	NA	NA	NA	NA	NA	NA
TR49718|c7_g2	-1.06145	3.54851	0.0014613	0.0769999	55.7	860	0	390369879	>XP_785019.3 PREDICTED: MYCBP-associated protein isoform X2 [Strongylocentrotus purpuratus]	>XP_785019.3	PREDICTED:	MYCBP-associated	protein	isoform	X2	[Strongylocentrotus	purpuratus]
TR62604|c2_g2	-4.93886	-0.428054	0.00146684	0.0771894	NA	NA	NA	NA	NA	NA
TR58200|c2_g1	1.3556	1.25623	0.00147722	0.0776327	NA	NA	NA	NA	NA	NA
TR32956|c0_g1	-1.57684	0.234364	0.00148378	0.077874	NA	NA	NA	NA	NA	NA
TR424|c4_g1	-0.902902	3.01723	0.00149763	0.078497	NA	NA	NA	NA	NA	NA
TR30655|c4_g5	1.8545	0.639047	0.00150614	0.0788388	NA	NA	NA	NA	NA	NA
TR49053|c1_g1	1.04924	2.22299	0.00152495	0.0797182	NA	NA	NA	NA	NA	NA
TR15593|c2_g1	1.44661	3.71243	0.00153453	0.0798024	NA	NA	NA	NA	NA	NA
TR17096|c4_g2	0.921805	3.05608	0.00153073	0.0798024	NA	NA	NA	NA	NA	NA
TR51500|c4_g9	1.16428	3.50309	0.00153325	0.0798024	NA	NA	NA	NA	NA	NA
TR56364|c2_g1	1.14925	1.337	0.00153462	0.0798024	NA	NA	NA	NA	NA	NA
TR58745|c1_g1	0.826833	2.56001	0.00154693	0.0803368	47.31	670	0	780182469	>XP_011662208.1 PREDICTED: peroxisomal acyl-coenzyme A oxidase 1-like [Strongylocentrotus purpuratus]	>XP_011662208.1	PREDICTED:	peroxisomal	acyl-coenzyme	A	oxidase	1-like	[Strongylocentrotus	purpuratus]
TR4035|c6_g1	0.789476	3.2363	0.00155195	0.0804919	NA	NA	NA	NA	NA	NA
TR11211|c1_g1	0.757598	3.3786	0.00155686	0.0805357	NA	NA	NA	NA	NA	NA
TR47620|c5_g1	1.26705	4.45389	0.00155651	0.0805357	NA	NA	NA	NA	NA	NA
TR20389|c2_g1	1.31015	1.69788	0.00156994	0.0809111	NA	NA	NA	NA	NA	NA
TR30655|c0_g1	1.54979	1.37214	0.00157024	0.0809111	NA	NA	NA	NA	NA	NA
TR34219|c0_g1	1.03151	1.79846	0.00156865	0.0809111	NA	NA	NA	NA	NA	NA
TR57784|c0_g1	1.67363	1.23515	0.00158806	0.0817231	NA	NA	NA	NA	NA	NA
TR50998|c8_g1	-1.01641	7.0139	0.00159206	0.081823	NA	NA	NA	NA	NA	NA
TR23248|c7_g2	-3.32698	1.74872	0.00162053	0.0830704	56.52	46	4e-10	780096472	>XP_011674698.1 PREDICTED: uncharacterized protein LOC105443347 [Strongylocentrotus purpuratus]	>XP_011674698.1	PREDICTED:	uncharacterized	protein	LOC105443347	[Strongylocentrotus	purpuratus]
TR37768|c1_g2	0.965404	6.85951	0.00161978	0.0830704	NA	NA	NA	NA	NA	NA
TR7894|c0_g1	1.17159	1.48571	0.00162746	0.0833181	31.41	191	1e-26	780010879	>XP_011663747.1 PREDICTED: stromelysin-3 [Strongylocentrotus purpuratus]	>XP_011663747.1	PREDICTED:	stromelysin-3	[Strongylocentrotus	purpuratus]
TR60385|c0_g1	-1.20993	3.81794	0.00163252	0.0834045	NA	NA	NA	NA	NA	NA
TR60777|c0_g1	0.939232	3.93225	0.00163336	0.0834045	NA	NA	NA	NA	NA	NA
TR20055|c4_g4	0.867585	5.29838	0.00163571	0.0834171	NA	NA	NA	NA	NA	NA
TR38001|c2_g1	1.05547	3.44613	0.00164004	0.0835302	35.13	279	2e-49	780043295	>XP_011668434.1 PREDICTED: uncharacterized protein LOC105440225 [Strongylocentrotus purpuratus]	>XP_011668434.1	PREDICTED:	uncharacterized	protein	LOC105440225	[Strongylocentrotus	purpuratus]
TR12911|c0_g1	0.894111	2.90068	0.00164455	0.0835471	34.11	129	1e-16	390363540	>XP_003730396.1 PREDICTED: probable G-protein coupled receptor 21 [Strongylocentrotus purpuratus]	>XP_003730396.1	PREDICTED:	probable	G-protein	coupled	receptor	21	[Strongylocentrotus	purpuratus]
TR60542|c0_g1	1.69235	-0.163513	0.00164459	0.0835471	NA	NA	NA	NA	NA	NA
TR15585|c1_g1	-1.32137	0.689154	0.00166508	0.08448	42.57	101	1e-15	780045996	>XP_788796.4 PREDICTED: N(G),N(G)-dimethylarginine dimethylaminohydrolase 1 isoform X1 [Strongylocentrotus purpuratus]	>XP_788796.4	PREDICTED:	N(G),N(G)-dimethylarginine	dimethylaminohydrolase	1	isoform	X1	[Strongylocentrotus	purpuratus]
TR27061|c0_g1	1.22321	4.53369	0.0016693	0.0844946	36.13	191	1e-24	780000140	>XP_011679400.1 PREDICTED: ankyrin repeat and protein kinase domain-containing protein 1-like [Strongylocentrotus purpuratus]	>XP_011679400.1	PREDICTED:	ankyrin	repeat	and	protein	kinase	domain-containing	protein	1-like	[Strongylocentrotus	purpuratus]
TR29806|c0_g1	-1.17675	1.11445	0.00166964	0.0844946	NA	NA	NA	NA	NA	NA
TR45160|c0_g1	0.769029	5.83338	0.00168351	0.0850883	NA	NA	NA	NA	NA	NA
TR45204|c0_g1	-0.851822	3.61763	0.00168613	0.0851121	50.49	1236	0	390357315	>XP_782696.3 PREDICTED: neurogenic locus notch homolog protein 1 isoform X1 [Strongylocentrotus purpuratus]	>XP_782696.3	PREDICTED:	neurogenic	locus	notch	homolog	protein	1	isoform	X1	[Strongylocentrotus	purpuratus]
TR35404|c0_g1	-0.829424	3.99589	0.0016899	0.0851938	62.82	234	2e-105	780109522	>XP_011676294.1 PREDICTED: UDP-glucose 4-epimerase [Strongylocentrotus purpuratus]	>XP_011676294.1	PREDICTED:	UDP-glucose	4-epimerase	[Strongylocentrotus	purpuratus]
TR11338|c3_g1	0.942091	4.60662	0.0017205	0.086626	NA	NA	NA	NA	NA	NA
TR45854|c3_g1	0.748804	5.53428	0.00173121	0.087055	NA	NA	NA	NA	NA	NA
TR6000|c4_g1	1.11277	1.81935	0.00173457	0.0871135	NA	NA	NA	NA	NA	NA
TR59270|c9_g1	-1.16761	3.14896	0.00174045	0.0872977	NA	NA	NA	NA	NA	NA
TR38876|c5_g1	-2.57134	4.46163	0.00175273	0.0876917	NA	NA	NA	NA	NA	NA
TR45219|c9_g1	0.970721	3.91771	0.00175212	0.0876917	NA	NA	NA	NA	NA	NA
TR18908|c3_g1	1.0345	3.18398	0.00175552	0.0877205	NA	NA	NA	NA	NA	NA
TR53875|c0_g1	0.931998	4.64269	0.00178741	0.0892016	51.75	802	0	780004473	>XP_011660713.1 PREDICTED: myotubularin-related protein 10-A isoform X6 [Strongylocentrotus purpuratus]	>XP_011660713.1	PREDICTED:	myotubularin-related	protein	10-A	isoform	X6	[Strongylocentrotus	purpuratus]
TR40730|c0_g1	0.959008	3.28258	0.00179552	0.0894937	NA	NA	NA	NA	NA	NA
TR20523|c0_g1	2.27986	0.230316	0.00181587	0.0903944	NA	NA	NA	NA	NA	NA
TR13174|c0_g1	2.25082	0.0427952	0.00182593	0.0904406	NA	NA	NA	NA	NA	NA
TR16104|c5_g1	-0.764739	4.40111	0.00182551	0.0904406	NA	NA	NA	NA	NA	NA
TR19434|c5_g1	0.981879	4.72458	0.00182579	0.0904406	NA	NA	NA	NA	NA	NA
TR56497|c1_g1	-2.11002	-0.591065	0.00182293	0.0904406	NA	NA	NA	NA	NA	NA
TR42080|c0_g1	1.45218	1.71307	0.00186422	0.0922217	NA	NA	NA	NA	NA	NA
TR15606|c1_g1	0.941622	4.80313	0.00186956	0.0923705	NA	NA	NA	NA	NA	NA
TR16104|c2_g1	-0.800672	3.74109	0.00188941	0.0931864	NA	NA	NA	NA	NA	NA
TR24246|c1_g1	0.821445	5.02339	0.00189205	0.0931864	44.11	789	0	780047508	>XP_011669117.1 PREDICTED: circularly permutated Ras protein 1 [Strongylocentrotus purpuratus]	>XP_011669117.1	PREDICTED:	circularly	permutated	Ras	protein	1	[Strongylocentrotus	purpuratus]
TR24410|c0_g1	2.04393	-0.0216609	0.00189313	0.0931864	NA	NA	NA	NA	NA	NA
TR27745|c6_g1	-1.77817	0.247048	0.00191639	0.0942144	NA	NA	NA	NA	NA	NA
TR16076|c0_g1	-2.51872	2.03742	0.00192477	0.0942759	NA	NA	NA	NA	NA	NA
TR19012|c6_g1	3.04662	0.676363	0.00192206	0.0942759	NA	NA	NA	NA	NA	NA
TR306|c3_g1	1.57204	2.78212	0.00192377	0.0942759	NA	NA	NA	NA	NA	NA
TR51165|c3_g2	0.758001	3.20123	0.00193113	0.0944705	NA	NA	NA	NA	NA	NA
TR41783|c3_g1	0.896831	3.95339	0.00193422	0.0945049	NA	NA	NA	NA	NA	NA
TR50447|c6_g2	1.30202	0.41088	0.00194261	0.0947977	NA	NA	NA	NA	NA	NA
TR15491|c2_g1	1.03722	2.92644	0.00194985	0.0950343	NA	NA	NA	NA	NA	NA
TR27122|c0_g1	1.20573	6.2653	0.00196176	0.0954434	NA	NA	NA	NA	NA	NA
TR4856|c0_g1	1.31694	1.16216	0.00196306	0.0954434	NA	NA	NA	NA	NA	NA
TR16983|c4_g3	1.58604	6.83348	0.0019885	0.0965617	40.91	154	6e-27	6001952	>AAC32598.2 echinonectin [Lytechinus variegatus]	>AAC32598.2	echinonectin	[Lytechinus	variegatus]
TR10195|c6_g1	1.29193	5.53807	0.0020026	0.0968892	NA	NA	NA	NA	NA	NA
TR19394|c0_g5	0.992983	7.70807	0.0020062	0.0968892	45.11	133	1e-24	115694617	>XP_795694.2 PREDICTED: collagen alpha-1(I) chain, partial [Strongylocentrotus purpuratus]	>XP_795694.2	PREDICTED:	collagen	alpha-1(I)	chain,	partial	[Strongylocentrotus	purpuratus]
TR24201|c4_g1	0.799071	3.12679	0.00200747	0.0968892	NA	NA	NA	NA	NA	NA
TR26736|c0_g1	2.69476	-0.254085	0.00200256	0.0968892	NA	NA	NA	NA	NA	NA
TR60082|c1_g1	0.778567	2.71659	0.00200531	0.0968892	NA	NA	NA	NA	NA	NA
TR37966|c1_g2	-2.06627	1.95053	0.00201834	0.0972954	NA	NA	NA	NA	NA	NA
TR15541|c2_g1	1.27035	1.11123	0.00205312	0.0988516	NA	NA	NA	NA	NA	NA
TR40301|c5_g2	-2.54836	-0.812628	0.00205609	0.0988743	NA	NA	NA	NA	NA	NA
TR16351|c3_g1	1.87701	-0.225433	0.00209119	0.100319	NA	NA	NA	NA	NA	NA
TR7698|c0_g1	1.37501	0.274047	0.00208962	0.100319	NA	NA	NA	NA	NA	NA
TR27745|c4_g1	-1.70736	-0.0482703	0.00210395	0.100809	NA	NA	NA	NA	NA	NA
TR59592|c1_g1	1.47582	5.03413	0.00210955	0.100955	NA	NA	NA	NA	NA	NA
TR5024|c3_g2	-1.22655	1.85166	0.00211954	0.101311	NA	NA	NA	NA	NA	NA
TR2586|c11_g1	-0.805352	5.40182	0.00212834	0.101426	NA	NA	NA	NA	NA	NA
TR28452|c0_g1	-1.03149	2.8782	0.00212944	0.101426	52.69	613	0	390341855	>XP_797018.3 PREDICTED: uncharacterized protein LOC592399 [Strongylocentrotus purpuratus]	>XP_797018.3	PREDICTED:	uncharacterized	protein	LOC592399	[Strongylocentrotus	purpuratus]
TR56432|c1_g1	3.39843	3.20239	0.00212962	0.101426	NA	NA	NA	NA	NA	NA
TR9222|c5_g1	0.73257	5.49324	0.00213978	0.101787	NA	NA	NA	NA	NA	NA
TR15850|c0_g1	1.20101	3.18612	0.00214274	0.101806	59.38	800	0	780085981	>XP_011673408.1 PREDICTED: uncharacterized protein LOC100892236 [Strongylocentrotus purpuratus]	>XP_011673408.1	PREDICTED:	uncharacterized	protein	LOC100892236	[Strongylocentrotus	purpuratus]
TR11519|c3_g1	0.71232	3.94832	0.0021464	0.101819	31.45	283	7e-42	390357837	>XP_003729114.1 PREDICTED: tyrosine-protein kinase ZAP-70 [Strongylocentrotus purpuratus]	>XP_003729114.1	PREDICTED:	tyrosine-protein	kinase	ZAP-70	[Strongylocentrotus	purpuratus]
TR32576|c4_g1	1.13726	2.05842	0.00214816	0.101819	NA	NA	NA	NA	NA	NA
TR60116|c0_g1	0.942056	5.53125	0.00215089	0.101827	66.1	59	3e-16	780020335	>XP_011665026.1 PREDICTED: CREB3 regulatory factor [Strongylocentrotus purpuratus]	>XP_011665026.1	PREDICTED:	CREB3	regulatory	factor	[Strongylocentrotus	purpuratus]
TR44384|c2_g1	-3.52476	1.1358	0.00217301	0.102751	45.45	121	1e-28	780016186	>XP_003729637.2 PREDICTED: uncharacterized protein LOC100891753 [Strongylocentrotus purpuratus]	>XP_003729637.2	PREDICTED:	uncharacterized	protein	LOC100891753	[Strongylocentrotus	purpuratus]
TR16514|c0_g1	-1.53278	4.94014	0.00218824	0.103176	36.64	131	4e-16	780044535	>XP_011668602.1 PREDICTED: RNA-directed DNA polymerase from mobile element jockey-like [Strongylocentrotus purpuratus]	>XP_011668602.1	PREDICTED:	RNA-directed	DNA	polymerase	from	mobile	element	jockey-like	[Strongylocentrotus	purpuratus]
TR22859|c2_g1	1.38081	0.131385	0.00219007	0.103176	NA	NA	NA	NA	NA	NA
TR2401|c3_g2	0.754892	3.741	0.00219312	0.103176	NA	NA	NA	NA	NA	NA
TR30885|c1_g1	1.56365	1.77034	0.00219502	0.103176	29.59	196	2e-10	780162429	>XP_011683308.1 PREDICTED: SEC14-like protein 1 [Strongylocentrotus purpuratus]	>XP_011683308.1	PREDICTED:	SEC14-like	protein	1	[Strongylocentrotus	purpuratus]
TR60797|c0_g1	0.941981	6.23873	0.00219313	0.103176	35.71	126	5e-17	47550925	>NP_999636.1 cortical granule serine protease 1 precursor [Strongylocentrotus purpuratus]	>NP_999636.1	cortical	granule	serine	protease	1	precursor	[Strongylocentrotus	purpuratus]
TR50235|c0_g1	-1.45294	1.08447	0.00219834	0.103189	NA	NA	NA	NA	NA	NA
TR53046|c4_g1	-1.14151	1.42389	0.00220049	0.103189	NA	NA	NA	NA	NA	NA
TR33222|c2_g1	0.804358	3.09193	0.00222681	0.104274	NA	NA	NA	NA	NA	NA
TR34866|c5_g1	1.52204	0.191673	0.00222889	0.104274	NA	NA	NA	NA	NA	NA
TR49702|c0_g1	0.905508	3.60455	0.00223677	0.104519	46.93	375	5e-106	780088656	>XP_011673752.1 PREDICTED: GRAM domain-containing protein 1B [Strongylocentrotus purpuratus]	>XP_011673752.1	PREDICTED:	GRAM	domain-containing	protein	1B	[Strongylocentrotus	purpuratus]
TR27632|c2_g1	-1.95253	0.594861	0.00226525	0.105725	NA	NA	NA	NA	NA	NA
TR33744|c0_g1	-1.07603	2.38654	0.00226964	0.105805	NA	NA	NA	NA	NA	NA
TR14933|c0_g1	-5.05954	-1.39961	0.0022749	0.105926	NA	NA	NA	NA	NA	NA
TR20105|c0_g1	-1.0544	3.11013	0.00233667	0.108674	NA	NA	NA	NA	NA	NA
TR16287|c3_g1	0.938198	6.34489	0.00234344	0.108862	NA	NA	NA	NA	NA	NA
TR20443|c0_g1	-2.91968	-0.251985	0.00235466	0.108878	NA	NA	NA	NA	NA	NA
TR30651|c2_g1	0.970378	4.09287	0.00235479	0.108878	NA	NA	NA	NA	NA	NA
TR34718|c2_g1	0.81132	4.5997	0.00235321	0.108878	NA	NA	NA	NA	NA	NA
TR62621|c6_g1	0.990677	7.0543	0.00235028	0.108878	NA	NA	NA	NA	NA	NA
TR51495|c10_g7	0.844004	3.99116	0.00236008	0.108996	NA	NA	NA	NA	NA	NA
TR58043|c2_g1	-0.743302	5.3926	0.00236791	0.10923	NA	NA	NA	NA	NA	NA
TR15536|c0_g2	-2.77403	-0.606315	0.00237357	0.109364	NA	NA	NA	NA	NA	NA
TR54241|c1_g1	2.92741	0.400218	0.00238449	0.109739	NA	NA	NA	NA	NA	NA
TR38855|c1_g1	0.990487	2.06532	0.00239256	0.109983	NA	NA	NA	NA	NA	NA
TR51187|c3_g1	-0.998224	2.1109	0.00241309	0.110798	NA	NA	NA	NA	NA	NA
TR58244|c0_g1	1.08886	5.39555	0.00242199	0.111078	NA	NA	NA	NA	NA	NA
TR30995|c0_g1	1.68848	0.744033	0.00242781	0.111216	NA	NA	NA	NA	NA	NA
TR11252|c10_g1	-0.941019	3.87487	0.0024419	0.11159	NA	NA	NA	NA	NA	NA
TR17293|c3_g2	-1.00951	6.39985	0.00244442	0.11159	NA	NA	NA	NA	NA	NA
TR26558|c2_g1	2.21566	3.42536	0.00244132	0.11159	48.63	146	3e-41	780054893	>XP_011669645.1 PREDICTED: uncharacterized protein LOC100888072 [Strongylocentrotus purpuratus]	>XP_011669645.1	PREDICTED:	uncharacterized	protein	LOC100888072	[Strongylocentrotus	purpuratus]
TR1422|c7_g1	-0.7623	3.66253	0.00246687	0.11223	NA	NA	NA	NA	NA	NA
TR28466|c0_g1	1.26283	3.63358	0.00246693	0.11223	80.56	638	0	295039416	>CBL53159.1 putative heat shock protein 70 [Psammechinus miliaris]	>CBL53159.1	putative	heat	shock	protein	70	[Psammechinus	miliaris]
TR43377|c1_g1	-1.29209	2.57088	0.00246564	0.11223	35.89	209	6e-24	779997706	>XP_011676625.1 PREDICTED: uncharacterized protein LOC752531 isoform X2 [Strongylocentrotus purpuratus]	>XP_011676625.1	PREDICTED:	uncharacterized	protein	LOC752531	isoform	X2	[Strongylocentrotus	purpuratus]
TR11184|c0_g1	-0.876856	4.01464	0.00248589	0.112833	55.19	154	2e-35	115717737	>XP_796159.2 PREDICTED: uncharacterized protein LOC591506 [Strongylocentrotus purpuratus]	>XP_796159.2	PREDICTED:	uncharacterized	protein	LOC591506	[Strongylocentrotus	purpuratus]
TR43225|c1_g1	-1.85151	-0.367146	0.00248312	0.112833	NA	NA	NA	NA	NA	NA
TR17024|c0_g1	0.870411	1.98174	0.0024955	0.11314	38.66	269	1e-59	309318858	>BAJ23061.1 hypothetical protein, partial [Pseudocentrotus depressus]	>BAJ23061.1	hypothetical	protein,	partial	[Pseudocentrotus	depressus]
TR33920|c3_g1	-1.18515	1.1953	0.00251323	0.113814	NA	NA	NA	NA	NA	NA
TR40736|c0_g1	-0.819941	3.92952	0.0025204	0.114008	NA	NA	NA	NA	NA	NA
TR4365|c5_g1	0.830641	5.04281	0.00253316	0.114324	NA	NA	NA	NA	NA	NA
TR60478|c2_g1	-0.969284	5.1825	0.00253068	0.114324	NA	NA	NA	NA	NA	NA
TR47734|c0_g1	0.785264	3.43679	0.00254048	0.114524	47.86	420	4e-139	780098543	>XP_793824.4 PREDICTED: lysosomal protective protein, partial [Strongylocentrotus purpuratus]	>XP_793824.4	PREDICTED:	lysosomal	protective	protein,	partial	[Strongylocentrotus	purpuratus]
TR62574|c1_g1	0.95762	5.50004	0.00255064	0.114851	68.4	655	0	115686299	>XP_785293.2 PREDICTED: protein DD3-3 [Strongylocentrotus purpuratus]	>XP_785293.2	PREDICTED:	protein	DD3-3	[Strongylocentrotus	purpuratus]
TR20112|c1_g1	0.827841	5.32869	0.00256338	0.115163	NA	NA	NA	NA	NA	NA
TR59380|c5_g1	-0.798746	3.81089	0.00256058	0.115163	NA	NA	NA	NA	NA	NA
TR16165|c5_g2	-1.76776	2.94974	0.0025746	0.115536	NA	NA	NA	NA	NA	NA
TR15591|c0_g1	0.876839	2.54658	0.00257797	0.115557	NA	NA	NA	NA	NA	NA
TR55926|c1_g1	0.941388	2.60838	0.00259486	0.116182	NA	NA	NA	NA	NA	NA
TR4380|c3_g3	1.15525	2.29093	0.00260592	0.116546	NA	NA	NA	NA	NA	NA
TR27775|c8_g3	1.0151	5.00243	0.00261828	0.116836	NA	NA	NA	NA	NA	NA
TR8921|c0_g1	-2.18024	2.10846	0.0026183	0.116836	47.01	334	5e-102	780022422	>XP_011665308.1 PREDICTED: uncharacterized protein LOC105438778 [Strongylocentrotus purpuratus]	>XP_011665308.1	PREDICTED:	uncharacterized	protein	LOC105438778	[Strongylocentrotus	purpuratus]
TR18984|c11_g1	0.910813	4.01917	0.00262824	0.117148	NA	NA	NA	NA	NA	NA
TR49605|c0_g1	3.36704	-0.814141	0.00265288	0.118113	NA	NA	NA	NA	NA	NA
TR59577|c8_g3	-0.944728	2.5131	0.00266483	0.118379	NA	NA	NA	NA	NA	NA
TR9383|c2_g1	0.996993	5.91065	0.00266244	0.118379	NA	NA	NA	NA	NA	NA
TR20426|c7_g1	1.40003	0.734539	0.00267206	0.118567	NA	NA	NA	NA	NA	NA
TR13159|c5_g2	0.735051	4.09462	0.00267804	0.118671	NA	NA	NA	NA	NA	NA
TR14725|c1_g1	0.726612	3.32416	0.00268539	0.118671	NA	NA	NA	NA	NA	NA
TR28458|c1_g2	-0.962673	2.27512	0.00268282	0.118671	NA	NA	NA	NA	NA	NA
TR37983|c3_g1	0.941915	3.48451	0.00268639	0.118671	NA	NA	NA	NA	NA	NA
TR60424|c8_g4	-0.777685	3.33631	0.00269244	0.118806	39	100	6e-14	390332579	>XP_789442.3 PREDICTED: cytochrome P450 2J6 [Strongylocentrotus purpuratus]	>XP_789442.3	PREDICTED:	cytochrome	P450	2J6	[Strongylocentrotus	purpuratus]
TR33697|c5_g1	-0.960684	3.84359	0.00270442	0.119161	NA	NA	NA	NA	NA	NA
TR39836|c4_g4	1.37905	2.705	0.00270649	0.119161	NA	NA	NA	NA	NA	NA
TR47780|c1_g1	0.794827	3.39925	0.00271391	0.119355	NA	NA	NA	NA	NA	NA
TR5965|c2_g1	0.713259	3.53451	0.00273071	0.119961	NA	NA	NA	NA	NA	NA
TR53902|c0_g1	1.15741	3.02039	0.00274075	0.120268	61.01	218	4e-91	780007740	>XP_001180359.3 PREDICTED: mediator of RNA polymerase II transcription subunit 25 [Strongylocentrotus purpuratus]	>XP_001180359.3	PREDICTED:	mediator	of	RNA	polymerase	II	transcription	subunit	25	[Strongylocentrotus	purpuratus]
TR30120|c0_g2	0.756091	5.49327	0.00275106	0.120587	49.11	112	1e-15	779985399	>XP_011671098.1 PREDICTED: uncharacterized protein LOC100889522 [Strongylocentrotus purpuratus]	>XP_011671098.1	PREDICTED:	uncharacterized	protein	LOC100889522	[Strongylocentrotus	purpuratus]
TR13581|c0_g1	1.29116	3.93305	0.00275458	0.120608	NA	NA	NA	NA	NA	NA
TR49492|c1_g1	1.40438	4.5415	0.00276796	0.12106	NA	NA	NA	NA	NA	NA
TR4371|c9_g1	-2.39889	-0.097208	0.00277969	0.121439	NA	NA	NA	NA	NA	NA
TR11261|c5_g1	1.16659	2.64049	0.00279603	0.121871	29.79	611	4e-66	780053779	>XP_011669517.1 PREDICTED: uncharacterized protein LOC100890715 isoform X4 [Strongylocentrotus purpuratus]	>XP_011669517.1	PREDICTED:	uncharacterized	protein	LOC100890715	isoform	X4	[Strongylocentrotus	purpuratus]
TR21393|c2_g1	-0.85647	5.86605	0.00279652	0.121871	NA	NA	NA	NA	NA	NA
TR30097|c0_g2	0.783266	5.84135	0.0027988	0.121871	NA	NA	NA	NA	NA	NA
TR49076|c0_g1	1.80878	-0.754204	0.00280206	0.121879	NA	NA	NA	NA	NA	NA
TR21279|c7_g1	1.47082	2.46708	0.00280913	0.122052	NA	NA	NA	NA	NA	NA
TR5140|c0_g1	2.45151	1.35721	0.00282605	0.122653	NA	NA	NA	NA	NA	NA
TR333|c2_g1	-1.05299	1.489	0.00283304	0.122688	NA	NA	NA	NA	NA	NA
TR40297|c4_g1	1.09747	4.81441	0.00283278	0.122688	30.43	654	1e-46	390357631	>XP_003729057.1 PREDICTED: GRB2-associated-binding protein 1 isoform X2 [Strongylocentrotus purpuratus]	>XP_003729057.1	PREDICTED:	GRB2-associated-binding	protein	1	isoform	X2	[Strongylocentrotus	purpuratus]
TR53159|c5_g1	1.03138	4.58888	0.0028395	0.122699	47.21	680	3e-150	780010631	>XP_011663712.1 PREDICTED: zinc finger protein 420 isoform X2 [Strongylocentrotus purpuratus]	>XP_011663712.1	PREDICTED:	zinc	finger	protein	420	isoform	X2	[Strongylocentrotus	purpuratus]
TR56517|c8_g2	-0.807452	2.63473	0.00283885	0.122699	NA	NA	NA	NA	NA	NA
TR38891|c0_g1	1.13112	4.59444	0.0028433	0.12273	NA	NA	NA	NA	NA	NA
TR55934|c2_g1	-1.57208	1.24482	0.00285226	0.122982	NA	NA	NA	NA	NA	NA
TR1284|c0_g1	1.11095	4.48856	0.00285622	0.123006	35.94	281	2e-50	390351476	>XP_003727670.1 PREDICTED: macrophage mannose receptor 1 isoform X1 [Strongylocentrotus purpuratus]	>XP_003727670.1	PREDICTED:	macrophage	mannose	receptor	1	isoform	X1	[Strongylocentrotus	purpuratus]
TR22866|c4_g1	1.44164	3.90503	0.00285902	0.123006	81.62	408	0	72088537	>XP_780121.1 PREDICTED: isocitrate dehydrogenase [NADP] cytoplasmic isoform X2 [Strongylocentrotus purpuratus]	>XP_780121.1	PREDICTED:	isocitrate	dehydrogenase	[NADP]	cytoplasmic	isoform	X2	[Strongylocentrotus	purpuratus]
TR28404|c1_g2	-2.52581	0.239378	0.00287435	0.123261	NA	NA	NA	NA	NA	NA
TR40414|c4_g1	1.44665	2.83169	0.00287225	0.123261	NA	NA	NA	NA	NA	NA
TR49443|c0_g1	1.1527	2.28755	0.00287738	0.123261	NA	NA	NA	NA	NA	NA
TR58741|c4_g2	0.87442	6.21534	0.00287198	0.123261	NA	NA	NA	NA	NA	NA
TR49632|c1_g1	-0.817156	3.15423	0.00288447	0.123431	NA	NA	NA	NA	NA	NA
TR2352|c0_g1	1.17763	5.73884	0.00292313	0.12495	62.08	530	0	390367499	>XP_795649.3 PREDICTED: D-3-phosphoglycerate dehydrogenase [Strongylocentrotus purpuratus]	>XP_795649.3	PREDICTED:	D-3-phosphoglycerate	dehydrogenase	[Strongylocentrotus	purpuratus]
TR2004|c4_g1	2.64115	0.661318	0.0029479	0.125873	NA	NA	NA	NA	NA	NA
TR15507|c3_g1	0.96479	4.51848	0.00296206	0.126342	50.42	589	0	390337729	>XP_797443.3 PREDICTED: glycerophosphodiester phosphodiesterase domain-containing protein 5 [Strongylocentrotus purpuratus]	>XP_797443.3	PREDICTED:	glycerophosphodiester	phosphodiesterase	domain-containing	protein	5	[Strongylocentrotus	purpuratus]
TR27081|c8_g1	0.799355	7.45152	0.00297743	0.126861	NA	NA	NA	NA	NA	NA
TR20053|c0_g1	0.861669	2.72795	0.00298791	0.127053	NA	NA	NA	NA	NA	NA
TR20443|c2_g1	-0.885159	3.37647	0.00298836	0.127053	NA	NA	NA	NA	NA	NA
TR2401|c3_g4	-1.37439	1.01228	0.00303576	0.12893	NA	NA	NA	NA	NA	NA
TR34234|c0_g1	1.41831	1.92567	0.00305081	0.129292	48.2	556	0	189233539	>NP_001121538.1 soluble epoxide hydrolase-like protein 1 [Strongylocentrotus purpuratus]	>NP_001121538.1	soluble	epoxide	hydrolase-like	protein	1	[Strongylocentrotus	purpuratus]
TR41725|c2_g3	1.2275	1.6879	0.00305015	0.129292	NA	NA	NA	NA	NA	NA
TR14472|c0_g1	0.929519	3.18248	0.00307178	0.129903	NA	NA	NA	NA	NA	NA
TR41698|c0_g1	-1.11301	4.84838	0.00306929	0.129903	NA	NA	NA	NA	NA	NA
TR41788|c1_g1	0.814624	2.61677	0.00308252	0.130147	NA	NA	NA	NA	NA	NA
TR53061|c0_g1	-0.815311	4.90017	0.0030841	0.130147	40.82	49	7e-07	780007123	>XP_011663302.1 PREDICTED: phosphatidylinositol transfer protein alpha isoform [Strongylocentrotus purpuratus]	>XP_011663302.1	PREDICTED:	phosphatidylinositol	transfer	protein	alpha	isoform	[Strongylocentrotus	purpuratus]
TR18752|c0_g1	1.58709	2.40556	0.00309896	0.130219	NA	NA	NA	NA	NA	NA
TR47714|c4_g1	0.87456	3.68614	0.00309817	0.130219	56.3	238	1e-73	72007693	>XP_786151.1 PREDICTED: uncharacterized protein LOC581034 [Strongylocentrotus purpuratus]	>XP_786151.1	PREDICTED:	uncharacterized	protein	LOC581034	[Strongylocentrotus	purpuratus]
TR53040|c4_g1	0.809846	3.71214	0.00309342	0.130219	NA	NA	NA	NA	NA	NA
TR58205|c2_g4	-1.66248	0.545519	0.00309131	0.130219	NA	NA	NA	NA	NA	NA
TR29839|c1_g1	0.845124	3.91095	0.00311787	0.130736	NA	NA	NA	NA	NA	NA
TR37157|c3_g3	2.84515	1.67849	0.00311762	0.130736	NA	NA	NA	NA	NA	NA
TR45233|c1_g1	0.88817	6.28061	0.00312526	0.130907	45.57	406	1e-108	780071894	>XP_011671692.1 PREDICTED: perilipin-2 isoform X2 [Strongylocentrotus purpuratus]	>XP_011671692.1	PREDICTED:	perilipin-2	isoform	X2	[Strongylocentrotus	purpuratus]
TR5781|c5_g1	-1.16499	4.16251	0.00313591	0.131215	NA	NA	NA	NA	NA	NA
TR45152|c4_g1	-0.783192	3.82067	0.00315541	0.131891	77.32	97	7e-47	780036389	>XP_011667450.1 PREDICTED: tubulin alpha-1 chain [Strongylocentrotus purpuratus]	>XP_011667450.1	PREDICTED:	tubulin	alpha-1	chain	[Strongylocentrotus	purpuratus]
TR47619|c4_g1	1.11269	3.29677	0.00317198	0.132444	NA	NA	NA	NA	NA	NA
TR28414|c0_g1	1.31388	3.92957	0.0032018	0.133549	43.62	94	1e-19	779993487	>XP_011671856.1 PREDICTED: uncharacterized protein LOC105441913 [Strongylocentrotus purpuratus]	>XP_011671856.1	PREDICTED:	uncharacterized	protein	LOC105441913	[Strongylocentrotus	purpuratus]
TR50172|c0_g1	-0.863565	3.49781	0.00321318	0.133882	NA	NA	NA	NA	NA	NA
TR30099|c8_g1	1.37905	2.68358	0.00321719	0.133909	NA	NA	NA	NA	NA	NA
TR10334|c0_g2	1.91123	0.912205	0.00323403	0.13414	35.43	127	2e-13	390358200	>XP_001182835.2 PREDICTED: uncharacterized protein LOC753615 [Strongylocentrotus purpuratus]	>XP_001182835.2	PREDICTED:	uncharacterized	protein	LOC753615	[Strongylocentrotus	purpuratus]
TR2417|c4_g2	-2.78149	1.38563	0.00323041	0.13414	NA	NA	NA	NA	NA	NA
TR37127|c2_g5	1.76996	-0.41882	0.00323172	0.13414	NA	NA	NA	NA	NA	NA
TR60127|c0_g1	1.11445	1.30456	0.00323628	0.13414	NA	NA	NA	NA	NA	NA
TR4117|c5_g4	0.936573	3.34819	0.00324049	0.134174	NA	NA	NA	NA	NA	NA
TR1823|c4_g5	0.876773	4.21875	0.00326873	0.135202	NA	NA	NA	NA	NA	NA
TR24232|c4_g2	-0.944915	6.19719	0.00328729	0.135362	NA	NA	NA	NA	NA	NA
TR25702|c0_g1	2.65486	-0.532147	0.00329309	0.135362	38.38	99	2e-15	780085941	>XP_011673406.1 PREDICTED: macrophage mannose receptor 1-like [Strongylocentrotus purpuratus]	>XP_011673406.1	PREDICTED:	macrophage	mannose	receptor	1-like	[Strongylocentrotus	purpuratus]
TR25891|c3_g1	1.0178	2.16258	0.00329283	0.135362	NA	NA	NA	NA	NA	NA
TR34833|c1_g1	-2.88191	-0.581821	0.00328298	0.135362	NA	NA	NA	NA	NA	NA
TR43537|c3_g3	-0.808395	2.77943	0.00329184	0.135362	NA	NA	NA	NA	NA	NA
TR59564|c1_g1	-1.01292	5.49903	0.00329059	0.135362	43.55	496	1e-135	27447984	>AAO13755.1 alpha-amylase [Asterias rubens]	>AAO13755.1	alpha-amylase	[Asterias	rubens]
TR21366|c3_g2	0.854144	3.11239	0.00330457	0.135407	NA	NA	NA	NA	NA	NA
TR23187|c1_g1	1.46218	1.94243	0.00329779	0.135407	NA	NA	NA	NA	NA	NA
TR55531|c1_g1	-2.63402	-0.429804	0.00330787	0.135407	NA	NA	NA	NA	NA	NA
TR57847|c0_g1	-3.47356	-0.0180019	0.00330239	0.135407	NA	NA	NA	NA	NA	NA
TR38036|c0_g1	-1.14614	1.46133	0.00331477	0.13555	NA	NA	NA	NA	NA	NA
TR44423|c8_g1	1.04485	2.9872	0.00331971	0.135612	NA	NA	NA	NA	NA	NA
TR43515|c5_g5	1.18013	1.81203	0.00333812	0.136224	NA	NA	NA	NA	NA	NA
TR23286|c0_g1	1.63604	6.56327	0.00335043	0.136305	NA	NA	NA	NA	NA	NA
TR45215|c1_g1	-0.845982	4.59798	0.00334888	0.136305	NA	NA	NA	NA	NA	NA
TR49665|c3_g1	0.892608	3.15055	0.00334444	0.136305	NA	NA	NA	NA	NA	NA
TR10372|c0_g1	1.87946	-0.452997	0.00336294	0.136413	NA	NA	NA	NA	NA	NA
TR32564|c0_g1	0.94668	4.11809	0.00336389	0.136413	NA	NA	NA	NA	NA	NA
TR47907|c0_g1	-1.93247	0.274542	0.00336638	0.136413	NA	NA	NA	NA	NA	NA
TR48039|c0_g1	-0.765958	3.33259	0.00336687	0.136413	NA	NA	NA	NA	NA	NA
TR37175|c3_g4	1.22969	4.58111	0.0033749	0.136599	NA	NA	NA	NA	NA	NA
TR35345|c0_g1	-1.41188	1.01741	0.00338107	0.136709	NA	NA	NA	NA	NA	NA
TR62143|c12_g1	0.947935	5.65759	0.00339245	0.13703	NA	NA	NA	NA	NA	NA
TR60464|c1_g2	0.928146	4.56102	0.00341062	0.137623	NA	NA	NA	NA	NA	NA
TR34775|c1_g1	1.05593	3.28022	0.0034405	0.138687	NA	NA	NA	NA	NA	NA
TR18930|c2_g1	1.70586	0.173605	0.00345869	0.139279	NA	NA	NA	NA	NA	NA
TR49710|c2_g4	1.30841	1.15352	0.00347589	0.139829	NA	NA	NA	NA	NA	NA
TR2074|c0_g2	0.713286	5.75759	0.00350508	0.140671	36.25	480	8e-87	780038707	>XP_011667763.1 PREDICTED: plexin-A4 [Strongylocentrotus purpuratus]	>XP_011667763.1	PREDICTED:	plexin-A4	[Strongylocentrotus	purpuratus]
TR21621|c0_g1	1.32514	2.72187	0.00350256	0.140671	NA	NA	NA	NA	NA	NA
TR40628|c1_g1	1.60876	-0.170768	0.00350745	0.140671	NA	NA	NA	NA	NA	NA
TR33746|c6_g1	0.672269	4.30508	0.00351973	0.141021	NA	NA	NA	NA	NA	NA
TR27650|c5_g1	-0.905088	7.90031	0.00355772	0.142399	NA	NA	NA	NA	NA	NA
TR60825|c0_g1	0.789096	3.38056	0.00356371	0.142495	NA	NA	NA	NA	NA	NA
TR55506|c1_g2	-1.96566	-0.542336	0.00358601	0.143242	NA	NA	NA	NA	NA	NA
TR13729|c2_g1	1.25632	1.63823	0.00359438	0.143432	NA	NA	NA	NA	NA	NA
TR2521|c0_g1	1.61953	-0.508185	0.00360126	0.143446	NA	NA	NA	NA	NA	NA
TR52859|c3_g1	2.71196	-0.785388	0.00360199	0.143446	NA	NA	NA	NA	NA	NA
TR13711|c4_g1	1.4738	5.49965	0.00360771	0.14353	32.59	135	3e-13	390358724	>XP_003729324.1 PREDICTED: acidic phospholipase A2 BpirPLA2-I [Strongylocentrotus purpuratus]	>XP_003729324.1	PREDICTED:	acidic	phospholipase	A2	BpirPLA2-I	[Strongylocentrotus	purpuratus]
TR20111|c2_g1	-1.17718	0.759999	0.00362093	0.143774	NA	NA	NA	NA	NA	NA
TR44383|c2_g1	0.82294	3.84471	0.00362111	0.143774	71.88	128	9e-56	390344073	>XP_795029.2 PREDICTED: RING-box protein 2 [Strongylocentrotus purpuratus]	>XP_795029.2	PREDICTED:	RING-box	protein	2	[Strongylocentrotus	purpuratus]
TR39837|c3_g1	0.693503	3.54545	0.0036256	0.143808	NA	NA	NA	NA	NA	NA
TR20042|c4_g1	0.957582	3.20127	0.00365584	0.144811	NA	NA	NA	NA	NA	NA
TR2574|c6_g4	1.95179	-0.0194467	0.00365819	0.144811	NA	NA	NA	NA	NA	NA
TR43457|c4_g2	-0.997123	1.39272	0.00366858	0.145077	NA	NA	NA	NA	NA	NA
TR446|c0_g1	1.25254	1.12356	0.00367532	0.145199	NA	NA	NA	NA	NA	NA
TR33283|c1_g1	-5.42273	-0.382308	0.00368094	0.145276	NA	NA	NA	NA	NA	NA
TR10539|c4_g4	1.10287	3.56164	0.00370136	0.145937	NA	NA	NA	NA	NA	NA
TR40742|c0_g1	1.26597	4.04812	0.00371328	0.146261	56.45	643	0	780137196	>XP_011680151.1 PREDICTED: uncharacterized protein LOC589849 [Strongylocentrotus purpuratus]	>XP_011680151.1	PREDICTED:	uncharacterized	protein	LOC589849	[Strongylocentrotus	purpuratus]
TR30174|c0_g1	-3.73501	2.56557	0.0037381	0.147093	NA	NA	NA	NA	NA	NA
TR11530|c9_g1	1.18959	7.92751	0.00376055	0.147707	42.53	87	5e-11	780071318	>XP_003731110.2 PREDICTED: phospholipase A2 AP-PLA2-I-like [Strongylocentrotus purpuratus]	>XP_003731110.2	PREDICTED:	phospholipase	A2	AP-PLA2-I-like	[Strongylocentrotus	purpuratus]
TR56511|c2_g1	-2.83317	1.81601	0.00376118	0.147707	NA	NA	NA	NA	NA	NA
TR9148|c2_g2	0.923821	4.44525	0.00378446	0.148475	NA	NA	NA	NA	NA	NA
TR1490|c3_g1	1.52805	0.15892	0.00379393	0.148614	NA	NA	NA	NA	NA	NA
TR16234|c0_g1	-2.97074	-0.508594	0.00379927	0.148614	43.82	178	6e-39	780130492	>XP_011679213.1 PREDICTED: uncharacterized protein LOC100891287 [Strongylocentrotus purpuratus]	>XP_011679213.1	PREDICTED:	uncharacterized	protein	LOC100891287	[Strongylocentrotus	purpuratus]
TR53984|c2_g1	1.37809	0.422975	0.00379616	0.148614	NA	NA	NA	NA	NA	NA
TR32576|c2_g1	1.60413	1.43426	0.00380387	0.148647	NA	NA	NA	NA	NA	NA
TR15511|c0_g1	1.05872	4.25539	0.00382703	0.149111	28.35	321	2e-30	780140363	>XP_011680560.1 PREDICTED: uncharacterized protein LOC105445996 [Strongylocentrotus purpuratus]	>XP_011680560.1	PREDICTED:	uncharacterized	protein	LOC105445996	[Strongylocentrotus	purpuratus]
TR2079|c2_g1	0.966073	3.34049	0.00382484	0.149111	46.43	56	3e-08	779992733	>XP_011670890.1 PREDICTED: uncharacterized protein LOC105441466 [Strongylocentrotus purpuratus]	>XP_011670890.1	PREDICTED:	uncharacterized	protein	LOC105441466	[Strongylocentrotus	purpuratus]
TR56517|c8_g4	-0.797448	3.65433	0.00382309	0.149111	NA	NA	NA	NA	NA	NA
TR20366|c1_g1	-0.828906	3.22358	0.00383893	0.149428	NA	NA	NA	NA	NA	NA
TR22908|c2_g1	0.751107	3.22196	0.00384804	0.149635	NA	NA	NA	NA	NA	NA
TR43515|c5_g3	0.889936	2.56176	0.00385861	0.149899	NA	NA	NA	NA	NA	NA
TR10233|c2_g2	-0.960435	6.98203	0.00386798	0.149902	50.72	138	6e-37	39653268	>AAR29291.1 lysozyme [Asterias rubens]	>AAR29291.1	lysozyme	[Asterias	rubens]
TR39836|c3_g1	1.44936	2.11171	0.00387003	0.149902	NA	NA	NA	NA	NA	NA
TR49768|c8_g1	0.704984	3.59708	0.00386685	0.149902	NA	NA	NA	NA	NA	NA
TR321|c3_g1	0.863066	5.46333	0.00387741	0.150042	45.67	254	3e-66	780109768	>XP_011676334.1 PREDICTED: uncharacterized protein LOC752022 [Strongylocentrotus purpuratus]	>XP_011676334.1	PREDICTED:	uncharacterized	protein	LOC752022	[Strongylocentrotus	purpuratus]
TR58762|c5_g1	1.42298	0.333932	0.0039101	0.151159	NA	NA	NA	NA	NA	NA
TR16488|c0_g1	0.666341	4.99335	0.00393583	0.152005	30.63	111	2e-14	780035460	>XP_011667317.1 PREDICTED: receptor-type tyrosine-protein phosphatase kappa [Strongylocentrotus purpuratus]	>XP_011667317.1	PREDICTED:	receptor-type	tyrosine-protein	phosphatase	kappa	[Strongylocentrotus	purpuratus]
TR41652|c6_g1	-0.744091	6.72151	0.00396852	0.153118	NA	NA	NA	NA	NA	NA
TR34763|c5_g1	-2.34211	3.12781	0.00398432	0.153484	NA	NA	NA	NA	NA	NA
TR37803|c3_g1	1.25037	2.35647	0.00398574	0.153484	NA	NA	NA	NA	NA	NA
TR20133|c0_g1	0.884577	2.66832	0.00402847	0.154862	NA	NA	NA	NA	NA	NA
TR20389|c5_g1	0.815909	4.33546	0.00403066	0.154862	NA	NA	NA	NA	NA	NA
TR21672|c1_g1	1.57827	0.157898	0.00403324	0.154862	NA	NA	NA	NA	NA	NA
TR49496|c1_g1	0.954466	2.64286	0.00404054	0.154992	NA	NA	NA	NA	NA	NA
TR16008|c0_g1	1.91342	0.350546	0.00404998	0.155204	NA	NA	NA	NA	NA	NA
TR50411|c5_g1	1.05441	4.4367	0.00405724	0.155331	NA	NA	NA	NA	NA	NA
TR17290|c1_g1	0.91563	4.15804	0.00406788	0.155494	NA	NA	NA	NA	NA	NA
TR41780|c4_g1	1.11358	4.17883	0.00406933	0.155494	NA	NA	NA	NA	NA	NA
TR1870|c0_g2	2.85718	-0.445931	0.00409236	0.156142	NA	NA	NA	NA	NA	NA
TR19036|c3_g4	1.03975	2.75767	0.00409545	0.156142	NA	NA	NA	NA	NA	NA
TR24464|c1_g1	0.864536	3.19784	0.0040981	0.156142	NA	NA	NA	NA	NA	NA
TR4357|c4_g1	1.23267	1.8933	0.00410997	0.156443	NA	NA	NA	NA	NA	NA
TR41711|c4_g2	-4.22742	-1.3791	0.00412049	0.156693	NA	NA	NA	NA	NA	NA
TR44565|c0_g1	0.780426	6.41157	0.00413609	0.157136	80.56	216	4e-119	77862343	>ABB04460.1 peptidoglycan recognition protein S2a [Asterias rubens]	>ABB04460.1	peptidoglycan	recognition	protein	S2a	[Asterias	rubens]
TR9191|c1_g1	1.0685	6.02399	0.00415378	0.157657	60.3	330	2e-126	390341398	>XP_787378.2 PREDICTED: tyrosine-protein phosphatase vhp-1 isoform X1 [Strongylocentrotus purpuratus]	>XP_787378.2	PREDICTED:	tyrosine-protein	phosphatase	vhp-1	isoform	X1	[Strongylocentrotus	purpuratus]
TR16980|c0_g2	0.734299	4.3165	0.00418077	0.158227	NA	NA	NA	NA	NA	NA
TR24512|c2_g1	-1.43231	1.1042	0.00417725	0.158227	NA	NA	NA	NA	NA	NA
TR38899|c4_g1	0.836085	2.63276	0.00417654	0.158227	NA	NA	NA	NA	NA	NA
TR20050|c5_g2	-1.8075	1.15157	0.00418635	0.158286	NA	NA	NA	NA	NA	NA
TR14800|c3_g1	-0.945482	4.02491	0.00422206	0.159404	NA	NA	NA	NA	NA	NA
TR2001|c0_g1	0.897094	7.61902	0.00422396	0.159404	39.08	1666	0	307950523	>ADN97000.1 complement component C3 [Apostichopus japonicus]	>ADN97000.1	complement	component	C3	[Apostichopus	japonicus]
TR13171|c1_g2	0.847139	6.29036	0.00424959	0.159763	NA	NA	NA	NA	NA	NA
TR38601|c4_g1	1.02816	0.762096	0.00424062	0.159763	NA	NA	NA	NA	NA	NA
TR40783|c1_g1	0.880919	4.18838	0.00424791	0.159763	38.16	76	2e-09	390340538	>XP_003725263.1 PREDICTED: protein sidekick-2 [Strongylocentrotus purpuratus]	>XP_003725263.1	PREDICTED:	protein	sidekick-2	[Strongylocentrotus	purpuratus]
TR58103|c0_g1	-1.34619	0.293855	0.00424364	0.159763	NA	NA	NA	NA	NA	NA
TR24108|c3_g2	1.44914	1.09361	0.00426242	0.160093	NA	NA	NA	NA	NA	NA
TR18990|c5_g2	0.815712	3.21553	0.00426845	0.160143	NA	NA	NA	NA	NA	NA
TR33286|c3_g1	-0.702498	3.55691	0.00427182	0.160143	NA	NA	NA	NA	NA	NA
TR44210|c0_g1	1.56878	2.58171	0.00428456	0.160468	29.05	210	5e-15	780164064	>XP_011683524.1 PREDICTED: putative defense protein 3 isoform X3 [Strongylocentrotus purpuratus]	>XP_011683524.1	PREDICTED:	putative	defense	protein	3	isoform	X3	[Strongylocentrotus	purpuratus]
TR21213|c3_g5	-3.28449	0.475632	0.00430244	0.160834	NA	NA	NA	NA	NA	NA
TR35287|c1_g1	-0.715263	5.11294	0.00430135	0.160834	41.78	450	2e-115	390341910	>XP_782182.3 PREDICTED: cytochrome P450 2J6 [Strongylocentrotus purpuratus]	>XP_782182.3	PREDICTED:	cytochrome	P450	2J6	[Strongylocentrotus	purpuratus]
TR17053|c1_g1	0.737462	5.79719	0.00431244	0.160904	NA	NA	NA	NA	NA	NA
TR33684|c3_g2	0.912243	4.18332	0.00431127	0.160904	NA	NA	NA	NA	NA	NA
TR38617|c4_g3	-0.728432	3.86224	0.00432425	0.161193	NA	NA	NA	NA	NA	NA
TR24191|c2_g1	1.01014	5.30568	0.00436637	0.16261	69.5	813	0	780125963	>XP_011678591.1 PREDICTED: putative glutamate synthase [NADPH] [Strongylocentrotus purpuratus]	>XP_011678591.1	PREDICTED:	putative	glutamate	synthase	[NADPH]	[Strongylocentrotus	purpuratus]
TR2570|c3_g1	0.673056	4.35925	0.00437288	0.1627	NA	NA	NA	NA	NA	NA
TR30552|c0_g1	-1.023	1.5167	0.00439395	0.163331	NA	NA	NA	NA	NA	NA
TR25891|c4_g4	1.07385	2.09902	0.00442115	0.163407	NA	NA	NA	NA	NA	NA
TR26016|c3_g1	1.01869	3.99031	0.00441073	0.163407	67.71	192	4e-90	780000296	>XP_782840.3 PREDICTED: mitochondrial uncoupling protein 2, partial [Strongylocentrotus purpuratus]	>XP_782840.3	PREDICTED:	mitochondrial	uncoupling	protein	2,	partial	[Strongylocentrotus	purpuratus]
TR39495|c0_g1	1.20942	4.83448	0.00440408	0.163407	44.94	158	7e-29	390354498	>XP_003728348.1 PREDICTED: growth arrest and DNA damage-inducible protein GADD45 alpha isoform X2 [Strongylocentrotus purpuratus]	>XP_003728348.1	PREDICTED:	growth	arrest	and	DNA	damage-inducible	protein	GADD45	alpha	isoform	X2	[Strongylocentrotus	purpuratus]
TR40450|c0_g2	-0.829774	6.4255	0.00440818	0.163407	NA	NA	NA	NA	NA	NA
TR57447|c0_g1	2.31866	1.05215	0.00441881	0.163407	NA	NA	NA	NA	NA	NA
TR58106|c0_g5	-2.34327	-0.0577077	0.00441944	0.163407	30.12	166	2e-22	779997213	>XP_011676081.1 PREDICTED: angiopoietin-1 receptor-like [Strongylocentrotus purpuratus]	>XP_011676081.1	PREDICTED:	angiopoietin-1	receptor-like	[Strongylocentrotus	purpuratus]
TR5922|c0_g1	-2.26028	-0.662466	0.00442487	0.163407	NA	NA	NA	NA	NA	NA
TR21290|c3_g1	0.861097	6.1276	0.00442958	0.163428	NA	NA	NA	NA	NA	NA
TR41755|c2_g5	-0.879961	2.80318	0.00446262	0.164494	NA	NA	NA	NA	NA	NA
TR15507|c2_g1	1.01646	2.12668	0.0044971	0.165096	NA	NA	NA	NA	NA	NA
TR15678|c3_g1	1.06772	1.50223	0.00449835	0.165096	NA	NA	NA	NA	NA	NA
TR23506|c1_g2	1.27404	1.22713	0.00448362	0.165096	NA	NA	NA	NA	NA	NA
TR53929|c2_g1	0.924057	4.31906	0.00450648	0.165096	37.95	730	1e-129	780006776	>XP_011663253.1 PREDICTED: integrin alpha-9 isoform X3 [Strongylocentrotus purpuratus]	>XP_011663253.1	PREDICTED:	integrin	alpha-9	isoform	X3	[Strongylocentrotus	purpuratus]
TR55447|c2_g2	-1.00533	1.61828	0.00449388	0.165096	66	200	3e-94	72015009	>XP_783805.1 PREDICTED: sigma non-opioid intracellular receptor 1 [Strongylocentrotus purpuratus]	>XP_783805.1	PREDICTED:	sigma	non-opioid	intracellular	receptor	1	[Strongylocentrotus	purpuratus]
TR56386|c2_g1	0.744217	3.46157	0.0045059	0.165096	NA	NA	NA	NA	NA	NA
TR59083|c0_g1	-2.57677	1.04168	0.00450811	0.165096	NA	NA	NA	NA	NA	NA
TR47041|c0_g1	1.65649	0.661611	0.00452054	0.165246	NA	NA	NA	NA	NA	NA
TR55446|c2_g1	0.796501	5.84757	0.00451882	0.165246	NA	NA	NA	NA	NA	NA
TR50271|c0_g1	-0.69501	3.89185	0.00452601	0.165293	NA	NA	NA	NA	NA	NA
TR24506|c2_g1	0.77727	3.23955	0.00454027	0.165621	NA	NA	NA	NA	NA	NA
TR54288|c1_g1	2.51618	0.552979	0.00454335	0.165621	NA	NA	NA	NA	NA	NA
TR54251|c1_g1	-0.781361	4.03695	0.00455724	0.165975	36.49	296	1e-61	390344607	>XP_785798.2 PREDICTED: sodium- and chloride-dependent neutral and basic amino acid transporter B(0+) isoform X2 [Strongylocentrotus purpuratus]	>XP_785798.2	PREDICTED:	sodium-	and	chloride-dependent	neutral	and	basic	amino	acid	transporter	B(0+)	isoform	X2	[Strongylocentrotus	purpuratus]
TR11315|c4_g1	1.35702	4.2284	0.00457302	0.166397	50	110	5e-28	390367779	>XP_003731328.1 PREDICTED: uncharacterized protein LOC100893233 [Strongylocentrotus purpuratus]	>XP_003731328.1	PREDICTED:	uncharacterized	protein	LOC100893233	[Strongylocentrotus	purpuratus]
TR13145|c3_g1	-0.685711	5.34887	0.00457764	0.166412	78.89	450	0	780025794	>XP_011665962.1 PREDICTED: isocitrate dehydrogenase [NADP], mitochondrial isoform X1 [Strongylocentrotus purpuratus]	>XP_011665962.1	PREDICTED:	isocitrate	dehydrogenase	[NADP],	mitochondrial	isoform	X1	[Strongylocentrotus	purpuratus]
TR20447|c7_g2	0.805314	4.737	0.00459338	0.166616	NA	NA	NA	NA	NA	NA
TR36405|c0_g1	0.919884	3.71748	0.00459413	0.166616	NA	NA	NA	NA	NA	NA
TR53938|c3_g3	0.868199	2.84873	0.00460008	0.166616	NA	NA	NA	NA	NA	NA
TR58053|c2_g4	0.76173	3.67427	0.0045992	0.166616	NA	NA	NA	NA	NA	NA
TR414|c3_g1	-4.87052	-1.47074	0.00464971	0.168107	NA	NA	NA	NA	NA	NA
TR41723|c2_g1	1.63113	0.87455	0.00464801	0.168107	NA	NA	NA	NA	NA	NA
TR43496|c3_g1	-1.11511	2.32895	0.00465555	0.168164	NA	NA	NA	NA	NA	NA
TR38028|c0_g1	0.940191	3.91358	0.00466844	0.168323	60.98	246	3e-101	390350726	>XP_001181890.2 PREDICTED: SPRY domain-containing SOCS box protein 3 [Strongylocentrotus purpuratus]	>XP_001181890.2	PREDICTED:	SPRY	domain-containing	SOCS	box	protein	3	[Strongylocentrotus	purpuratus]
TR61804|c0_g1	0.909612	1.97897	0.00466599	0.168323	NA	NA	NA	NA	NA	NA
TR23285|c0_g1	1.23448	3.56101	0.00467652	0.168461	48.05	77	3e-09	780127205	>XP_011678772.1 PREDICTED: coadhesin-like [Strongylocentrotus purpuratus]	>XP_011678772.1	PREDICTED:	coadhesin-like	[Strongylocentrotus	purpuratus]
TR38592|c1_g1	0.866139	4.48225	0.00468627	0.168659	NA	NA	NA	NA	NA	NA
TR43347|c6_g2	0.969946	1.80883	0.00469704	0.16874	NA	NA	NA	NA	NA	NA
TR45334|c0_g1	0.87524	6.16941	0.00469553	0.16874	NA	NA	NA	NA	NA	NA
TR39543|c0_g2	1.26539	1.50675	0.00470289	0.168779	56.58	281	8e-113	72037502	>XP_791420.1 PREDICTED: gastric triacylglycerol lipase [Strongylocentrotus purpuratus]	>XP_791420.1	PREDICTED:	gastric	triacylglycerol	lipase	[Strongylocentrotus	purpuratus]
TR58805|c1_g2	1.19754	1.791	0.00470665	0.168779	NA	NA	NA	NA	NA	NA
TR5027|c4_g1	-0.933029	4.518	0.0047112	0.16879	NA	NA	NA	NA	NA	NA
TR60375|c4_g1	1.17901	2.17694	0.00473802	0.169597	NA	NA	NA	NA	NA	NA
TR15541|c3_g2	0.7556	4.51362	0.00476413	0.170378	NA	NA	NA	NA	NA	NA
TR37803|c6_g2	1.15314	3.06578	0.00477145	0.170486	34.72	216	5e-25	780000888	>XP_011680343.1 PREDICTED: leukocyte surface antigen CD53-like [Strongylocentrotus purpuratus]	>XP_011680343.1	PREDICTED:	leukocyte	surface	antigen	CD53-like	[Strongylocentrotus	purpuratus]
TR18768|c0_g1	0.910358	3.39239	0.00478619	0.170858	NA	NA	NA	NA	NA	NA
TR23447|c1_g2	1.02535	4.73448	0.00480068	0.170952	NA	NA	NA	NA	NA	NA
TR3938|c1_g1	0.791049	4.34862	0.00480176	0.170952	NA	NA	NA	NA	NA	NA
TR60137|c3_g2	0.64366	3.90877	0.00479533	0.170952	NA	NA	NA	NA	NA	NA
TR38021|c2_g1	-0.846004	2.12688	0.00481247	0.171092	NA	NA	NA	NA	NA	NA
TR3828|c0_g1	1.09339	1.62631	0.00481432	0.171092	80.77	104	8e-51	336455117	>NP_001229608.1 ras homolog gene family, member C-like [Strongylocentrotus purpuratus]	>NP_001229608.1	ras	homolog	gene	family,	member	C-like	[Strongylocentrotus	purpuratus]
TR14518|c0_g1	-2.02659	2.71384	0.00483734	0.171158	NA	NA	NA	NA	NA	NA
TR24106|c0_g1	0.792125	4.73772	0.0048284	0.171158	NA	NA	NA	NA	NA	NA
TR37164|c3_g1	0.94797	2.26479	0.00484172	0.171158	NA	NA	NA	NA	NA	NA
TR37574|c0_g1	1.83621	0.200016	0.00482599	0.171158	NA	NA	NA	NA	NA	NA
TR53182|c1_g1	0.832647	4.97939	0.00484211	0.171158	NA	NA	NA	NA	NA	NA
TR9181|c2_g1	0.721824	5.87949	0.00483014	0.171158	NA	NA	NA	NA	NA	NA
TR14317|c0_g1	1.48636	0.514185	0.00485675	0.171523	NA	NA	NA	NA	NA	NA
TR29456|c0_g1	-0.868456	2.64354	0.00487298	0.171592	NA	NA	NA	NA	NA	NA
TR37145|c3_g4	-1.76074	2.63194	0.00487602	0.171592	NA	NA	NA	NA	NA	NA
TR44530|c1_g1	-0.968028	2.18852	0.00487327	0.171592	NA	NA	NA	NA	NA	NA
TR60073|c4_g1	1.26029	1.1044	0.00487119	0.171592	NA	NA	NA	NA	NA	NA
TR16508|c0_g1	1.52457	0.0447306	0.00490412	0.171746	NA	NA	NA	NA	NA	NA
TR21554|c2_g2	1.80675	-0.00565247	0.00489504	0.171746	NA	NA	NA	NA	NA	NA
TR22865|c2_g2	0.661545	4.7012	0.0048901	0.171746	NA	NA	NA	NA	NA	NA
TR24201|c6_g1	1.30341	2.63934	0.00489865	0.171746	53.42	161	1e-48	780036580	>XP_011667482.1 PREDICTED: uncharacterized protein C2orf50 isoform X2 [Strongylocentrotus purpuratus]	>XP_011667482.1	PREDICTED:	uncharacterized	protein	C2orf50	isoform	X2	[Strongylocentrotus	purpuratus]
TR41693|c1_g1	0.862344	6.83098	0.00490641	0.171746	NA	NA	NA	NA	NA	NA
TR51194|c2_g1	-0.68004	3.22458	0.00489729	0.171746	NA	NA	NA	NA	NA	NA
TR17117|c2_g1	1.12025	2.47863	0.00492959	0.172282	NA	NA	NA	NA	NA	NA
TR47062|c0_g1	1.41548	1.1441	0.00493041	0.172282	NA	NA	NA	NA	NA	NA
TR16969|c3_g3	2.47552	6.67722	0.00495987	0.172557	NA	NA	NA	NA	NA	NA
TR19376|c3_g2	1.04625	1.39792	0.00495019	0.172557	NA	NA	NA	NA	NA	NA
TR56435|c0_g2	0.666711	6.18886	0.00494942	0.172557	NA	NA	NA	NA	NA	NA
TR60375|c1_g1	1.27047	0.519874	0.00495199	0.172557	NA	NA	NA	NA	NA	NA
TR9320|c5_g1	0.836161	2.70285	0.00496005	0.172557	NA	NA	NA	NA	NA	NA
TR11216|c2_g1	-1.14607	3.4333	0.00498369	0.172772	NA	NA	NA	NA	NA	NA
TR13755|c4_g1	-0.802896	4.34282	0.00497465	0.172772	NA	NA	NA	NA	NA	NA
TR38851|c1_g4	-1.01846	2.88832	0.00497924	0.172772	NA	NA	NA	NA	NA	NA
TR62599|c1_g1	0.815351	4.56819	0.00498057	0.172772	60.21	284	5e-101	780047432	>XP_011669099.1 PREDICTED: alternative oxidase, mitochondrial-like [Strongylocentrotus purpuratus]	>XP_011669099.1	PREDICTED:	alternative	oxidase,	mitochondrial-like	[Strongylocentrotus	purpuratus]
TR14538|c0_g1	0.98921	3.58256	0.00501127	0.173577	NA	NA	NA	NA	NA	NA
TR30182|c3_g1	0.97107	6.30467	0.0050857	0.176001	55.84	231	3e-94	115610049	>XP_001192834.1 PREDICTED: phospholipid scramblase 1 [Strongylocentrotus purpuratus]	>XP_001192834.1	PREDICTED:	phospholipid	scramblase	1	[Strongylocentrotus	purpuratus]
TR33718|c0_g1	1.61738	0.0425168	0.00513814	0.17766	NA	NA	NA	NA	NA	NA
TR23175|c2_g1	1.23163	1.8942	0.0051432	0.17768	NA	NA	NA	NA	NA	NA
TR14756|c3_g1	1.42651	1.44319	0.00515768	0.177926	51.35	74	6e-18	652903852	>BAP00642.1 vascular endothelial growth factor recepter, partial [Holothuria leucospilota]	>BAP00642.1	vascular	endothelial	growth	factor	recepter,	partial	[Holothuria	leucospilota]
TR25927|c0_g1	2.86382	3.71969	0.00515934	0.177926	NA	NA	NA	NA	NA	NA
TR49597|c3_g1	-0.732339	4.09572	0.00516379	0.177926	NA	NA	NA	NA	NA	NA
TR11261|c4_g1	1.06586	2.23931	0.00517142	0.178034	NA	NA	NA	NA	NA	NA
TR7703|c3_g1	1.05036	1.60039	0.00519563	0.178713	NA	NA	NA	NA	NA	NA
TR43449|c0_g1	0.761012	4.20521	0.00523154	0.179792	40.79	277	5e-39	390338369	>XP_003724761.1 PREDICTED: protein SPT2 homolog [Strongylocentrotus purpuratus]	>XP_003724761.1	PREDICTED:	protein	SPT2	homolog	[Strongylocentrotus	purpuratus]
TR10271|c4_g3	0.699273	6.6281	0.00527576	0.180804	NA	NA	NA	NA	NA	NA
TR10501|c1_g1	1.36928	0.648633	0.00528755	0.180804	NA	NA	NA	NA	NA	NA
TR11967|c0_g1	0.739731	6.96113	0.0052841	0.180804	NA	NA	NA	NA	NA	NA
TR17731|c1_g1	0.726619	5.40362	0.0052742	0.180804	58.22	146	1e-58	780084872	>XP_011673286.1 PREDICTED: uncharacterized protein LOC105442657 [Strongylocentrotus purpuratus]	>XP_011673286.1	PREDICTED:	uncharacterized	protein	LOC105442657	[Strongylocentrotus	purpuratus]
TR43441|c0_g1	0.750118	3.90263	0.00527617	0.180804	NA	NA	NA	NA	NA	NA
TR53816|c3_g1	0.900054	4.26606	0.00528838	0.180804	NA	NA	NA	NA	NA	NA
TR3849|c0_g1	-1.95753	0.565388	0.00529544	0.18089	NA	NA	NA	NA	NA	NA
TR10560|c2_g1	-0.808054	3.67584	0.00530137	0.180936	42.64	258	2e-66	390359424	>XP_003729480.1 PREDICTED: N-acetylglucosaminyl-phosphatidylinositol de-N-acetylase [Strongylocentrotus purpuratus]	>XP_003729480.1	PREDICTED:	N-acetylglucosaminyl-phosphatidylinositol	de-N-acetylase	[Strongylocentrotus	purpuratus]
TR5076|c2_g1	-3.36378	-1.08679	0.0053069	0.180969	NA	NA	NA	NA	NA	NA
TR56464|c7_g2	-1.20815	2.35056	0.00534007	0.181943	NA	NA	NA	NA	NA	NA
TR5820|c3_g2	0.685022	4.94371	0.00534623	0.181997	NA	NA	NA	NA	NA	NA
TR1986|c8_g2	-2.41725	-0.016509	0.00536676	0.18207	NA	NA	NA	NA	NA	NA
TR25996|c2_g2	0.843159	2.95416	0.0053696	0.18207	NA	NA	NA	NA	NA	NA
TR26912|c0_g2	-5.11463	-0.196166	0.00535905	0.18207	NA	NA	NA	NA	NA	NA
TR60360|c0_g1	-0.760181	4.51087	0.00537137	0.18207	47.82	642	2e-162	390362999	>XP_003730274.1 PREDICTED: storkhead-box protein 1-like [Strongylocentrotus purpuratus]	>XP_003730274.1	PREDICTED:	storkhead-box	protein	1-like	[Strongylocentrotus	purpuratus]
TR60792|c0_g1	1.44122	0.542802	0.00535599	0.18207	34.01	147	8e-17	780019653	>XP_011664937.1 PREDICTED: complement C5 [Strongylocentrotus purpuratus]	>XP_011664937.1	PREDICTED:	complement	C5	[Strongylocentrotus	purpuratus]
TR3993|c6_g1	-0.784285	4.87381	0.00538935	0.182441	NA	NA	NA	NA	NA	NA
TR43351|c5_g1	-1.49688	2.90095	0.00539448	0.182441	NA	NA	NA	NA	NA	NA
TR46974|c0_g1	3.6619	0.326036	0.00539611	0.182441	NA	NA	NA	NA	NA	NA
TR27650|c7_g3	-1.02412	5.73386	0.00541531	0.18274	NA	NA	NA	NA	NA	NA
TR27732|c1_g1	-1.23513	1.65327	0.00541879	0.18274	NA	NA	NA	NA	NA	NA
TR62585|c3_g2	1.73195	-0.307435	0.00541116	0.18274	NA	NA	NA	NA	NA	NA
TR9169|c1_g1	0.719021	5.73713	0.00543387	0.183093	35.61	542	3e-78	72064206	>XP_795196.1 PREDICTED: tumor necrosis factor alpha-induced protein 3 [Strongylocentrotus purpuratus]	>XP_795196.1	PREDICTED:	tumor	necrosis	factor	alpha-induced	protein	3	[Strongylocentrotus	purpuratus]
TR38969|c0_g1	0.701917	5.10392	0.00543952	0.183128	NA	NA	NA	NA	NA	NA
TR11216|c4_g1	-1.07471	5.69097	0.0054649	0.183826	NA	NA	NA	NA	NA	NA
TR37762|c0_g1	0.936575	2.23685	0.0054706	0.183861	NA	NA	NA	NA	NA	NA
TR16992|c4_g1	1.03809	3.30499	0.00550256	0.184779	NA	NA	NA	NA	NA	NA
TR38043|c0_g2	1.06162	3.32304	0.00551425	0.185014	NA	NA	NA	NA	NA	NA
TR51133|c8_g1	0.915427	2.59357	0.00556112	0.186429	NA	NA	NA	NA	NA	NA
TR11909|c0_g1	0.78276	7.40837	0.00560107	0.187006	59.76	82	5e-20	1110960699	>APG79784.1 CCAAT/enhancer binding protein alpha [Mesocentrotus nudus]	>APG79784.1	CCAAT/enhancer	binding	protein	alpha	[Mesocentrotus	nudus]
TR1464|c1_g1	-1.78208	3.42524	0.00561136	0.187006	NA	NA	NA	NA	NA	NA
TR24108|c2_g2	0.92615	2.04881	0.00560478	0.187006	NA	NA	NA	NA	NA	NA
TR26684|c1_g1	-3.39404	-0.871477	0.00559816	0.187006	NA	NA	NA	NA	NA	NA
TR34872|c1_g2	2.16695	2.67396	0.00558856	0.187006	NA	NA	NA	NA	NA	NA
TR5805|c5_g1	-1.29601	3.92287	0.00559271	0.187006	NA	NA	NA	NA	NA	NA
TR60133|c2_g1	1.05709	1.54614	0.00560948	0.187006	NA	NA	NA	NA	NA	NA
TR5771|c0_g1	1.43491	0.0148436	0.00561954	0.187017	NA	NA	NA	NA	NA	NA
TR59247|c0_g1	1.25189	2.91816	0.00562114	0.187017	NA	NA	NA	NA	NA	NA
TR14459|c6_g1	-1.84801	2.26341	0.00565718	0.187911	NA	NA	NA	NA	NA	NA
TR26760|c2_g2	-0.766757	9.76621	0.0056575	0.187911	NA	NA	NA	NA	NA	NA
TR39657|c5_g1	-0.67321	4.61006	0.00569867	0.18912	NA	NA	NA	NA	NA	NA
TR60418|c6_g1	1.03385	5.75121	0.00570466	0.189161	NA	NA	NA	NA	NA	NA
TR24429|c0_g1	1.68977	0.483624	0.0057098	0.189173	NA	NA	NA	NA	NA	NA
TR17338|c1_g1	1.8178	0.0853316	0.0057622	0.190749	NA	NA	NA	NA	NA	NA
TR30097|c0_g1	0.733358	4.4242	0.00577436	0.190992	NA	NA	NA	NA	NA	NA
TR1887|c2_g1	0.752591	3.29728	0.00579353	0.191467	68.41	516	0	115668694	>XP_795930.2 PREDICTED: cystathionine beta-synthase [Strongylocentrotus purpuratus]	>XP_795930.2	PREDICTED:	cystathionine	beta-synthase	[Strongylocentrotus	purpuratus]
TR55428|c0_g1	0.800437	4.70885	0.00580734	0.191763	NA	NA	NA	NA	NA	NA
TR21226|c1_g1	1.34573	1.06175	0.00583744	0.192596	NA	NA	NA	NA	NA	NA
TR1998|c3_g1	1.20801	4.56023	0.00585009	0.192752	NA	NA	NA	NA	NA	NA
TR26691|c3_g1	2.20033	0.646584	0.00585189	0.192752	NA	NA	NA	NA	NA	NA
TR29806|c2_g1	-3.83264	3.0769	0.00587213	0.193205	NA	NA	NA	NA	NA	NA
TR3972|c0_g1	-1.40119	0.316235	0.00587539	0.193205	NA	NA	NA	NA	NA	NA
TR3988|c0_g1	0.907483	4.76516	0.00590842	0.19413	NA	NA	NA	NA	NA	NA
TR27120|c2_g1	0.711179	5.72065	0.00591372	0.194143	48.81	252	3e-71	780077590	>XP_011672387.1 PREDICTED: receptor-type tyrosine-protein phosphatase T isoform X2 [Strongylocentrotus purpuratus]	>XP_011672387.1	PREDICTED:	receptor-type	tyrosine-protein	phosphatase	T	isoform	X2	[Strongylocentrotus	purpuratus]
TR49426|c5_g1	0.792212	4.15763	0.00592165	0.194243	38.68	380	2e-83	390336732	>XP_003724414.1 PREDICTED: beta-1,3-galactosyltransferase 5-like [Strongylocentrotus purpuratus]	>XP_003724414.1	PREDICTED:	beta-1,3-galactosyltransferase	5-like	[Strongylocentrotus	purpuratus]
TR28473|c0_g1	-1.07465	1.24816	0.00593129	0.194289	NA	NA	NA	NA	NA	NA
TR55486|c5_g1	0.792841	2.97063	0.00593285	0.194289	NA	NA	NA	NA	NA	NA
TR29331|c0_g1	3.3048	0.218588	0.00595607	0.194567	NA	NA	NA	NA	NA	NA
TR43515|c5_g1	1.0549	1.23713	0.00594767	0.194567	NA	NA	NA	NA	NA	NA
TR464|c2_g1	0.768038	3.33149	0.00595449	0.194567	27.53	178	2e-10	390340854	>XP_003725323.1 PREDICTED: uncharacterized protein LOC100891976 [Strongylocentrotus purpuratus]	>XP_003725323.1	PREDICTED:	uncharacterized	protein	LOC100891976	[Strongylocentrotus	purpuratus]
TR37645|c0_g1	-2.67984	-0.752552	0.00597425	0.195	NA	NA	NA	NA	NA	NA
TR16328|c6_g1	-3.29161	-0.747613	0.00599244	0.195432	NA	NA	NA	NA	NA	NA
TR53107|c6_g1	0.688186	3.95367	0.00600379	0.195481	NA	NA	NA	NA	NA	NA
TR53889|c5_g1	0.906238	2.47114	0.00600007	0.195481	NA	NA	NA	NA	NA	NA
TR19053|c1_g1	0.757781	2.39293	0.00604162	0.196551	NA	NA	NA	NA	NA	NA
TR14255|c0_g2	1.28941	7.12446	0.00606038	0.196677	55.49	182	4e-58	780095831	>XP_011674622.1 PREDICTED: uncharacterized protein LOC592034 [Strongylocentrotus purpuratus]	>XP_011674622.1	PREDICTED:	uncharacterized	protein	LOC592034	[Strongylocentrotus	purpuratus]
TR28502|c0_g1	0.821949	7.48426	0.00605724	0.196677	28.19	149	7e-11	390339960	>XP_783971.3 PREDICTED: CUB and sushi domain-containing protein 2 [Strongylocentrotus purpuratus]	>XP_783971.3	PREDICTED:	CUB	and	sushi	domain-containing	protein	2	[Strongylocentrotus	purpuratus]
TR34252|c0_g1	1.0693	2.37099	0.00605626	0.196677	NA	NA	NA	NA	NA	NA
TR1860|c2_g1	0.789387	2.61041	0.00606797	0.196762	NA	NA	NA	NA	NA	NA
TR30162|c3_g1	0.849634	5.52922	0.00609066	0.197336	NA	NA	NA	NA	NA	NA
TR49694|c3_g1	1.2249	4.96035	0.00615209	0.199164	68.82	510	0	780165037	>XP_011683647.1 PREDICTED: LOW QUALITY PROTEIN: alanine aminotransferase 1 [Strongylocentrotus purpuratus]	>XP_011683647.1	PREDICTED:	LOW	QUALITY	PROTEIN:	alanine	aminotransferase	1	[Strongylocentrotus	purpuratus]
TR45698|c4_g1	0.950278	4.32057	0.00616337	0.199366	NA	NA	NA	NA	NA	NA
TR51026|c1_g1	0.79562	5.41155	0.00621965	0.201022	23.77	265	2e-08	779996191	>XP_011674925.1 PREDICTED: sacsin-like [Strongylocentrotus purpuratus]	>XP_011674925.1	PREDICTED:	sacsin-like	[Strongylocentrotus	purpuratus]
TR16530|c1_g1	1.36453	0.190084	0.00628594	0.202834	NA	NA	NA	NA	NA	NA
TR47773|c1_g1	-0.668901	3.56874	0.00628177	0.202834	NA	NA	NA	NA	NA	NA
TR24068|c0_g1	1.05184	4.95902	0.00629622	0.202835	NA	NA	NA	NA	NA	NA
TR33868|c3_g1	-1.53389	0.304822	0.00629282	0.202835	NA	NA	NA	NA	NA	NA
TR29837|c5_g1	-0.858727	1.79039	0.00634523	0.204082	NA	NA	NA	NA	NA	NA
TR38021|c3_g1	-0.776804	4.47726	0.00634483	0.204082	NA	NA	NA	NA	NA	NA
TR51474|c0_g7	0.879648	5.72505	0.00636862	0.204669	NA	NA	NA	NA	NA	NA
TR1197|c0_g1	-1.50313	0.810856	0.00639631	0.20506	NA	NA	NA	NA	NA	NA
TR16436|c0_g1	-1.9005	1.05874	0.00638636	0.20506	NA	NA	NA	NA	NA	NA
TR29806|c8_g1	-1.34197	0.432569	0.00639419	0.20506	NA	NA	NA	NA	NA	NA
TR47773|c0_g1	-0.640532	3.91423	0.00640184	0.205071	35.56	540	3e-95	780177876	>XP_011661612.1 PREDICTED: deleted in autism protein 1 homolog isoform X1 [Strongylocentrotus purpuratus]	>XP_011661612.1	PREDICTED:	deleted	in	autism	protein	1	homolog	isoform	X1	[Strongylocentrotus	purpuratus]
TR18791|c0_g2	-0.888011	4.32966	0.00644599	0.206152	NA	NA	NA	NA	NA	NA
TR44344|c0_g1	-0.683068	4.45796	0.00645638	0.206152	NA	NA	NA	NA	NA	NA
TR59272|c9_g5	-0.79155	4.26546	0.00644922	0.206152	NA	NA	NA	NA	NA	NA
TR9377|c0_g1	0.892847	4.23506	0.00645311	0.206152	NA	NA	NA	NA	NA	NA
TR39708|c1_g1	0.977463	3.29932	0.00649167	0.207111	NA	NA	NA	NA	NA	NA
TR5245|c0_g1	1.57691	-0.340896	0.00649981	0.207204	NA	NA	NA	NA	NA	NA
TR23231|c3_g1	-1.11695	0.775728	0.00651151	0.207226	NA	NA	NA	NA	NA	NA
TR26751|c3_g1	-0.707283	4.19156	0.00651551	0.207226	NA	NA	NA	NA	NA	NA
TR62416|c3_g2	1.31846	2.20166	0.00651618	0.207226	NA	NA	NA	NA	NA	NA
TR17001|c2_g1	0.910932	5.54353	0.00652882	0.207295	53.24	293	3e-95	115762634	>XP_786735.2 PREDICTED: L-aminoadipate-semialdehyde dehydrogenase-phosphopantetheinyl transferase [Strongylocentrotus purpuratus]	>XP_786735.2	PREDICTED:	L-aminoadipate-semialdehyde	dehydrogenase-phosphopantetheinyl	transferase	[Strongylocentrotus	purpuratus]
TR50529|c0_g1	-0.640027	4.67692	0.00652554	0.207295	46.4	347	2e-97	390338835	>XP_796161.2 PREDICTED: monocarboxylate transporter 10-like [Strongylocentrotus purpuratus]	>XP_796161.2	PREDICTED:	monocarboxylate	transporter	10-like	[Strongylocentrotus	purpuratus]
TR57785|c0_g1	1.77616	0.327007	0.00656151	0.208166	43.79	354	9e-94	115633855	>XP_001199961.1 PREDICTED: uncharacterized protein LOC763851 [Strongylocentrotus purpuratus]	>XP_001199961.1	PREDICTED:	uncharacterized	protein	LOC763851	[Strongylocentrotus	purpuratus]
TR15518|c4_g2	-0.756182	3.85219	0.00660427	0.209279	NA	NA	NA	NA	NA	NA
TR33225|c3_g1	0.892285	1.44594	0.00660713	0.209279	NA	NA	NA	NA	NA	NA
TR16966|c1_g1	0.617967	4.13374	0.00662097	0.209549	NA	NA	NA	NA	NA	NA
TR17111|c5_g1	-1.08495	4.39643	0.00665839	0.210561	NA	NA	NA	NA	NA	NA
TR4080|c0_g2	0.703196	4.94353	0.00666539	0.210561	NA	NA	NA	NA	NA	NA
TR45869|c1_g1	-3.4959	-0.172243	0.00666889	0.210561	NA	NA	NA	NA	NA	NA
TR11946|c0_g1	1.01408	4.89493	0.00675062	0.212539	54.34	1211	0	780038754	>XP_011667770.1 PREDICTED: uncharacterized protein LOC105439906 [Strongylocentrotus purpuratus]	>XP_011667770.1	PREDICTED:	uncharacterized	protein	LOC105439906	[Strongylocentrotus	purpuratus]
TR2381|c1_g1	0.90803	2.33509	0.00675768	0.212539	NA	NA	NA	NA	NA	NA
TR25970|c3_g2	0.905748	4.12974	0.00676431	0.212539	47.13	244	2e-43	187282419	>NP_001119779.1 voltage-gated proton channel [Strongylocentrotus purpuratus]	>NP_001119779.1	voltage-gated	proton	channel	[Strongylocentrotus	purpuratus]
TR37155|c2_g1	0.88171	6.87421	0.00675212	0.212539	43.06	353	1e-78	53748114	>CAH10072.1 6a fibrillar collagen, partial [Paracentrotus lividus]	>CAH10072.1	6a	fibrillar	collagen,	partial	[Paracentrotus	lividus]
TR45270|c3_g1	0.657428	5.86946	0.00676815	0.212539	51.81	249	9e-75	72004276	>XP_780345.1 PREDICTED: NF-kappa-B inhibitor epsilon [Strongylocentrotus purpuratus]	>XP_780345.1	PREDICTED:	NF-kappa-B	inhibitor	epsilon	[Strongylocentrotus	purpuratus]
TR890|c0_g1	1.28489	0.369326	0.00676907	0.212539	NA	NA	NA	NA	NA	NA
TR9172|c4_g1	1.28968	2.20417	0.00674874	0.212539	NA	NA	NA	NA	NA	NA
TR13510|c3_g4	0.784504	2.68201	0.00680975	0.213192	NA	NA	NA	NA	NA	NA
TR16268|c0_g1	-1.04223	5.18602	0.00684202	0.213192	NA	NA	NA	NA	NA	NA
TR16579|c1_g1	1.43534	2.62306	0.00680842	0.213192	NA	NA	NA	NA	NA	NA
TR17125|c4_g1	1.00655	1.47526	0.00684366	0.213192	NA	NA	NA	NA	NA	NA
TR23187|c0_g1	1.31049	2.29607	0.00682031	0.213192	NA	NA	NA	NA	NA	NA
TR27097|c1_g1	0.71089	3.3312	0.00681559	0.213192	NA	NA	NA	NA	NA	NA
TR53919|c1_g3	1.10008	3.46397	0.0068346	0.213192	NA	NA	NA	NA	NA	NA
TR59364|c4_g1	0.950559	2.5165	0.00680983	0.213192	NA	NA	NA	NA	NA	NA
TR59645|c2_g1	-1.97928	0.761999	0.0068347	0.213192	56.76	74	2e-21	390366285	>XP_003731007.1 PREDICTED: uncharacterized protein LOC100888188 [Strongylocentrotus purpuratus]	>XP_003731007.1	PREDICTED:	uncharacterized	protein	LOC100888188	[Strongylocentrotus	purpuratus]
TR60378|c1_g1	0.770175	4.18683	0.00682957	0.213192	NA	NA	NA	NA	NA	NA
TR2004|c2_g1	1.09024	4.63149	0.00685251	0.2133	NA	NA	NA	NA	NA	NA
TR59521|c0_g2	-2.77222	0.992915	0.00685934	0.213312	NA	NA	NA	NA	NA	NA
TR61418|c0_g1	2.61944	1.73788	0.00686367	0.213312	49.79	233	1e-73	780004600	>XP_011660860.1 PREDICTED: sodium- and chloride-dependent neutral and basic amino acid transporter B(0+)-like isoform X1 [Strongylocentrotus purpuratus]	>XP_011660860.1	PREDICTED:	sodium-	and	chloride-dependent	neutral	and	basic	amino	acid	transporter	B(0+)-like	isoform	X1	[Strongylocentrotus	purpuratus]
TR43389|c0_g1	1.00737	6.42229	0.00687851	0.213552	59.02	632	0	780146817	>XP_011681461.1 PREDICTED: choline transporter-like protein 2 [Strongylocentrotus purpuratus]	>XP_011681461.1	PREDICTED:	choline	transporter-like	protein	2	[Strongylocentrotus	purpuratus]
TR9404|c2_g1	0.759474	4.45886	0.00688217	0.213552	NA	NA	NA	NA	NA	NA
TR23249|c0_g1	0.643057	5.63677	0.00689853	0.213558	55.25	438	2e-157	390337946	>XP_003724680.1 PREDICTED: protein piccolo [Strongylocentrotus purpuratus]	>XP_003724680.1	PREDICTED:	protein	piccolo	[Strongylocentrotus	purpuratus]
TR26904|c1_g1	0.853211	3.04426	0.00689474	0.213558	NA	NA	NA	NA	NA	NA
TR59625|c6_g1	1.01933	5.17564	0.0068913	0.213558	34.93	146	3e-20	72014801	>XP_782362.1 PREDICTED: YLP motif-containing protein 1 [Strongylocentrotus purpuratus]	>XP_782362.1	PREDICTED:	YLP	motif-containing	protein	1	[Strongylocentrotus	purpuratus]
TR17307|c2_g1	0.802482	3.59303	0.00694458	0.214079	41.24	531	4e-91	780141440	>XP_011680709.1 PREDICTED: SH2 domain-containing adapter protein F-like [Strongylocentrotus purpuratus]	>XP_011680709.1	PREDICTED:	SH2	domain-containing	adapter	protein	F-like	[Strongylocentrotus	purpuratus]
TR17352|c3_g2	0.801845	3.72891	0.00693156	0.214079	NA	NA	NA	NA	NA	NA
TR24064|c4_g1	0.983849	1.33091	0.0069474	0.214079	NA	NA	NA	NA	NA	NA
TR40367|c3_g2	-0.869496	5.58505	0.00694778	0.214079	NA	NA	NA	NA	NA	NA
TR56541|c5_g1	-0.647268	4.66052	0.00693058	0.214079	NA	NA	NA	NA	NA	NA
TR62143|c13_g2	0.953121	1.74108	0.00694408	0.214079	NA	NA	NA	NA	NA	NA
TR54310|c0_g1	0.811459	2.6122	0.00703155	0.216492	50.31	161	4e-44	72114956	>XP_788217.1 PREDICTED: uncharacterized protein C17orf62 homolog [Strongylocentrotus purpuratus]	>XP_788217.1	PREDICTED:	uncharacterized	protein	C17orf62	homolog	[Strongylocentrotus	purpuratus]
TR40329|c6_g2	1.62735	3.83446	0.00704725	0.216807	76.09	138	1e-63	780134743	>XP_011679821.1 PREDICTED: serum amyloid A-5 protein [Strongylocentrotus purpuratus]	>XP_011679821.1	PREDICTED:	serum	amyloid	A-5	protein	[Strongylocentrotus	purpuratus]
TR23486|c0_g1	0.809469	4.24634	0.0070865	0.217702	NA	NA	NA	NA	NA	NA
TR41804|c2_g1	-0.836991	3.32452	0.00708733	0.217702	54.79	146	2e-42	390338259	>XP_001179296.2 PREDICTED: uncharacterized protein LOC753988 isoform X1 [Strongylocentrotus purpuratus]	>XP_001179296.2	PREDICTED:	uncharacterized	protein	LOC753988	isoform	X1	[Strongylocentrotus	purpuratus]
TR29663|c0_g2	-0.716052	9.34349	0.00709698	0.21783	NA	NA	NA	NA	NA	NA
TR18947|c0_g1	0.774553	5.07737	0.00710515	0.217912	43.7	254	5e-45	390350940	>XP_003727534.1 PREDICTED: CD151 antigen [Strongylocentrotus purpuratus]	>XP_003727534.1	PREDICTED:	CD151	antigen	[Strongylocentrotus	purpuratus]
TR43441|c1_g1	0.676824	4.74904	0.00712411	0.218324	NA	NA	NA	NA	NA	NA
TR38021|c1_g1	-0.745937	4.33925	0.00714196	0.218702	74.33	335	0	72013871	>XP_782411.1 PREDICTED: fructose-1,6-bisphosphatase 1 [Strongylocentrotus purpuratus]	>XP_782411.1	PREDICTED:	fructose-1,6-bisphosphatase	1	[Strongylocentrotus	purpuratus]
TR34866|c9_g1	0.625045	5.5313	0.0071527	0.218862	NA	NA	NA	NA	NA	NA
TR53028|c9_g1	1.06824	0.997895	0.00718913	0.219807	NA	NA	NA	NA	NA	NA
TR53159|c3_g1	0.677032	3.97382	0.00721363	0.220386	NA	NA	NA	NA	NA	NA
TR10567|c0_g1	-1.78376	0.548394	0.00724112	0.220989	45.45	121	3e-25	780019627	>XP_011664934.1 PREDICTED: uncharacterized protein LOC105438610 [Strongylocentrotus purpuratus]	>XP_011664934.1	PREDICTED:	uncharacterized	protein	LOC105438610	[Strongylocentrotus	purpuratus]
TR49649|c4_g2	1.03215	4.33034	0.00724455	0.220989	NA	NA	NA	NA	NA	NA
TR12904|c0_g1	3.70026	-0.989375	0.00729796	0.222276	NA	NA	NA	NA	NA	NA
TR13726|c5_g3	0.634251	3.79435	0.00729688	0.222276	58.46	272	5e-109	390366130	>XP_003730971.1 PREDICTED: putative glucose-6-phosphate 1-epimerase [Strongylocentrotus purpuratus]	>XP_003730971.1	PREDICTED:	putative	glucose-6-phosphate	1-epimerase	[Strongylocentrotus	purpuratus]
TR49657|c5_g1	-1.65395	3.18152	0.00733841	0.223337	59.73	668	0	390359744	>XP_789433.2 PREDICTED: arachidonate 5-lipoxygenase [Strongylocentrotus purpuratus]	>XP_789433.2	PREDICTED:	arachidonate	5-lipoxygenase	[Strongylocentrotus	purpuratus]
TR4035|c6_g2	0.669249	3.83468	0.00734986	0.223514	30.94	417	4e-49	780180601	>XP_011661937.1 PREDICTED: neurogenic locus notch homolog protein 1 isoform X6 [Strongylocentrotus purpuratus]	>XP_011661937.1	PREDICTED:	neurogenic	locus	notch	homolog	protein	1	isoform	X6	[Strongylocentrotus	purpuratus]
TR45795|c0_g1	0.747624	3.88751	0.00737717	0.224	NA	NA	NA	NA	NA	NA
TR58053|c2_g1	0.97152	3.24434	0.00737491	0.224	NA	NA	NA	NA	NA	NA
TR26687|c3_g1	1.1635	1.67297	0.00741932	0.225107	NA	NA	NA	NA	NA	NA
TR51147|c3_g2	1.03829	3.68798	0.00745255	0.22577	NA	NA	NA	NA	NA	NA
TR5839|c14_g1	-0.998022	1.42819	0.00745219	0.22577	NA	NA	NA	NA	NA	NA
TR19442|c7_g2	-2.66584	0.627199	0.00753211	0.226503	NA	NA	NA	NA	NA	NA
TR20050|c6_g1	-0.878918	1.68611	0.00748495	0.226503	NA	NA	NA	NA	NA	NA
TR21318|c1_g3	-1.17345	0.845296	0.00752605	0.226503	NA	NA	NA	NA	NA	NA
TR23337|c0_g2	0.966217	3.66437	0.00750188	0.226503	42.4	125	2e-15	390368332	>XP_003731432.1 PREDICTED: uncharacterized protein K02A2.6-like, partial [Strongylocentrotus purpuratus]	>XP_003731432.1	PREDICTED:	uncharacterized	protein	K02A2.6-like,	partial	[Strongylocentrotus	purpuratus]
TR357|c3_g2	0.739815	3.1463	0.00752827	0.226503	NA	NA	NA	NA	NA	NA
TR37202|c0_g2	0.876234	3.58925	0.00751257	0.226503	NA	NA	NA	NA	NA	NA
TR44374|c5_g1	1.12157	3.05105	0.00753107	0.226503	NA	NA	NA	NA	NA	NA
TR57937|c2_g1	0.956213	3.08051	0.00751307	0.226503	NA	NA	NA	NA	NA	NA
TR58746|c0_g1	-2.79508	-0.274451	0.00749546	0.226503	NA	NA	NA	NA	NA	NA
TR58777|c4_g3	-0.735298	5.18174	0.00753392	0.226503	34.09	264	2e-36	390358137	>XP_003729188.1 PREDICTED: lysosomal amino acid transporter 1 [Strongylocentrotus purpuratus]	>XP_003729188.1	PREDICTED:	lysosomal	amino	acid	transporter	1	[Strongylocentrotus	purpuratus]
TR16984|c0_g1	1.29878	0.900314	0.00754186	0.22657	NA	NA	NA	NA	NA	NA
TR37793|c0_g1	1.27492	3.55365	0.00756254	0.227019	33.73	593	4e-73	390357331	>XP_003728982.1 PREDICTED: polynucleotide 5'-hydroxyl-kinase NOL9 [Strongylocentrotus purpuratus]	>XP_003728982.1	PREDICTED:	polynucleotide	5'-hydroxyl-kinase	NOL9	[Strongylocentrotus	purpuratus]
TR59261|c1_g1	0.737917	3.07685	0.0075867	0.227572	NA	NA	NA	NA	NA	NA
TR2802|c0_g1	1.48778	4.7865	0.00761378	0.228212	38.43	229	2e-38	779992928	>XP_011671138.1 PREDICTED: uncharacterized protein LOC105441590 [Strongylocentrotus purpuratus]	>XP_011671138.1	PREDICTED:	uncharacterized	protein	LOC105441590	[Strongylocentrotus	purpuratus]
TR53993|c1_g3	0.825966	4.32514	0.00764026	0.228833	NA	NA	NA	NA	NA	NA
TR9232|c4_g1	0.942839	4.94091	0.00764998	0.22895	NA	NA	NA	NA	NA	NA
TR13202|c6_g1	-0.781759	5.2821	0.00767993	0.229673	55	120	2e-36	780036250	>XP_011667435.1 PREDICTED: L-lactate dehydrogenase isoform X4 [Strongylocentrotus purpuratus]	>XP_011667435.1	PREDICTED:	L-lactate	dehydrogenase	isoform	X4	[Strongylocentrotus	purpuratus]
TR19431|c3_g1	1.15988	1.93185	0.00772299	0.230613	NA	NA	NA	NA	NA	NA
TR9170|c6_g1	0.61959	4.57775	0.0077207	0.230613	NA	NA	NA	NA	NA	NA
TR37791|c0_g1	2.12023	2.15555	0.00773649	0.230842	NA	NA	NA	NA	NA	NA
TR23459|c7_g1	0.60874	5.23181	0.0077507	0.231092	NA	NA	NA	NA	NA	NA
TR28443|c0_g1	1.64585	-0.320542	0.00777032	0.231347	31.55	168	2e-20	779997467	>XP_011676373.1 PREDICTED: organic cation transporter-like protein, partial [Strongylocentrotus purpuratus]	>XP_011676373.1	PREDICTED:	organic	cation	transporter-like	protein,	partial	[Strongylocentrotus	purpuratus]
TR41636|c4_g2	0.768863	6.37044	0.00777094	0.231347	NA	NA	NA	NA	NA	NA
TR27751|c9_g1	1.46999	5.22118	0.00779651	0.23176	56.45	558	2e-160	72135886	>XP_780963.1 PREDICTED: sodium-dependent phosphate transport protein 2B [Strongylocentrotus purpuratus]	>XP_780963.1	PREDICTED:	sodium-dependent	phosphate	transport	protein	2B	[Strongylocentrotus	purpuratus]
TR51147|c2_g1	1.41099	2.70373	0.00779314	0.23176	NA	NA	NA	NA	NA	NA
TR42250|c0_g1	1.10488	1.25795	0.00780705	0.2319	NA	NA	NA	NA	NA	NA
TR47999|c4_g1	-3.74459	2.08682	0.00782786	0.232344	52.35	596	0	780116989	>XP_011677358.1 PREDICTED: uncharacterized protein LOC105444594 isoform X2 [Strongylocentrotus purpuratus]	>XP_011677358.1	PREDICTED:	uncharacterized	protein	LOC105444594	isoform	X2	[Strongylocentrotus	purpuratus]
TR5344|c1_g1	1.60974	-0.062148	0.00783799	0.23247	NA	NA	NA	NA	NA	NA
TR34875|c3_g6	4.21818	0.259116	0.0078775	0.233358	NA	NA	NA	NA	NA	NA
TR62628|c2_g2	0.665333	3.57734	0.00787968	0.233358	NA	NA	NA	NA	NA	NA
TR45260|c3_g1	-0.703641	2.65061	0.00790583	0.233957	NA	NA	NA	NA	NA	NA
TR26842|c1_g1	1.62506	-0.233061	0.00792381	0.234095	NA	NA	NA	NA	NA	NA
TR39692|c3_g1	-0.792523	2.7879	0.0079282	0.234095	NA	NA	NA	NA	NA	NA
TR47744|c2_g2	-0.945703	2.22764	0.00792474	0.234095	NA	NA	NA	NA	NA	NA
TR48002|c2_g2	-1.16951	2.61137	0.0079455	0.234431	NA	NA	NA	NA	NA	NA
TR19379|c5_g2	1.52822	0.835245	0.00796452	0.234468	NA	NA	NA	NA	NA	NA
TR29735|c1_g1	1.45076	1.36358	0.00796274	0.234468	NA	NA	NA	NA	NA	NA
TR38021|c4_g1	-0.798078	4.76492	0.00796242	0.234468	NA	NA	NA	NA	NA	NA
TR35428|c0_g1	0.900077	3.20364	0.00797535	0.234613	39.46	332	9e-70	115678904	>XP_001199738.1 PREDICTED: melatonin receptor type 1C [Strongylocentrotus purpuratus]	>XP_001199738.1	PREDICTED:	melatonin	receptor	type	1C	[Strongylocentrotus	purpuratus]
TR32256|c1_g1	-1.65602	2.80441	0.00798575	0.234744	NA	NA	NA	NA	NA	NA
TR21402|c8_g1	0.921829	4.45895	0.00801441	0.235412	70.51	746	0	780176113	>XP_011661355.1 PREDICTED: protein zyg-11 homolog B [Strongylocentrotus purpuratus]	>XP_011661355.1	PREDICTED:	protein	zyg-11	homolog	B	[Strongylocentrotus	purpuratus]
TR11263|c0_g1	0.74048	4.90266	0.00802395	0.23543	42.13	254	2e-65	390347635	>XP_788908.2 PREDICTED: proline dehydrogenase 1, mitochondrial [Strongylocentrotus purpuratus]	>XP_788908.2	PREDICTED:	proline	dehydrogenase	1,	mitochondrial	[Strongylocentrotus	purpuratus]
TR20421|c0_g1	-0.704748	6.6224	0.00803284	0.23543	NA	NA	NA	NA	NA	NA
TR5021|c0_g1	-1.31448	1.10327	0.00803105	0.23543	NA	NA	NA	NA	NA	NA
TR46938|c0_g1	2.33493	-0.935688	0.00804486	0.235608	NA	NA	NA	NA	NA	NA
TR60060|c2_g1	1.73181	-0.155622	0.00807214	0.236232	NA	NA	NA	NA	NA	NA
TR33706|c1_g1	-1.71485	0.203339	0.00809877	0.236837	NA	NA	NA	NA	NA	NA
TR62405|c0_g1	0.860794	9.01924	0.00812714	0.237491	NA	NA	NA	NA	NA	NA
TR7699|c0_g3	1.80523	1.82644	0.00813487	0.237542	NA	NA	NA	NA	NA	NA
TR15688|c2_g1	-0.786459	3.34473	0.00816994	0.238336	67.08	559	0	390364747	>XP_780584.3 PREDICTED: phosphoglucomutase-1 [Strongylocentrotus purpuratus]	>XP_780584.3	PREDICTED:	phosphoglucomutase-1	[Strongylocentrotus	purpuratus]
TR51475|c1_g2	1.04278	6.76757	0.00817411	0.238336	NA	NA	NA	NA	NA	NA
TR17303|c2_g2	0.752234	3.77266	0.00826931	0.240632	68.89	315	5e-139	779990292	>XP_011668027.1 PREDICTED: LOW QUALITY PROTEIN: tie-like receptor tyrosine kinase [Strongylocentrotus purpuratus]	>XP_011668027.1	PREDICTED:	LOW	QUALITY	PROTEIN:	tie-like	receptor	tyrosine	kinase	[Strongylocentrotus	purpuratus]
TR20069|c5_g1	0.69271	3.74959	0.00826226	0.240632	NA	NA	NA	NA	NA	NA
TR60052|c0_g1	-0.80754	3.29574	0.00827106	0.240632	NA	NA	NA	NA	NA	NA
TR1876|c0_g1	1.14348	2.7772	0.00831565	0.241268	28.69	481	2e-50	780138453	>XP_011680301.1 PREDICTED: uncharacterized protein LOC100889560 [Strongylocentrotus purpuratus]	>XP_011680301.1	PREDICTED:	uncharacterized	protein	LOC100889560	[Strongylocentrotus	purpuratus]
TR23160|c0_g1	1.17241	1.0956	0.00831964	0.241268	NA	NA	NA	NA	NA	NA
TR29817|c4_g1	1.20286	1.70748	0.00832945	0.241268	NA	NA	NA	NA	NA	NA
TR30126|c2_g1	0.825281	4.35815	0.00832328	0.241268	55.36	448	9e-160	390343453	>XP_794342.3 PREDICTED: cat eye syndrome critical region protein 5 homolog [Strongylocentrotus purpuratus]	>XP_794342.3	PREDICTED:	cat	eye	syndrome	critical	region	protein	5	homolog	[Strongylocentrotus	purpuratus]
TR4316|c1_g2	0.685919	6.96318	0.00832445	0.241268	36.63	707	6e-108	780135681	>XP_011679934.1 PREDICTED: uncharacterized protein LOC582857 isoform X4 [Strongylocentrotus purpuratus]	>XP_011679934.1	PREDICTED:	uncharacterized	protein	LOC582857	isoform	X4	[Strongylocentrotus	purpuratus]
TR59335|c3_g3	0.64527	4.68037	0.00830024	0.241268	30.06	326	3e-24	390344070	>XP_003726037.1 PREDICTED: uncharacterized protein LOC579951 isoform X1 [Strongylocentrotus purpuratus]	>XP_003726037.1	PREDICTED:	uncharacterized	protein	LOC579951	isoform	X1	[Strongylocentrotus	purpuratus]
TR45302|c3_g1	1.08768	1.74444	0.00834904	0.241659	NA	NA	NA	NA	NA	NA
TR53894|c4_g1	1.00021	5.30681	0.0083838	0.242488	NA	NA	NA	NA	NA	NA
TR17076|c0_g1	0.996059	2.94463	0.00845945	0.244497	44.93	730	4e-151	780002706	>XP_011682516.1 PREDICTED: centrosomal protein of 112 kDa [Strongylocentrotus purpuratus]	>XP_011682516.1	PREDICTED:	centrosomal	protein	of	112	kDa	[Strongylocentrotus	purpuratus]
TR15590|c1_g1	-0.669604	3.62778	0.00846771	0.244558	NA	NA	NA	NA	NA	NA
TR39770|c7_g1	0.836553	2.34348	0.00851327	0.245694	NA	NA	NA	NA	NA	NA
TR8879|c0_g1	0.721028	4.56731	0.00852237	0.245778	NA	NA	NA	NA	NA	NA
TR45806|c3_g1	-0.622769	5.95228	0.00852869	0.245781	NA	NA	NA	NA	NA	NA
TR49756|c5_g1	1.1109	2.01112	0.00854197	0.245985	NA	NA	NA	NA	NA	NA
TR16598|c5_g1	1.0123	1.16361	0.00859115	0.246506	NA	NA	NA	NA	NA	NA
TR38634|c8_g1	0.765747	2.43743	0.00856717	0.246506	NA	NA	NA	NA	NA	NA
TR50463|c3_g2	-0.66243	5.19474	0.00858035	0.246506	87.25	149	1e-90	72104805	>XP_788490.1 PREDICTED: oligosaccharyltransferase complex subunit ostc-B [Strongylocentrotus purpuratus]	>XP_788490.1	PREDICTED:	oligosaccharyltransferase	complex	subunit	ostc-B	[Strongylocentrotus	purpuratus]
TR51474|c0_g5	0.831473	4.6226	0.00857783	0.246506	NA	NA	NA	NA	NA	NA
TR56454|c1_g1	-1.07308	1.9832	0.00858502	0.246506	NA	NA	NA	NA	NA	NA
TR11268|c3_g1	1.10859	1.67236	0.00861699	0.246629	56.74	178	1e-59	780109201	>XP_011676249.1 PREDICTED: nocturnin [Strongylocentrotus purpuratus]	>XP_011676249.1	PREDICTED:	nocturnin	[Strongylocentrotus	purpuratus]
TR20132|c3_g1	1.39556	0.70424	0.00860948	0.246629	NA	NA	NA	NA	NA	NA
TR29673|c8_g2	0.785292	3.5165	0.0086099	0.246629	NA	NA	NA	NA	NA	NA
TR32696|c4_g1	1.14714	1.86987	0.00862657	0.246629	NA	NA	NA	NA	NA	NA
TR47754|c1_g1	0.835428	2.83208	0.00862311	0.246629	25.56	360	3e-33	780086188	>XP_011673433.1 PREDICTED: neuronal acetylcholine receptor subunit alpha-10-like, partial [Strongylocentrotus purpuratus]	>XP_011673433.1	PREDICTED:	neuronal	acetylcholine	receptor	subunit	alpha-10-like,	partial	[Strongylocentrotus	purpuratus]
TR19360|c10_g1	0.690131	5.0892	0.00863907	0.246631	33.83	269	1e-36	390357893	>XP_003729128.1 PREDICTED: uncharacterized protein LOC100891625 [Strongylocentrotus purpuratus]	>XP_003729128.1	PREDICTED:	uncharacterized	protein	LOC100891625	[Strongylocentrotus	purpuratus]
TR25873|c1_g3	1.42245	-0.119628	0.00863864	0.246631	NA	NA	NA	NA	NA	NA
TR2601|c3_g1	0.90486	2.0348	0.00865816	0.246998	NA	NA	NA	NA	NA	NA
TR27735|c4_g1	0.967778	4.84703	0.00873421	0.248988	NA	NA	NA	NA	NA	NA
TR2509|c2_g1	-1.34425	0.974256	0.00876473	0.249678	NA	NA	NA	NA	NA	NA
TR23278|c2_g1	0.614627	4.23409	0.00877905	0.249727	NA	NA	NA	NA	NA	NA
TR45301|c2_g1	0.953477	5.55394	0.00877335	0.249727	NA	NA	NA	NA	NA	NA
TR23448|c3_g1	-0.721753	4.7833	0.0088022	0.249848	25.63	597	2e-30	780101951	>XP_011675369.1 PREDICTED: uncharacterized protein LOC579807 [Strongylocentrotus purpuratus]	>XP_011675369.1	PREDICTED:	uncharacterized	protein	LOC579807	[Strongylocentrotus	purpuratus]
TR39657|c1_g1	-0.740772	2.48141	0.00879534	0.249848	NA	NA	NA	NA	NA	NA
TR53159|c4_g1	1.02181	2.04174	0.00879829	0.249848	NA	NA	NA	NA	NA	NA
TR51561|c3_g1	0.663669	3.6053	0.00882471	0.250307	NA	NA	NA	NA	NA	NA
TR5076|c3_g1	-1.59275	0.918167	0.00883842	0.250442	NA	NA	NA	NA	NA	NA
TR8884|c0_g1	-1.68228	1.7263	0.00884211	0.250442	NA	NA	NA	NA	NA	NA
TR34779|c3_g1	0.760886	5.75771	0.00885648	0.25067	70.05	197	2e-85	390368301	>XP_799290.3 PREDICTED: protein TFG isoform X2 [Strongylocentrotus purpuratus]	>XP_799290.3	PREDICTED:	protein	TFG	isoform	X2	[Strongylocentrotus	purpuratus]
TR37090|c0_g1	1.2904	0.66631	0.00887252	0.250945	NA	NA	NA	NA	NA	NA
TR20413|c4_g3	0.937161	1.78369	0.00888711	0.251178	NA	NA	NA	NA	NA	NA
TR11467|c2_g1	1.70289	1.76344	0.0089438	0.251703	42.86	693	1e-140	780140120	>XP_011680530.1 PREDICTED: LOW QUALITY PROTEIN: protein brambleberry [Strongylocentrotus purpuratus]	>XP_011680530.1	PREDICTED:	LOW	QUALITY	PROTEIN:	protein	brambleberry	[Strongylocentrotus	purpuratus]
TR28443|c1_g1	1.43521	-0.257063	0.00893536	0.251703	NA	NA	NA	NA	NA	NA
TR30112|c1_g1	-4.47663	-1.18928	0.00894378	0.251703	NA	NA	NA	NA	NA	NA
TR40394|c7_g2	1.08423	0.754612	0.00894204	0.251703	NA	NA	NA	NA	NA	NA
TR51561|c3_g3	0.728852	2.28479	0.00891525	0.251703	NA	NA	NA	NA	NA	NA
TR56470|c1_g1	0.850647	3.44891	0.00892938	0.251703	NA	NA	NA	NA	NA	NA
TR11467|c3_g1	0.919416	4.16375	0.00900503	0.253067	44.12	170	8e-22	779986556	>XP_011661948.1 PREDICTED: histone-lysine N-methyltransferase, H3 lysine-79 specific isoform X2 [Strongylocentrotus purpuratus]	>XP_011661948.1	PREDICTED:	histone-lysine	N-methyltransferase,	H3	lysine-79	specific	isoform	X2	[Strongylocentrotus	purpuratus]
TR44377|c5_g1	0.873769	1.82213	0.00900403	0.253067	NA	NA	NA	NA	NA	NA
TR39508|c10_g1	0.832927	2.3855	0.009024	0.25342	NA	NA	NA	NA	NA	NA
TR20471|c0_g2	2.36667	0.0298768	0.00903712	0.253576	NA	NA	NA	NA	NA	NA
TR34872|c1_g1	2.42403	0.40711	0.00904235	0.253576	NA	NA	NA	NA	NA	NA
TR23442|c3_g1	0.657235	4.69566	0.00905645	0.253613	NA	NA	NA	NA	NA	NA
TR7902|c0_g1	-0.704154	2.84986	0.00905041	0.253613	NA	NA	NA	NA	NA	NA
TR10480|c1_g1	-1.50539	1.2755	0.0091186	0.255173	NA	NA	NA	NA	NA	NA
TR25931|c0_g1	-1.12272	4.39153	0.00914569	0.255217	NA	NA	NA	NA	NA	NA
TR32591|c2_g1	0.938925	3.36376	0.00914402	0.255217	NA	NA	NA	NA	NA	NA
TR53830|c0_g1	-0.652788	3.4552	0.0091328	0.255217	NA	NA	NA	NA	NA	NA
TR62584|c1_g1	-1.17847	1.22189	0.00914593	0.255217	NA	NA	NA	NA	NA	NA
TR347|c2_g1	0.874612	4.203	0.00920712	0.256382	59.51	531	2e-174	780083831	>XP_011673146.1 PREDICTED: serine/arginine repetitive matrix protein 2, partial [Strongylocentrotus purpuratus]	>XP_011673146.1	PREDICTED:	serine/arginine	repetitive	matrix	protein	2,	partial	[Strongylocentrotus	purpuratus]
TR43257|c0_g2	-1.71087	0.659751	0.00920188	0.256382	NA	NA	NA	NA	NA	NA
TR58237|c0_g1	0.927664	3.86118	0.00919493	0.256382	NA	NA	NA	NA	NA	NA
TR14516|c0_g1	-0.745777	2.6952	0.00924478	0.25725	NA	NA	NA	NA	NA	NA
TR37103|c1_g2	-0.833055	4.57538	0.0092696	0.257662	50	114	8e-32	390348639	>XP_794234.2 PREDICTED: hypoxia-inducible factor 1-alpha inhibitor-like [Strongylocentrotus purpuratus]	>XP_794234.2	PREDICTED:	hypoxia-inducible	factor	1-alpha	inhibitor-like	[Strongylocentrotus	purpuratus]
TR53968|c3_g3	2.2483	-0.801952	0.00927258	0.257662	NA	NA	NA	NA	NA	NA
TR16626|c0_g1	0.664809	3.71411	0.00928984	0.257961	NA	NA	NA	NA	NA	NA
TR32575|c1_g1	-2.94415	-0.491154	0.00934107	0.258478	40	60	1e-07	780028305	>XP_011666327.1 PREDICTED: low-density lipoprotein receptor-related protein 4-like [Strongylocentrotus purpuratus]	>XP_011666327.1	PREDICTED:	low-density	lipoprotein	receptor-related	protein	4-like	[Strongylocentrotus	purpuratus]
TR45707|c1_g2	-1.24093	1.60982	0.00933948	0.258478	NA	NA	NA	NA	NA	NA
TR51166|c0_g1	0.637189	4.74038	0.00932789	0.258478	68.35	278	3e-96	115943144	>XP_785320.2 PREDICTED: GTP-binding protein REM 1 [Strongylocentrotus purpuratus]	>XP_785320.2	PREDICTED:	GTP-binding	protein	REM	1	[Strongylocentrotus	purpuratus]
TR53106|c4_g1	-2.01812	1.09713	0.0093345	0.258478	NA	NA	NA	NA	NA	NA
TR53864|c1_g2	-1.20681	0.41693	0.00933089	0.258478	NA	NA	NA	NA	NA	NA
TR60534|c2_g2	1.12159	3.88044	0.00935323	0.258633	35.97	506	6e-69	780083010	>XP_011673040.1 PREDICTED: uncharacterized protein LOC585734 isoform X2 [Strongylocentrotus purpuratus]	>XP_011673040.1	PREDICTED:	uncharacterized	protein	LOC585734	isoform	X2	[Strongylocentrotus	purpuratus]
TR27124|c0_g1	0.670855	4.02161	0.00938323	0.259282	62.24	294	5e-111	780113861	>XP_011676920.1 PREDICTED: folliculin [Strongylocentrotus purpuratus]	>XP_011676920.1	PREDICTED:	folliculin	[Strongylocentrotus	purpuratus]
TR14493|c0_g1	0.656891	5.43886	0.00940265	0.259638	25.38	260	9e-17	115615262	>XP_001199227.1 PREDICTED: uncharacterized protein LOC763307 [Strongylocentrotus purpuratus]	>XP_001199227.1	PREDICTED:	uncharacterized	protein	LOC763307	[Strongylocentrotus	purpuratus]
TR11347|c0_g1	0.729889	4.11975	0.00941901	0.259727	NA	NA	NA	NA	NA	NA
TR50250|c0_g1	-1.85482	0.219341	0.00941252	0.259727	NA	NA	NA	NA	NA	NA
TR44409|c2_g1	-0.634836	6.14892	0.00943597	0.260014	NA	NA	NA	NA	NA	NA
TR355|c4_g2	0.622548	4.10625	0.00944347	0.26004	NA	NA	NA	NA	NA	NA
TR17310|c5_g1	0.895989	2.19978	0.00945409	0.260152	NA	NA	NA	NA	NA	NA
TR51502|c2_g3	1.95359	-0.733791	0.00946479	0.260265	NA	NA	NA	NA	NA	NA
TR1896|c3_g1	-1.5424	0.990374	0.00947158	0.260271	NA	NA	NA	NA	NA	NA
TR3999|c1_g1	1.33905	2.64411	0.00953282	0.261773	44.8	125	2e-14	780085850	>XP_011673399.1 PREDICTED: proline-rich protein 11 [Strongylocentrotus purpuratus]	>XP_011673399.1	PREDICTED:	proline-rich	protein	11	[Strongylocentrotus	purpuratus]
TR38545|c3_g1	0.912632	3.78855	0.00954118	0.261821	NA	NA	NA	NA	NA	NA
TR32315|c0_g1	0.9407	3.19892	0.00957396	0.262538	40.25	969	0	780127712	>XP_011678845.1 PREDICTED: protein dispatched homolog 1-like [Strongylocentrotus purpuratus]	>XP_011678845.1	PREDICTED:	protein	dispatched	homolog	1-like	[Strongylocentrotus	purpuratus]
TR16144|c4_g1	0.675957	3.49574	0.00958369	0.262623	NA	NA	NA	NA	NA	NA
TR1497|c7_g1	0.646695	7.47853	0.00961451	0.263286	45.28	466	3e-133	390358187	>XP_794672.3 PREDICTED: bactericidal permeability-increasing protein [Strongylocentrotus purpuratus]	>XP_794672.3	PREDICTED:	bactericidal	permeability-increasing	protein	[Strongylocentrotus	purpuratus]
TR19023|c2_g1	-1.02628	3.8011	0.00963831	0.263756	NA	NA	NA	NA	NA	NA
TR47601|c6_g2	0.725799	2.4843	0.00964976	0.263887	NA	NA	NA	NA	NA	NA
TR39555|c4_g1	-1.29076	0.471562	0.00969137	0.264742	NA	NA	NA	NA	NA	NA
TR7866|c0_g1	-1.84526	0.144904	0.00969441	0.264742	NA	NA	NA	NA	NA	NA
TR16088|c0_g1	0.846469	2.01745	0.00971742	0.264882	NA	NA	NA	NA	NA	NA
TR16598|c8_g1	-2.26621	0.331087	0.00970638	0.264882	NA	NA	NA	NA	NA	NA
TR4967|c2_g1	0.660717	3.34091	0.0097196	0.264882	48.77	324	3e-107	390341276	>XP_784562.3 PREDICTED: uncharacterized protein KIAA0895-like [Strongylocentrotus purpuratus]	>XP_784562.3	PREDICTED:	uncharacterized	protein	KIAA0895-like	[Strongylocentrotus	purpuratus]
TR11338|c2_g1	0.748411	4.06113	0.0097674	0.265474	NA	NA	NA	NA	NA	NA
TR17117|c2_g3	0.873279	3.75343	0.0097681	0.265474	NA	NA	NA	NA	NA	NA
TR43436|c8_g1	0.643388	5.7128	0.00975214	0.265474	NA	NA	NA	NA	NA	NA
TR59562|c1_g1	1.47435	0.484198	0.00975509	0.265474	NA	NA	NA	NA	NA	NA
TR49486|c3_g1	0.702209	4.511	0.00977504	0.265481	63.49	493	0	390352568	>XP_798783.3 PREDICTED: protein phosphatase 1H [Strongylocentrotus purpuratus]	>XP_798783.3	PREDICTED:	protein	phosphatase	1H	[Strongylocentrotus	purpuratus]
TR51159|c3_g1	0.655904	4.01739	0.0098122	0.266125	54.92	508	0	390346890	>XP_003726652.1 PREDICTED: WD repeat, SAM and U-box domain-containing protein 1 [Strongylocentrotus purpuratus]	>XP_003726652.1	PREDICTED:	WD	repeat,	SAM	and	U-box	domain-containing	protein	1	[Strongylocentrotus	purpuratus]
TR5944|c0_g1	-0.745945	2.95742	0.00980847	0.266125	NA	NA	NA	NA	NA	NA
TR37042|c1_g1	3.04281	1.38066	0.00986552	0.267388	NA	NA	NA	NA	NA	NA
TR32412|c0_g1	-1.36008	2.32999	0.00990603	0.268302	60.98	41	9e-11	780108168	>XP_011676129.1 PREDICTED: uncharacterized protein LOC105444057 [Strongylocentrotus purpuratus]	>XP_011676129.1	PREDICTED:	uncharacterized	protein	LOC105444057	[Strongylocentrotus	purpuratus]
TR14491|c0_g1	-0.726373	3.8401	0.0099433	0.269128	NA	NA	NA	NA	NA	NA
TR7694|c0_g1	-0.921724	2.14479	0.00999072	0.270227	NA	NA	NA	NA	NA	NA
TR10578|c0_g2	0.826883	3.17068	0.0100197	0.270673	54.26	94	1e-28	780143196	>XP_011680945.1 PREDICTED: gamma-aminobutyric acid type B receptor subunit 2-like [Strongylocentrotus purpuratus]	>XP_011680945.1	PREDICTED:	gamma-aminobutyric	acid	type	B	receptor	subunit	2-like	[Strongylocentrotus	purpuratus]
TR47634|c5_g1	-0.851332	2.23638	0.0100209	0.270673	NA	NA	NA	NA	NA	NA
TR16140|c2_g1	0.820305	2.68972	0.0100303	0.270743	NA	NA	NA	NA	NA	NA
TR43395|c0_g1	-0.670714	3.31795	0.0100492	0.271068	NA	NA	NA	NA	NA	NA
TR2074|c0_g1	0.648556	6.31611	0.0100912	0.272016	35.74	831	8e-143	390344321	>XP_785698.3 PREDICTED: plexin-B1 [Strongylocentrotus purpuratus]	>XP_785698.3	PREDICTED:	plexin-B1	[Strongylocentrotus	purpuratus]
TR15522|c3_g2	-1.15559	1.00768	0.0101211	0.272638	44.44	54	2e-07	780003299	>XP_011683244.1 PREDICTED: uncharacterized protein LOC105447183 [Strongylocentrotus purpuratus]	>XP_011683244.1	PREDICTED:	uncharacterized	protein	LOC105447183	[Strongylocentrotus	purpuratus]
TR8812|c1_g1	1.16849	0.767497	0.0101627	0.273571	36.04	111	4e-12	390349588	>XP_003727243.1 PREDICTED: thyrotropin-releasing hormone receptor-like [Strongylocentrotus purpuratus]	>XP_003727243.1	PREDICTED:	thyrotropin-releasing	hormone	receptor-like	[Strongylocentrotus	purpuratus]
TR16952|c3_g1	-0.685714	3.37171	0.0101898	0.274113	NA	NA	NA	NA	NA	NA
TR17345|c0_g1	-0.833854	4.4812	0.0102062	0.274182	NA	NA	NA	NA	NA	NA
TR51494|c7_g3	0.840232	2.54008	0.0102001	0.274182	NA	NA	NA	NA	NA	NA
TR33266|c1_g1	0.780774	5.12792	0.0102159	0.274259	NA	NA	NA	NA	NA	NA
TR10499|c1_g1	0.659991	4.03151	0.0102461	0.274838	36.72	305	1e-52	115911458	>XP_001197866.1 PREDICTED: beta-1 adrenergic receptor-like [Strongylocentrotus purpuratus]	>XP_001197866.1	PREDICTED:	beta-1	adrenergic	receptor-like	[Strongylocentrotus	purpuratus]
TR9365|c4_g1	-1.25883	2.335	0.0102514	0.274838	NA	NA	NA	NA	NA	NA
TR40711|c1_g1	1.68052	0.512349	0.0102647	0.275009	NA	NA	NA	NA	NA	NA
TR14808|c2_g1	0.822548	3.43512	0.010273	0.275045	47.85	792	0	779998604	>XP_011677580.1 PREDICTED: A disintegrin and metalloproteinase with thrombospondin motifs 3 isoform X1 [Strongylocentrotus purpuratus]	>XP_011677580.1	PREDICTED:	A	disintegrin	and	metalloproteinase	with	thrombospondin	motifs	3	isoform	X1	[Strongylocentrotus	purpuratus]
TR20399|c4_g2	0.699644	3.18504	0.0103173	0.275672	NA	NA	NA	NA	NA	NA
TR24213|c5_g1	1.05344	8.16257	0.0103118	0.275672	86.2	442	0	336455798	>AEI59388.1 heat shock protein 90 [Apostichopus japonicus]	>AEI59388.1	heat	shock	protein	90	[Apostichopus	japonicus]
TR33224|c5_g2	-0.815776	3.08718	0.0103054	0.275672	NA	NA	NA	NA	NA	NA
TR45862|c6_g1	0.62827	5.20164	0.0103495	0.276162	NA	NA	NA	NA	NA	NA
TR49672|c2_g2	-0.795483	5.03866	0.0103447	0.276162	NA	NA	NA	NA	NA	NA
TR13670|c0_g1	0.727478	4.71785	0.0103948	0.276847	40.64	497	7e-118	390335693	>XP_781240.3 PREDICTED: pantetheinase [Strongylocentrotus purpuratus]	>XP_781240.3	PREDICTED:	pantetheinase	[Strongylocentrotus	purpuratus]
TR21230|c4_g1	0.740535	2.31653	0.0103841	0.276847	NA	NA	NA	NA	NA	NA
TR37139|c2_g1	0.752326	5.78586	0.0103962	0.276847	64.49	428	2e-160	780012045	>XP_011663894.1 PREDICTED: dnaJ homolog subfamily A member 2 isoform X2 [Strongylocentrotus purpuratus]	>XP_011663894.1	PREDICTED:	dnaJ	homolog	subfamily	A	member	2	isoform	X2	[Strongylocentrotus	purpuratus]
TR1478|c3_g1	-1.13895	3.99753	0.0104059	0.27692	NA	NA	NA	NA	NA	NA
TR21221|c2_g1	0.896424	4.45465	0.0104273	0.277304	NA	NA	NA	NA	NA	NA
TR446|c1_g1	1.20573	0.23965	0.010462	0.27804	NA	NA	NA	NA	NA	NA
TR45723|c8_g1	-0.924951	1.67507	0.0104708	0.278087	NA	NA	NA	NA	NA	NA
TR5994|c1_g1	0.784608	2.11075	0.0104799	0.278143	43.02	688	3e-119	780075193	>XP_011672082.1 PREDICTED: disks large homolog 2 [Strongylocentrotus purpuratus]	>XP_011672082.1	PREDICTED:	disks	large	homolog	2	[Strongylocentrotus	purpuratus]
TR11520|c3_g1	0.920609	2.01428	0.0104895	0.278211	NA	NA	NA	NA	NA	NA
TR45319|c1_g1	-0.670574	3.55811	0.0105015	0.278342	NA	NA	NA	NA	NA	NA
TR45758|c4_g1	-2.70819	-0.399796	0.0105131	0.27842	NA	NA	NA	NA	NA	NA
TR50468|c1_g2	-0.905377	3.99054	0.0105185	0.27842	NA	NA	NA	NA	NA	NA
TR32645|c8_g1	-1.25933	0.562519	0.0105313	0.278572	NA	NA	NA	NA	NA	NA
TR37193|c2_g1	1.12771	1.70103	0.010565	0.278921	NA	NA	NA	NA	NA	NA
TR37776|c0_g1	0.677344	3.93671	0.010572	0.278921	NA	NA	NA	NA	NA	NA
TR51115|c2_g1	0.895841	2.84837	0.0105517	0.278921	NA	NA	NA	NA	NA	NA
TR59710|c0_g1	-1.84085	-0.65306	0.0105726	0.278921	NA	NA	NA	NA	NA	NA
TR308|c3_g1	1.3381	2.59465	0.010594	0.279299	NA	NA	NA	NA	NA	NA
TR7776|c1_g1	1.59673	0.609916	0.0106053	0.279412	NA	NA	NA	NA	NA	NA
TR60538|c1_g1	-0.710672	3.17283	0.0106281	0.279827	NA	NA	NA	NA	NA	NA
TR11168|c3_g1	1.10972	4.12227	0.0106426	0.279837	NA	NA	NA	NA	NA	NA
TR62557|c0_g2	-0.757477	6.64549	0.0106396	0.279837	NA	NA	NA	NA	NA	NA
TR51014|c2_g1	0.864417	2.45081	0.0106672	0.280296	NA	NA	NA	NA	NA	NA
TR45231|c1_g1	1.30905	1.57371	0.0106766	0.280358	NA	NA	NA	NA	NA	NA
TR60466|c0_g1	0.928679	4.93557	0.0106943	0.280637	66.07	445	0	780142045	>XP_011680795.1 PREDICTED: MAP kinase-interacting serine/threonine-protein kinase 1 isoform X2 [Strongylocentrotus purpuratus]	>XP_011680795.1	PREDICTED:	MAP	kinase-interacting	serine/threonine-protein	kinase	1	isoform	X2	[Strongylocentrotus	purpuratus]
TR41755|c2_g4	2.60203	0.231588	0.0107034	0.280674	NA	NA	NA	NA	NA	NA
TR51021|c1_g1	0.82634	2.54623	0.0107099	0.280674	NA	NA	NA	NA	NA	NA
TR53019|c1_g1	0.616349	3.10831	0.0107185	0.280714	NA	NA	NA	NA	NA	NA
TR27718|c2_g1	0.631808	4.90086	0.0107266	0.280741	NA	NA	NA	NA	NA	NA
TR13741|c0_g1	0.732507	3.51672	0.0107635	0.28152	NA	NA	NA	NA	NA	NA
TR19394|c0_g3	0.851133	5.08499	0.0108029	0.281676	68.63	628	0	780105057	>XP_011675755.1 PREDICTED: ubiquitin carboxyl-terminal hydrolase 4 isoform X2 [Strongylocentrotus purpuratus]	>XP_011675755.1	PREDICTED:	ubiquitin	carboxyl-terminal	hydrolase	4	isoform	X2	[Strongylocentrotus	purpuratus]
TR20416|c5_g1	1.4326	2.6174	0.0108192	0.281676	NA	NA	NA	NA	NA	NA
TR29744|c5_g1	-0.654634	3.34473	0.0108097	0.281676	NA	NA	NA	NA	NA	NA
TR30842|c0_g1	1.17372	0.0227041	0.0107966	0.281676	NA	NA	NA	NA	NA	NA
TR4065|c5_g1	0.784315	3.40959	0.0108169	0.281676	NA	NA	NA	NA	NA	NA
TR43219|c1_g1	-2.2485	0.98745	0.010796	0.281676	NA	NA	NA	NA	NA	NA
TR45714|c1_g1	0.597052	5.41397	0.0108071	0.281676	29.21	541	6e-49	780026343	>XP_011666052.1 PREDICTED: uncharacterized protein LOC100891634 isoform X8 [Strongylocentrotus purpuratus]	>XP_011666052.1	PREDICTED:	uncharacterized	protein	LOC100891634	isoform	X8	[Strongylocentrotus	purpuratus]
TR21319|c3_g1	0.874085	1.47031	0.0108328	0.281845	NA	NA	NA	NA	NA	NA
[truncated: 38,102 more rows]
[truncated: 3 more columns]

## Sheet: Heat Maps
Heatmaps derived from calculation of log count scores in each library, ordered by Euclidean distance among libraries.
[truncated: 8 more rows]

[truncated: 4 more sheets: MDS plot, Righting Times, wild response heat, ins response heat]
